# Supplementary material for: Candida albicans exploits N-acetylglucosamine as a gut signal to establish the balance between commensalism and pathogenesis
Source: Nat Commun. 2023 Jun 26;14:3796. doi: 10.1038/s41467-023-39284-w (PMC10293180; doi:10.1038/s41467-023-39284-w)
Supplement: Supplementary file 3 — Data 1 [file 41467_2023_39284_MOESM3_ESM.xlsx]

## Sheet: C_Line1_effect_coding_gene
CHROM	POS	REF	ALT	TYPE	EFFECT	IMPACT	GENE	GENEID	FEATUREID	HGVS_C	HGVS_P	Des.	GO	KEGG	COG/KOG	C_Line1.AD	C_Line1.DP	C_Line1.GT	C_Line1.MAF
Ca21chr1_C_albicans_SC5314	598261	TCTA	T	INDEL	disruptive_inframe_deletion	MODERATE	START_CODON_Ca21chr1_C_albicans_SC5314_598075_598077	orf19.2972	orf19.2972-T	c.195_197delTAC	p.Thr66del	-	GO:0022604;GO:0004114;GO:0030447;GO:0004112;GO:0036168;GO:0036180;GO:0019933;GO:0036164;GO:1900432;GO:0048869;GO:1900240;GO:0071244;GO:0007009;GO:0046872;GO:0009267;GO:0036178;GO:0036176;GO:0036170;GO:0043709;GO:0031505;GO:1900429;GO:0044182;GO:0005622;GO:0044406	K01120-ko00230 Purine metabolism	KOG3689-Cyclic nucleotide phosphodiesterase[T]	62	142	TCTA/T	43.662
Ca21chr1_C_albicans_SC5314	598281	CACT	C	INDEL	disruptive_inframe_deletion	MODERATE	START_CODON_Ca21chr1_C_albicans_SC5314_598075_598077	orf19.2972	orf19.2972-T	c.221_223delCTA	p.Thr74del	-	GO:0022604;GO:0004114;GO:0030447;GO:0004112;GO:0036168;GO:0036180;GO:0019933;GO:0036164;GO:1900432;GO:0048869;GO:1900240;GO:0071244;GO:0007009;GO:0046872;GO:0009267;GO:0036178;GO:0036176;GO:0036170;GO:0043709;GO:0031505;GO:1900429;GO:0044182;GO:0005622;GO:0044406	K01120-ko00230 Purine metabolism	KOG3689-Cyclic nucleotide phosphodiesterase[T]	118	118	C/C	100
Ca21chr1_C_albicans_SC5314	598974	G	A	SNP	synonymous_variant	LOW	START_CODON_Ca21chr1_C_albicans_SC5314_598075_598077	orf19.2972	orf19.2972-T	c.900G>A	p.Lys300Lys	-	GO:0022604;GO:0004114;GO:0030447;GO:0004112;GO:0036168;GO:0036180;GO:0019933;GO:0036164;GO:1900432;GO:0048869;GO:1900240;GO:0071244;GO:0007009;GO:0046872;GO:0009267;GO:0036178;GO:0036176;GO:0036170;GO:0043709;GO:0031505;GO:1900429;GO:0044182;GO:0005622;GO:0044406	K01120-ko00230 Purine metabolism	KOG3689-Cyclic nucleotide phosphodiesterase[T]	58	98	G/A	59.1837
Ca21chr1_C_albicans_SC5314	599021	A	C	SNP	missense_variant	MODERATE	START_CODON_Ca21chr1_C_albicans_SC5314_598075_598077	orf19.2972	orf19.2972-T	c.947A>C	p.Lys316Thr	-	GO:0022604;GO:0004114;GO:0030447;GO:0004112;GO:0036168;GO:0036180;GO:0019933;GO:0036164;GO:1900432;GO:0048869;GO:1900240;GO:0071244;GO:0007009;GO:0046872;GO:0009267;GO:0036178;GO:0036176;GO:0036170;GO:0043709;GO:0031505;GO:1900429;GO:0044182;GO:0005622;GO:0044406	K01120-ko00230 Purine metabolism	KOG3689-Cyclic nucleotide phosphodiesterase[T]	62	105	A/C	59.0476
Ca21chr1_C_albicans_SC5314	599097	A	G	SNP	synonymous_variant	LOW	START_CODON_Ca21chr1_C_albicans_SC5314_598075_598077	orf19.2972	orf19.2972-T	c.1023A>G	p.Gly341Gly	-	GO:0022604;GO:0004114;GO:0030447;GO:0004112;GO:0036168;GO:0036180;GO:0019933;GO:0036164;GO:1900432;GO:0048869;GO:1900240;GO:0071244;GO:0007009;GO:0046872;GO:0009267;GO:0036178;GO:0036176;GO:0036170;GO:0043709;GO:0031505;GO:1900429;GO:0044182;GO:0005622;GO:0044406	K01120-ko00230 Purine metabolism	KOG3689-Cyclic nucleotide phosphodiesterase[T]	62	119	A/G	52.1008
Ca21chr1_C_albicans_SC5314	599602	G	C	SNP	missense_variant	MODERATE	START_CODON_Ca21chr1_C_albicans_SC5314_598075_598077	orf19.2972	orf19.2972-T	c.1528G>C	p.Asp510His	-	GO:0022604;GO:0004114;GO:0030447;GO:0004112;GO:0036168;GO:0036180;GO:0019933;GO:0036164;GO:1900432;GO:0048869;GO:1900240;GO:0071244;GO:0007009;GO:0046872;GO:0009267;GO:0036178;GO:0036176;GO:0036170;GO:0043709;GO:0031505;GO:1900429;GO:0044182;GO:0005622;GO:0044406	K01120-ko00230 Purine metabolism	KOG3689-Cyclic nucleotide phosphodiesterase[T]	97	146	G/C	66.4384
Ca21chr1_C_albicans_SC5314	599694	A	G	SNP	synonymous_variant	LOW	START_CODON_Ca21chr1_C_albicans_SC5314_598075_598077	orf19.2972	orf19.2972-T	c.1620A>G	p.Leu540Leu	-	GO:0022604;GO:0004114;GO:0030447;GO:0004112;GO:0036168;GO:0036180;GO:0019933;GO:0036164;GO:1900432;GO:0048869;GO:1900240;GO:0071244;GO:0007009;GO:0046872;GO:0009267;GO:0036178;GO:0036176;GO:0036170;GO:0043709;GO:0031505;GO:1900429;GO:0044182;GO:0005622;GO:0044406	K01120-ko00230 Purine metabolism	KOG3689-Cyclic nucleotide phosphodiesterase[T]	62	113	A/G	54.8673
Ca21chr1_C_albicans_SC5314	599748	T	C	SNP	synonymous_variant	LOW	START_CODON_Ca21chr1_C_albicans_SC5314_598075_598077	orf19.2972	orf19.2972-T	c.1674T>C	p.Ile558Ile	-	GO:0022604;GO:0004114;GO:0030447;GO:0004112;GO:0036168;GO:0036180;GO:0019933;GO:0036164;GO:1900432;GO:0048869;GO:1900240;GO:0071244;GO:0007009;GO:0046872;GO:0009267;GO:0036178;GO:0036176;GO:0036170;GO:0043709;GO:0031505;GO:1900429;GO:0044182;GO:0005622;GO:0044406	K01120-ko00230 Purine metabolism	KOG3689-Cyclic nucleotide phosphodiesterase[T]	64	121	T/C	52.8926
Ca21chr1_C_albicans_SC5314	1293519	G	A	SNP	synonymous_variant,synonymous_variant	LOW,LOW	START_CODON_Ca21chr1_C_albicans_SC5314_1292869_1292871,STOP_CODON_Ca21chr1_C_albicans_SC5314_1293072_1293074	orf19.2661,orf19.2662	orf19.2661-T,orf19.2662-T	c.651G>A,c.159C>T	p.Lys217Lys,p.Ala53Ala	-	-	-	-	18	18	A/A	100
Ca21chr1_C_albicans_SC5314	1293529	GC	G	INDEL	frameshift_variant,frameshift_variant	HIGH,HIGH	START_CODON_Ca21chr1_C_albicans_SC5314_1292869_1292871,STOP_CODON_Ca21chr1_C_albicans_SC5314_1293072_1293074	orf19.2661,orf19.2662	orf19.2661-T,orf19.2662-T	c.663delC,c.148delG	p.Lys222fs,p.Ala50fs	-	-	-	-	17	17	G/G	100
Ca21chr1_C_albicans_SC5314	1293532	AAG	A	INDEL	frameshift_variant,frameshift_variant	HIGH,HIGH	START_CODON_Ca21chr1_C_albicans_SC5314_1292869_1292871,STOP_CODON_Ca21chr1_C_albicans_SC5314_1293072_1293074	orf19.2661,orf19.2662	orf19.2661-T,orf19.2662-T	c.666_667delGA,c.144_145delCT	p.Lys223fs,p.Leu49fs	-	-	-	-	17	17	A/A	100
Ca21chr1_C_albicans_SC5314	1293558	G	A	SNP	synonymous_variant,synonymous_variant	LOW,LOW	START_CODON_Ca21chr1_C_albicans_SC5314_1292869_1292871,STOP_CODON_Ca21chr1_C_albicans_SC5314_1293072_1293074	orf19.2661,orf19.2662	orf19.2661-T,orf19.2662-T	c.690G>A,c.120C>T	p.Lys230Lys,p.Ala40Ala	-	-	-	-	15	15	A/A	100
Ca21chr1_C_albicans_SC5314	1293635	C	A	SNP	missense_variant,missense_variant	MODERATE,MODERATE	START_CODON_Ca21chr1_C_albicans_SC5314_1292869_1292871,STOP_CODON_Ca21chr1_C_albicans_SC5314_1293072_1293074	orf19.2661,orf19.2662	orf19.2661-T,orf19.2662-T	c.767C>A,c.43G>T	p.Ala256Asp,p.Ala15Ser	-	-	-	-	17	17	A/A	100
Ca21chr1_C_albicans_SC5314	1293643	G	A	SNP	missense_variant,missense_variant	MODERATE,MODERATE	START_CODON_Ca21chr1_C_albicans_SC5314_1292869_1292871,STOP_CODON_Ca21chr1_C_albicans_SC5314_1293072_1293074	orf19.2661,orf19.2662	orf19.2661-T,orf19.2662-T	c.775G>A,c.35C>T	p.Asp259Asn,p.Ser12Leu	-	-	-	-	6	11	G/A	54.5455
Ca21chr2_C_albicans_SC5314	216515	T	C	SNP	missense_variant	MODERATE	START_CODON_Ca21chr2_C_albicans_SC5314_215567_215569	orf19.1996	orf19.1996-T	c.949T>C	p.Tyr317His	-	GO:0006567;GO:0006565;GO:0042645;GO:0016841;GO:0030447;GO:0006520;GO:0030170;GO:0004794;GO:0003941	K17989-ko00290 Valine, leucine and isoleucine biosynthesis;ko00260 Glycine, serine and threonine metabolism;ko01230 Biosynthesis of amino acids;ko01200 Carbon metabolism;ko00270 Cysteine and methionine metabolism	KOG1250-Threonine/serine dehydratases[E]	139	140	C/C	99.2857
Ca21chr2_C_albicans_SC5314	681080	T	C	SNP	synonymous_variant	LOW	START_CODON_Ca21chr2_C_albicans_SC5314_681030_681032	orf19.898	orf19.898-T	c.51T>C	p.Ser17Ser	-	GO:0006783;GO:0006782;GO:0004655;GO:0032791;GO:0006779;GO:0008270;GO:0046872	K01698-ko00860 Porphyrin and chlorophyll metabolism	KOG2794-Delta-aminolevulinic acid dehydratase[H]	137	137	C/C	100
Ca21chr2_C_albicans_SC5314	681207	A	G	SNP	missense_variant	MODERATE	START_CODON_Ca21chr2_C_albicans_SC5314_681030_681032	orf19.898	orf19.898-T	c.178A>G	p.Thr60Ala	-	GO:0006783;GO:0006782;GO:0004655;GO:0032791;GO:0006779;GO:0008270;GO:0046872	K01698-ko00860 Porphyrin and chlorophyll metabolism	KOG2794-Delta-aminolevulinic acid dehydratase[H]	146	146	G/G	100
Ca21chr2_C_albicans_SC5314	766689	T	C	SNP	synonymous_variant	LOW	START_CODON_Ca21chr2_C_albicans_SC5314_766651_766653	orf19.856	orf19.856-T	c.39T>C	p.Asn13Asn	-	GO:0016021;GO:0050660;GO:0004499;GO:0050661;GO:0016709	-	KOG1399-Flavin-containing monooxygenase[Q]	145	145	C/C	100
Ca21chr2_C_albicans_SC5314	767265	A	AC	INDEL	frameshift_variant	HIGH	START_CODON_Ca21chr2_C_albicans_SC5314_766651_766653	orf19.856	orf19.856-T	c.615_616insC	p.Tyr206fs	-	GO:0016021;GO:0050660;GO:0004499;GO:0050661;GO:0016709	-	KOG1399-Flavin-containing monooxygenase[Q]	16	105	A/AC	15.2381
Ca21chr2_C_albicans_SC5314	767274	C	T	SNP	synonymous_variant	LOW	START_CODON_Ca21chr2_C_albicans_SC5314_766651_766653	orf19.856	orf19.856-T	c.624C>T	p.His208His	-	GO:0016021;GO:0050660;GO:0004499;GO:0050661;GO:0016709	-	KOG1399-Flavin-containing monooxygenase[Q]	28	116	C/T	24.1379
Ca21chr2_C_albicans_SC5314	767277	G	A	SNP	synonymous_variant	LOW	START_CODON_Ca21chr2_C_albicans_SC5314_766651_766653	orf19.856	orf19.856-T	c.627G>A	p.Ser209Ser	-	GO:0016021;GO:0050660;GO:0004499;GO:0050661;GO:0016709	-	KOG1399-Flavin-containing monooxygenase[Q]	31	120	G/A	25.8333
Ca21chr2_C_albicans_SC5314	767289	T	C	SNP	synonymous_variant	LOW	START_CODON_Ca21chr2_C_albicans_SC5314_766651_766653	orf19.856	orf19.856-T	c.639T>C	p.Asp213Asp	-	GO:0016021;GO:0050660;GO:0004499;GO:0050661;GO:0016709	-	KOG1399-Flavin-containing monooxygenase[Q]	43	131	T/C	32.8244
Ca21chr2_C_albicans_SC5314	767301	C	T	SNP	synonymous_variant	LOW	START_CODON_Ca21chr2_C_albicans_SC5314_766651_766653	orf19.856	orf19.856-T	c.651C>T	p.Asp217Asp	-	GO:0016021;GO:0050660;GO:0004499;GO:0050661;GO:0016709	-	KOG1399-Flavin-containing monooxygenase[Q]	49	145	C/T	33.7931
Ca21chr2_C_albicans_SC5314	767304	C	T	SNP	synonymous_variant	LOW	START_CODON_Ca21chr2_C_albicans_SC5314_766651_766653	orf19.856	orf19.856-T	c.654C>T	p.Phe218Phe	-	GO:0016021;GO:0050660;GO:0004499;GO:0050661;GO:0016709	-	KOG1399-Flavin-containing monooxygenase[Q]	49	146	C/T	33.5616
Ca21chr2_C_albicans_SC5314	767310	G	T	SNP	synonymous_variant	LOW	START_CODON_Ca21chr2_C_albicans_SC5314_766651_766653	orf19.856	orf19.856-T	c.660G>T	p.Gly220Gly	-	GO:0016021;GO:0050660;GO:0004499;GO:0050661;GO:0016709	-	KOG1399-Flavin-containing monooxygenase[Q]	53	160	G/T	33.125
Ca21chr2_C_albicans_SC5314	767319	C	T	SNP	synonymous_variant	LOW	START_CODON_Ca21chr2_C_albicans_SC5314_766651_766653	orf19.856	orf19.856-T	c.669C>T	p.Val223Val	-	GO:0016021;GO:0050660;GO:0004499;GO:0050661;GO:0016709	-	KOG1399-Flavin-containing monooxygenase[Q]	54	163	C/T	33.1288
Ca21chr2_C_albicans_SC5314	767320	A	G	SNP	missense_variant	MODERATE	START_CODON_Ca21chr2_C_albicans_SC5314_766651_766653	orf19.856	orf19.856-T	c.670A>G	p.Ile224Val	-	GO:0016021;GO:0050660;GO:0004499;GO:0050661;GO:0016709	-	KOG1399-Flavin-containing monooxygenase[Q]	56	164	A/G	34.1463
Ca21chr2_C_albicans_SC5314	767325	G	T	SNP	synonymous_variant	LOW	START_CODON_Ca21chr2_C_albicans_SC5314_766651_766653	orf19.856	orf19.856-T	c.675G>T	p.Val225Val	-	GO:0016021;GO:0050660;GO:0004499;GO:0050661;GO:0016709	-	KOG1399-Flavin-containing monooxygenase[Q]	61	172	G/T	35.4651
Ca21chr2_C_albicans_SC5314	767337	G	A	SNP	synonymous_variant	LOW	START_CODON_Ca21chr2_C_albicans_SC5314_766651_766653	orf19.856	orf19.856-T	c.687G>A	p.Gly229Gly	-	GO:0016021;GO:0050660;GO:0004499;GO:0050661;GO:0016709	-	KOG1399-Flavin-containing monooxygenase[Q]	66	170	G/A	38.8235
Ca21chr2_C_albicans_SC5314	767340	T	C	SNP	synonymous_variant	LOW	START_CODON_Ca21chr2_C_albicans_SC5314_766651_766653	orf19.856	orf19.856-T	c.690T>C	p.Cys230Cys	-	GO:0016021;GO:0050660;GO:0004499;GO:0050661;GO:0016709	-	KOG1399-Flavin-containing monooxygenase[Q]	68	174	T/C	39.0805
Ca21chr2_C_albicans_SC5314	1158433	CATAA	C	INDEL	frameshift_variant	HIGH	START_CODON_Ca21chr2_C_albicans_SC5314_1157113_1157115	orf19.6877	orf19.6877-T	c.1323_1326delTAAA	p.Lys442fs	-	GO:0016021;GO:0000224	-	-	17	17	C/C	100
Ca21chr2_C_albicans_SC5314	1158441	A	AT	INDEL	frameshift_variant	HIGH	START_CODON_Ca21chr2_C_albicans_SC5314_1157113_1157115	orf19.6877	orf19.6877-T	c.1329_1330insT	p.Pro444fs	-	GO:0016021;GO:0000224	-	-	17	17	AT/AT	100
Ca21chr2_C_albicans_SC5314	1158444	T	TCCA	INDEL	disruptive_inframe_insertion	MODERATE	START_CODON_Ca21chr2_C_albicans_SC5314_1157113_1157115	orf19.6877	orf19.6877-T	c.1333_1334insCAC	p.Pro444dup	-	GO:0016021;GO:0000224	-	-	17	17	TCCA/TCCA	100
Ca21chr2_C_albicans_SC5314	1158448	G	C	SNP	missense_variant	MODERATE	START_CODON_Ca21chr2_C_albicans_SC5314_1157113_1157115	orf19.6877	orf19.6877-T	c.1336G>C	p.Glu446Gln	-	GO:0016021;GO:0000224	-	-	18	18	C/C	100
Ca21chr2_C_albicans_SC5314	1158450	A	C	SNP	missense_variant	MODERATE	START_CODON_Ca21chr2_C_albicans_SC5314_1157113_1157115	orf19.6877	orf19.6877-T	c.1338A>C	p.Glu446Asp	-	GO:0016021;GO:0000224	-	-	18	18	C/C	100
Ca21chr2_C_albicans_SC5314	1158771	A	T	SNP	synonymous_variant	LOW	START_CODON_Ca21chr2_C_albicans_SC5314_1157113_1157115	orf19.6877	orf19.6877-T	c.1659A>T	p.Ala553Ala	-	GO:0016021;GO:0000224	-	-	97	97	T/T	100
Ca21chr2_C_albicans_SC5314	1315232	T	C	SNP	missense_variant	MODERATE	START_CODON_Ca21chr2_C_albicans_SC5314_1314829_1314831	orf19.23	orf19.23-T	c.404T>C	p.Val135Ala	-	GO:0006950;GO:0006869;GO:0016021;GO:0005886	-	-	112	113	C/C	99.115
Ca21chr2_C_albicans_SC5314	1666222	A	T	SNP	missense_variant	MODERATE	START_CODON_Ca21chr2_C_albicans_SC5314_1665815_1665817	orf19.2219	orf19.2219-T	c.408A>T	p.Glu136Asp	-	GO:0015074;GO:0003676	-	-	72	212	A/T	33.9623
Ca21chr2_C_albicans_SC5314	1666231	A	G	SNP	synonymous_variant	LOW	START_CODON_Ca21chr2_C_albicans_SC5314_1665815_1665817	orf19.2219	orf19.2219-T	c.417A>G	p.Lys139Lys	-	GO:0015074;GO:0003676	-	-	69	210	A/G	32.8571
Ca21chr2_C_albicans_SC5314	1666260	A	G	SNP	missense_variant	MODERATE	START_CODON_Ca21chr2_C_albicans_SC5314_1665815_1665817	orf19.2219	orf19.2219-T	c.446A>G	p.Gln149Arg	-	GO:0015074;GO:0003676	-	-	76	223	A/G	34.0807
Ca21chr2_C_albicans_SC5314	1666268	T	C	SNP	missense_variant	MODERATE	START_CODON_Ca21chr2_C_albicans_SC5314_1665815_1665817	orf19.2219	orf19.2219-T	c.454T>C	p.Tyr152His	-	GO:0015074;GO:0003676	-	-	83	242	T/C	34.2975
Ca21chr2_C_albicans_SC5314	1666355	C	A	SNP	missense_variant	MODERATE	START_CODON_Ca21chr2_C_albicans_SC5314_1665815_1665817	orf19.2219	orf19.2219-T	c.541C>A	p.Pro181Thr	-	GO:0015074;GO:0003676	-	-	142	197	C/A	72.0812
Ca21chr2_C_albicans_SC5314	1666372	G	T	SNP	synonymous_variant	LOW	START_CODON_Ca21chr2_C_albicans_SC5314_1665815_1665817	orf19.2219	orf19.2219-T	c.558G>T	p.Ser186Ser	-	GO:0015074;GO:0003676	-	-	61	195	G/T	31.2821
Ca21chr2_C_albicans_SC5314	1666444	A	C	SNP	missense_variant	MODERATE	START_CODON_Ca21chr2_C_albicans_SC5314_1665815_1665817	orf19.2219	orf19.2219-T	c.630A>C	p.Lys210Asn	-	GO:0015074;GO:0003676	-	-	61	193	A/C	31.6062
Ca21chr2_C_albicans_SC5314	1666452	T	C	SNP	missense_variant	MODERATE	START_CODON_Ca21chr2_C_albicans_SC5314_1665815_1665817	orf19.2219	orf19.2219-T	c.638T>C	p.Leu213Pro	-	GO:0015074;GO:0003676	-	-	56	188	T/C	29.7872
Ca21chr2_C_albicans_SC5314	1666464	A	G	SNP	missense_variant	MODERATE	START_CODON_Ca21chr2_C_albicans_SC5314_1665815_1665817	orf19.2219	orf19.2219-T	c.650A>G	p.Lys217Arg	-	GO:0015074;GO:0003676	-	-	58	193	A/G	30.0518
Ca21chr2_C_albicans_SC5314	1666472	G	A	SNP	missense_variant	MODERATE	START_CODON_Ca21chr2_C_albicans_SC5314_1665815_1665817	orf19.2219	orf19.2219-T	c.658G>A	p.Val220Ile	-	GO:0015074;GO:0003676	-	-	60	204	G/A	29.4118
Ca21chr2_C_albicans_SC5314	1666489	A	G	SNP	synonymous_variant	LOW	START_CODON_Ca21chr2_C_albicans_SC5314_1665815_1665817	orf19.2219	orf19.2219-T	c.675A>G	p.Leu225Leu	-	GO:0015074;GO:0003676	-	-	70	201	A/G	34.8259
Ca21chr2_C_albicans_SC5314	1666519	C	A	SNP	synonymous_variant	LOW	START_CODON_Ca21chr2_C_albicans_SC5314_1665815_1665817	orf19.2219	orf19.2219-T	c.705C>A	p.Pro235Pro	-	GO:0015074;GO:0003676	-	-	63	194	C/A	32.4742
Ca21chr2_C_albicans_SC5314	1666928	T	C	SNP	missense_variant	MODERATE	START_CODON_Ca21chr2_C_albicans_SC5314_1665815_1665817	orf19.2219	orf19.2219-T	c.1114T>C	p.Phe372Leu	-	GO:0015074;GO:0003676	-	-	98	310	T/C	31.6129
Ca21chr2_C_albicans_SC5314	1666945	T	C	SNP	synonymous_variant	LOW	START_CODON_Ca21chr2_C_albicans_SC5314_1665815_1665817	orf19.2219	orf19.2219-T	c.1131T>C	p.Phe377Phe	-	GO:0015074;GO:0003676	-	-	103	312	T/C	33.0128
Ca21chr2_C_albicans_SC5314	1666952	A	T	SNP	missense_variant	MODERATE	START_CODON_Ca21chr2_C_albicans_SC5314_1665815_1665817	orf19.2219	orf19.2219-T	c.1138A>T	p.Ile380Phe	-	GO:0015074;GO:0003676	-	-	106	327	A/T	32.4159
Ca21chr2_C_albicans_SC5314	1666981	T	C	SNP	synonymous_variant	LOW	START_CODON_Ca21chr2_C_albicans_SC5314_1665815_1665817	orf19.2219	orf19.2219-T	c.1167T>C	p.Phe389Phe	-	GO:0015074;GO:0003676	-	-	113	344	T/C	32.8488
Ca21chr2_C_albicans_SC5314	1667111	C	T	SNP	missense_variant	MODERATE	START_CODON_Ca21chr2_C_albicans_SC5314_1665815_1665817	orf19.2219	orf19.2219-T	c.1297C>T	p.Leu433Phe	-	GO:0015074;GO:0003676	-	-	127	384	C/T	33.0729
Ca21chr2_C_albicans_SC5314	1667206	C	A	SNP	synonymous_variant	LOW	START_CODON_Ca21chr2_C_albicans_SC5314_1665815_1665817	orf19.2219	orf19.2219-T	c.1392C>A	p.Ser464Ser	-	GO:0015074;GO:0003676	-	-	23	97	C/A	23.7113
Ca21chr2_C_albicans_SC5314	1668217	C	T	SNP	synonymous_variant	LOW	START_CODON_Ca21chr2_C_albicans_SC5314_1665815_1665817	orf19.2219	orf19.2219-T	c.2403C>T	p.Asp801Asp	-	GO:0015074;GO:0003676	-	-	54	170	C/T	31.7647
Ca21chr2_C_albicans_SC5314	1668241	T	A	SNP	synonymous_variant	LOW	START_CODON_Ca21chr2_C_albicans_SC5314_1665815_1665817	orf19.2219	orf19.2219-T	c.2427T>A	p.Ile809Ile	-	GO:0015074;GO:0003676	-	-	55	174	T/A	31.6092
Ca21chr2_C_albicans_SC5314	1668442	C	T	SNP	synonymous_variant	LOW	START_CODON_Ca21chr2_C_albicans_SC5314_1665815_1665817	orf19.2219	orf19.2219-T	c.2628C>T	p.His876His	-	GO:0015074;GO:0003676	-	-	52	180	C/T	28.8889
Ca21chr2_C_albicans_SC5314	1668526	T	TA	INDEL	frameshift_variant	HIGH	START_CODON_Ca21chr2_C_albicans_SC5314_1665815_1665817	orf19.2219	orf19.2219-T	c.2715dupA	p.Glu906fs	-	GO:0015074;GO:0003676	-	-	61	172	T/TA	35.4651
Ca21chr2_C_albicans_SC5314	1668530	G	A	SNP	missense_variant	MODERATE	START_CODON_Ca21chr2_C_albicans_SC5314_1665815_1665817	orf19.2219	orf19.2219-T	c.2716G>A	p.Glu906Lys	-	GO:0015074;GO:0003676	-	-	62	181	G/A	34.2541
Ca21chr2_C_albicans_SC5314	1668567	A	G	SNP	missense_variant	MODERATE	START_CODON_Ca21chr2_C_albicans_SC5314_1665815_1665817	orf19.2219	orf19.2219-T	c.2753A>G	p.Gln918Arg	-	GO:0015074;GO:0003676	-	-	55	173	A/G	31.7919
Ca21chr2_C_albicans_SC5314	1668574	C	T	SNP	synonymous_variant	LOW	START_CODON_Ca21chr2_C_albicans_SC5314_1665815_1665817	orf19.2219	orf19.2219-T	c.2760C>T	p.Asn920Asn	-	GO:0015074;GO:0003676	-	-	55	172	C/T	31.9767
Ca21chr2_C_albicans_SC5314	1668592	C	T	SNP	synonymous_variant	LOW	START_CODON_Ca21chr2_C_albicans_SC5314_1665815_1665817	orf19.2219	orf19.2219-T	c.2778C>T	p.Thr926Thr	-	GO:0015074;GO:0003676	-	-	53	171	C/T	30.9942
Ca21chr2_C_albicans_SC5314	1668619	T	A	SNP	synonymous_variant	LOW	START_CODON_Ca21chr2_C_albicans_SC5314_1665815_1665817	orf19.2219	orf19.2219-T	c.2805T>A	p.Gly935Gly	-	GO:0015074;GO:0003676	-	-	49	164	T/A	29.878
Ca21chr2_C_albicans_SC5314	1668620	C	A	SNP	synonymous_variant	LOW	START_CODON_Ca21chr2_C_albicans_SC5314_1665815_1665817	orf19.2219	orf19.2219-T	c.2806C>A	p.Arg936Arg	-	GO:0015074;GO:0003676	-	-	49	164	C/A	29.878
Ca21chr2_C_albicans_SC5314	1668670	C	T	SNP	synonymous_variant	LOW	START_CODON_Ca21chr2_C_albicans_SC5314_1665815_1665817	orf19.2219	orf19.2219-T	c.2856C>T	p.Thr952Thr	-	GO:0015074;GO:0003676	-	-	88	141	C/T	62.4113
Ca21chr2_C_albicans_SC5314	1668673	C	T	SNP	synonymous_variant	LOW	START_CODON_Ca21chr2_C_albicans_SC5314_1665815_1665817	orf19.2219	orf19.2219-T	c.2859C>T	p.Asn953Asn	-	GO:0015074;GO:0003676	-	-	40	134	C/T	29.8507
Ca21chr2_C_albicans_SC5314	1669054	G	A	SNP	synonymous_variant	LOW	START_CODON_Ca21chr2_C_albicans_SC5314_1665815_1665817	orf19.2219	orf19.2219-T	c.3240G>A	p.Lys1080Lys	-	GO:0015074;GO:0003676	-	-	32	122	G/A	26.2295
Ca21chr2_C_albicans_SC5314	1669057	C	A	SNP	missense_variant	MODERATE	START_CODON_Ca21chr2_C_albicans_SC5314_1665815_1665817	orf19.2219	orf19.2219-T	c.3243C>A	p.Asp1081Glu	-	GO:0015074;GO:0003676	-	-	121	121	A/A	100
Ca21chr2_C_albicans_SC5314	1669077	C	T	SNP	missense_variant	MODERATE	START_CODON_Ca21chr2_C_albicans_SC5314_1665815_1665817	orf19.2219	orf19.2219-T	c.3263C>T	p.Pro1088Leu	-	GO:0015074;GO:0003676	-	-	41	118	C/T	34.7458
Ca21chr2_C_albicans_SC5314	1669139	T	C	SNP	synonymous_variant	LOW	START_CODON_Ca21chr2_C_albicans_SC5314_1665815_1665817	orf19.2219	orf19.2219-T	c.3325T>C	p.???1109???	-	GO:0015074;GO:0003676	-	-	35	126	T/C	27.7778
Ca21chr2_C_albicans_SC5314	1951764	TCCACTCCAG	T	INDEL	disruptive_inframe_deletion	MODERATE	START_CODON_Ca21chr2_C_albicans_SC5314_1951311_1951313	orf19.1401	orf19.1401-T	c.456_464delCACTCCAGC	p.Thr153_Ala155del	-	GO:0005618;GO:0007155;GO:0005576;GO:0031225	K01183-ko00520 Amino sugar and nucleotide sugar metabolism	-	73	179	TCCACTCCAG/T	40.7821
Ca21chr2_C_albicans_SC5314	1951777	CTG	C	INDEL	frameshift_variant	HIGH	START_CODON_Ca21chr2_C_albicans_SC5314_1951311_1951313	orf19.1401	orf19.1401-T	c.468_469delTG	p.Glu157fs	-	GO:0005618;GO:0007155;GO:0005576;GO:0031225	K01183-ko00520 Amino sugar and nucleotide sugar metabolism	-	72	175	CTG/C	41.1429
Ca21chr2_C_albicans_SC5314	1951780	AATCTACTCCAGCTACTGAGTCCACT	A	INDEL	frameshift_variant	HIGH	START_CODON_Ca21chr2_C_albicans_SC5314_1951311_1951313	orf19.1401	orf19.1401-T	c.471_495delATCTACTCCAGCTACTGAGTCCACT	p.Glu157fs	-	GO:0005618;GO:0007155;GO:0005576;GO:0031225	K01183-ko00520 Amino sugar and nucleotide sugar metabolism	-	72	184	AATCTACTCCAGCTACTGAGTCCACT/A	39.1304
Ca21chr2_C_albicans_SC5314	1951830	ACCGAG	A	INDEL	frameshift_variant	HIGH	START_CODON_Ca21chr2_C_albicans_SC5314_1951311_1951313	orf19.1401	orf19.1401-T	c.521_525delCCGAG	p.Thr174fs	-	GO:0005618;GO:0007155;GO:0005576;GO:0031225	K01183-ko00520 Amino sugar and nucleotide sugar metabolism	-	67	169	ACCGAG/A	39.645
Ca21chr2_C_albicans_SC5314	1951836	TCCACACCAGCTAC	T	INDEL	frameshift_variant	HIGH	START_CODON_Ca21chr2_C_albicans_SC5314_1951311_1951313	orf19.1401	orf19.1401-T	c.527_539delCCACACCAGCTAC	p.Ser176fs	-	GO:0005618;GO:0007155;GO:0005576;GO:0031225	K01183-ko00520 Amino sugar and nucleotide sugar metabolism	-	67	164	TCCACACCAGCTAC/T	40.8537
Ca21chr2_C_albicans_SC5314	1952972	A	C	SNP	synonymous_variant	LOW	START_CODON_Ca21chr2_C_albicans_SC5314_1951311_1951313	orf19.1401	orf19.1401-T	c.1662A>C	p.Gly554Gly	-	GO:0005618;GO:0007155;GO:0005576;GO:0031225	K01183-ko00520 Amino sugar and nucleotide sugar metabolism	-	62	126	A/C	49.2063
Ca21chr2_C_albicans_SC5314	2031370	G	T	SNP	missense_variant	MODERATE	START_CODON_Ca21chr2_C_albicans_SC5314_2031301_2031303	orf19.1358	orf19.1358-T	c.70G>T	p.Val24Phe	-	GO:0008652;GO:0010691;GO:0001080;GO:0000122;GO:0003700;GO:0060261;GO:0005634;GO:0043565;GO:1903833;GO:0042802;GO:0005667;GO:0000978;GO:0003682;GO:0000981;GO:0045899	-	-	51	89	G/T	57.3034
Ca21chr2_C_albicans_SC5314	2031515	G	T	SNP	missense_variant	MODERATE	START_CODON_Ca21chr2_C_albicans_SC5314_2031301_2031303	orf19.1358	orf19.1358-T	c.215G>T	p.Gly72Val	-	GO:0008652;GO:0010691;GO:0001080;GO:0000122;GO:0003700;GO:0060261;GO:0005634;GO:0043565;GO:1903833;GO:0042802;GO:0005667;GO:0000978;GO:0003682;GO:0000981;GO:0045899	-	-	148	148	T/T	100
Ca21chr2_C_albicans_SC5314	2031726	C	T	SNP	synonymous_variant	LOW	START_CODON_Ca21chr2_C_albicans_SC5314_2031301_2031303	orf19.1358	orf19.1358-T	c.426C>T	p.Asp142Asp	-	GO:0008652;GO:0010691;GO:0001080;GO:0000122;GO:0003700;GO:0060261;GO:0005634;GO:0043565;GO:1903833;GO:0042802;GO:0005667;GO:0000978;GO:0003682;GO:0000981;GO:0045899	-	-	92	195	C/T	47.1795
Ca21chr2_C_albicans_SC5314	2032254	T	C	SNP	synonymous_variant	LOW	START_CODON_Ca21chr2_C_albicans_SC5314_2031301_2031303	orf19.1358	orf19.1358-T	c.954T>C	p.Val318Val	-	GO:0008652;GO:0010691;GO:0001080;GO:0000122;GO:0003700;GO:0060261;GO:0005634;GO:0043565;GO:1903833;GO:0042802;GO:0005667;GO:0000978;GO:0003682;GO:0000981;GO:0045899	-	-	33	58	T/C	56.8966
Ca21chr2_C_albicans_SC5314	2151625	T	G	SNP	missense_variant	MODERATE	START_CODON_Ca21chr2_C_albicans_SC5314_2151608_2151610	orf19.3490	orf19.3490-T	c.18T>G	p.Asn6Lys	-	-	-	-	48	205	T/G	23.4146
Ca21chr2_C_albicans_SC5314	2151638	G	A	SNP	missense_variant	MODERATE	START_CODON_Ca21chr2_C_albicans_SC5314_2151608_2151610	orf19.3490	orf19.3490-T	c.31G>A	p.Gly11Ser	-	-	-	-	43	194	G/A	22.1649
Ca21chr2_C_albicans_SC5314	2151646	GAT	G	INDEL	frameshift_variant	HIGH	START_CODON_Ca21chr2_C_albicans_SC5314_2151608_2151610	orf19.3490	orf19.3490-T	c.42_43delAT	p.Phe15fs	-	-	-	-	36	192	GAT/G	18.75
Ca21chr2_C_albicans_SC5314	2151652	C	CTT	INDEL	frameshift_variant	HIGH	START_CODON_Ca21chr2_C_albicans_SC5314_2151608_2151610	orf19.3490	orf19.3490-T	c.45_46insTT	p.Lys16fs	-	-	-	-	36	193	C/CTT	18.6528
Ca21chr2_C_albicans_SC5314	2151670	G	A	SNP	synonymous_variant	LOW	START_CODON_Ca21chr2_C_albicans_SC5314_2151608_2151610	orf19.3490	orf19.3490-T	c.63G>A	p.Ser21Ser	-	-	-	-	91	174	G/A	52.2989
Ca21chr2_C_albicans_SC5314	2151683	A	G	SNP	missense_variant	MODERATE	START_CODON_Ca21chr2_C_albicans_SC5314_2151608_2151610	orf19.3490	orf19.3490-T	c.76A>G	p.Ile26Val	-	-	-	-	69	154	A/G	44.8052
Ca21chr2_C_albicans_SC5314	2151687	A	G	SNP	missense_variant	MODERATE	START_CODON_Ca21chr2_C_albicans_SC5314_2151608_2151610	orf19.3490	orf19.3490-T	c.80A>G	p.His27Arg	-	-	-	-	79	141	A/G	56.0284
Ca21chr2_C_albicans_SC5314	2151784	A	G	SNP	synonymous_variant	LOW	START_CODON_Ca21chr2_C_albicans_SC5314_2151608_2151610	orf19.3490	orf19.3490-T	c.177A>G	p.Ser59Ser	-	-	-	-	32	143	A/G	22.3776
Ca21chr2_C_albicans_SC5314	2151803	G	A	SNP	missense_variant	MODERATE	START_CODON_Ca21chr2_C_albicans_SC5314_2151608_2151610	orf19.3490	orf19.3490-T	c.196G>A	p.Ala66Thr	-	-	-	-	88	119	G/A	73.9496
Ca21chr2_C_albicans_SC5314	2151856	T	C	SNP	synonymous_variant	LOW	START_CODON_Ca21chr2_C_albicans_SC5314_2151608_2151610	orf19.3490	orf19.3490-T	c.249T>C	p.His83His	-	-	-	-	28	103	T/C	27.1845
Ca21chr2_C_albicans_SC5314	2151944	A	G	SNP	missense_variant	MODERATE	START_CODON_Ca21chr2_C_albicans_SC5314_2151608_2151610	orf19.3490	orf19.3490-T	c.337A>G	p.Lys113Glu	-	-	-	-	12	159	A/G	7.5472
Ca21chr2_C_albicans_SC5314	2151945	A	G	SNP	missense_variant	MODERATE	START_CODON_Ca21chr2_C_albicans_SC5314_2151608_2151610	orf19.3490	orf19.3490-T	c.338A>G	p.Lys113Arg	-	-	-	-	13	164	A/G	7.9268
Ca21chr2_C_albicans_SC5314	2151992	C	T	SNP	missense_variant	MODERATE	START_CODON_Ca21chr2_C_albicans_SC5314_2151608_2151610	orf19.3490	orf19.3490-T	c.385C>T	p.Arg129Trp	-	-	-	-	56	224	C/T	25
Ca21chr2_C_albicans_SC5314	2152011	T	C	SNP	missense_variant	MODERATE	START_CODON_Ca21chr2_C_albicans_SC5314_2151608_2151610	orf19.3490	orf19.3490-T	c.404T>C	p.Leu135Ser	-	-	-	-	61	248	T/C	24.5968
Ca21chr2_C_albicans_SC5314	2152015	T	C	SNP	synonymous_variant	LOW	START_CODON_Ca21chr2_C_albicans_SC5314_2151608_2151610	orf19.3490	orf19.3490-T	c.408T>C	p.Asp136Asp	-	-	-	-	112	256	T/C	43.75
Ca21chr2_C_albicans_SC5314	2152057	A	G	SNP	synonymous_variant	LOW	START_CODON_Ca21chr2_C_albicans_SC5314_2151608_2151610	orf19.3490	orf19.3490-T	c.450A>G	p.Lys150Lys	-	-	-	-	191	285	A/G	67.0175
Ca21chr2_C_albicans_SC5314	2152089	A	C	SNP	missense_variant	MODERATE	START_CODON_Ca21chr2_C_albicans_SC5314_2151608_2151610	orf19.3490	orf19.3490-T	c.482A>C	p.Asn161Thr	-	-	-	-	40	242	A/C	16.5289
Ca21chr2_C_albicans_SC5314	2152094	C	T	SNP	missense_variant	MODERATE	START_CODON_Ca21chr2_C_albicans_SC5314_2151608_2151610	orf19.3490	orf19.3490-T	c.487C>T	p.Pro163Ser	-	-	-	-	48	231	C/T	20.7792
Ca21chr2_C_albicans_SC5314	2152166	G	A	SNP	missense_variant	MODERATE	START_CODON_Ca21chr2_C_albicans_SC5314_2151608_2151610	orf19.3490	orf19.3490-T	c.559G>A	p.Gly187Ser	-	-	-	-	85	256	G/A	33.2031
Ca21chr2_C_albicans_SC5314	2152171	C	T	SNP	synonymous_variant	LOW	START_CODON_Ca21chr2_C_albicans_SC5314_2151608_2151610	orf19.3490	orf19.3490-T	c.564C>T	p.Ser188Ser	-	-	-	-	30	255	C/T	11.7647
Ca21chr2_C_albicans_SC5314	2152179	A	C	SNP	missense_variant	MODERATE	START_CODON_Ca21chr2_C_albicans_SC5314_2151608_2151610	orf19.3490	orf19.3490-T	c.572A>C	p.Gln191Pro	-	-	-	-	88	249	A/C	35.3414
Ca21chr2_C_albicans_SC5314	2152182	G	A	SNP	missense_variant	MODERATE	START_CODON_Ca21chr2_C_albicans_SC5314_2151608_2151610	orf19.3490	orf19.3490-T	c.575G>A	p.Arg192Gln	-	-	-	-	93	256	G/A	36.3281
Ca21chr2_C_albicans_SC5314	2152193	C	T	SNP	stop_gained	HIGH	START_CODON_Ca21chr2_C_albicans_SC5314_2151608_2151610	orf19.3490	orf19.3490-T	c.586C>T	p.Gln196*	-	-	-	-	69	260	C/T	26.5385
Ca21chr2_C_albicans_SC5314	2152195	G	C	SNP	missense_variant	MODERATE	START_CODON_Ca21chr2_C_albicans_SC5314_2151608_2151610	orf19.3490	orf19.3490-T	c.588G>C	p.Gln196His	-	-	-	-	97	260	G/C	37.3077
Ca21chr2_C_albicans_SC5314	2152237	C	T	SNP	synonymous_variant	LOW	START_CODON_Ca21chr2_C_albicans_SC5314_2151608_2151610	orf19.3490	orf19.3490-T	c.630C>T	p.Asp210Asp	-	-	-	-	87	295	C/T	29.4915
Ca21chr2_C_albicans_SC5314	2152240	C	G	SNP	missense_variant	MODERATE	START_CODON_Ca21chr2_C_albicans_SC5314_2151608_2151610	orf19.3490	orf19.3490-T	c.633C>G	p.Phe211Leu	-	-	-	-	87	296	C/G	29.3919
Ca21chr2_C_albicans_SC5314	2152324	T	A	SNP	stop_gained	HIGH	START_CODON_Ca21chr2_C_albicans_SC5314_2151608_2151610	orf19.3490	orf19.3490-T	c.717T>A	p.Tyr239*	-	-	-	-	37	221	T/A	16.7421
Ca21chr2_C_albicans_SC5314	2152592	C	T	SNP	stop_gained	HIGH	START_CODON_Ca21chr2_C_albicans_SC5314_2151608_2151610	orf19.3490	orf19.3490-T	c.985C>T	p.Gln329*	-	-	-	-	17	82	C/T	20.7317
Ca21chr2_C_albicans_SC5314	2152598	G	A	SNP	missense_variant	MODERATE	START_CODON_Ca21chr2_C_albicans_SC5314_2151608_2151610	orf19.3490	orf19.3490-T	c.991G>A	p.Gly331Ser	-	-	-	-	35	87	G/A	40.2299
Ca21chr2_C_albicans_SC5314	2152603	G	A	SNP	synonymous_variant	LOW	START_CODON_Ca21chr2_C_albicans_SC5314_2151608_2151610	orf19.3490	orf19.3490-T	c.996G>A	p.Lys332Lys	-	-	-	-	35	89	G/A	39.3258
Ca21chr2_C_albicans_SC5314	2152608	G	A	SNP	missense_variant	MODERATE	START_CODON_Ca21chr2_C_albicans_SC5314_2151608_2151610	orf19.3490	orf19.3490-T	c.1001G>A	p.Arg334His	-	-	-	-	31	91	G/A	34.0659
Ca21chr2_C_albicans_SC5314	2152705	G	A	SNP	synonymous_variant	LOW	START_CODON_Ca21chr2_C_albicans_SC5314_2151608_2151610	orf19.3490	orf19.3490-T	c.1098G>A	p.Lys366Lys	-	-	-	-	17	109	G/A	15.5963
Ca21chr2_C_albicans_SC5314	2152723	A	C	SNP	synonymous_variant	LOW	START_CODON_Ca21chr2_C_albicans_SC5314_2151608_2151610	orf19.3490	orf19.3490-T	c.1116A>C	p.Ser372Ser	-	-	-	-	112	120	C/C	93.3333
Ca21chr2_C_albicans_SC5314	2152731	G	A	SNP	missense_variant	MODERATE	START_CODON_Ca21chr2_C_albicans_SC5314_2151608_2151610	orf19.3490	orf19.3490-T	c.1124G>A	p.Gly375Asp	-	-	-	-	104	117	G/A	88.8889
Ca21chr2_C_albicans_SC5314	2152824	A	AAC	INDEL	frameshift_variant	HIGH	START_CODON_Ca21chr2_C_albicans_SC5314_2151608_2151610	orf19.3490	orf19.3490-T	c.1217_1218insAC	p.Asp406fs	-	-	-	-	33	130	A/AAC	25.3846
Ca21chr3_C_albicans_SC5314	199082	T	C	SNP	synonymous_variant	LOW	START_CODON_Ca21chr3_C_albicans_SC5314_198711_198713	orf19.2501	orf19.2501-T	c.372T>C	p.Pro124Pro	-	GO:0005783;GO:0015230;GO:0016021;GO:0015883;GO:0005789;GO:0055085	-	-	30	59	T/C	50.8475
Ca21chr3_C_albicans_SC5314	199247	A	G	SNP	synonymous_variant	LOW	START_CODON_Ca21chr3_C_albicans_SC5314_198711_198713	orf19.2501	orf19.2501-T	c.537A>G	p.Gly179Gly	-	GO:0005783;GO:0015230;GO:0016021;GO:0015883;GO:0005789;GO:0055085	-	-	41	72	A/G	56.9444
Ca21chr3_C_albicans_SC5314	199844	A	G	SNP	synonymous_variant	LOW	START_CODON_Ca21chr3_C_albicans_SC5314_198711_198713	orf19.2501	orf19.2501-T	c.1134A>G	p.Leu378Leu	-	GO:0005783;GO:0015230;GO:0016021;GO:0015883;GO:0005789;GO:0055085	-	-	14	36	A/G	38.8889
Ca21chr3_C_albicans_SC5314	200172	G	A	SNP	missense_variant	MODERATE	START_CODON_Ca21chr3_C_albicans_SC5314_198711_198713	orf19.2501	orf19.2501-T	c.1462G>A	p.Asp488Asn	-	GO:0005783;GO:0015230;GO:0016021;GO:0015883;GO:0005789;GO:0055085	-	-	20	61	G/A	32.7869
Ca21chr3_C_albicans_SC5314	201020	A	G	SNP	synonymous_variant	LOW	START_CODON_Ca21chr3_C_albicans_SC5314_198711_198713	orf19.2501	orf19.2501-T	c.2310A>G	p.Leu770Leu	-	GO:0005783;GO:0015230;GO:0016021;GO:0015883;GO:0005789;GO:0055085	-	-	39	80	A/G	48.75
Ca21chr3_C_albicans_SC5314	201114	C	A	SNP	missense_variant	MODERATE	START_CODON_Ca21chr3_C_albicans_SC5314_198711_198713	orf19.2501	orf19.2501-T	c.2404C>A	p.Pro802Thr	-	GO:0005783;GO:0015230;GO:0016021;GO:0015883;GO:0005789;GO:0055085	-	-	45	45	A/A	100
Ca21chr3_C_albicans_SC5314	236586	A	C	SNP	missense_variant	MODERATE	START_CODON_Ca21chr3_C_albicans_SC5314_236576_236578	orf19.3153	orf19.3153-T	c.11A>C	p.Lys4Thr	-	GO:0016308;GO:0005634;GO:0046854;GO:0030866;GO:0031321;GO:0016307;GO:0005886;GO:0005524	K00889-ko04139 Regulation of mitophagy - yeast;ko04072 Phospholipase D signaling pathway;ko04070 Phosphatidylinositol signaling system;ko04011 MAPK signaling pathway - yeast;ko05231 Choline metabolism in cancer;ko04666 Fc gamma R-mediated phagocytosis;ko00562 Inositol phosphate metabolism;ko04810 Regulation of actin cytoskeleton;ko04144 Endocytosis	KOG0229-Phosphatidylinositol-4-phosphate 5-kinase[T]	128	128	C/C	100
Ca21chr3_C_albicans_SC5314	236648	C	T	SNP	missense_variant	MODERATE	START_CODON_Ca21chr3_C_albicans_SC5314_236576_236578	orf19.3153	orf19.3153-T	c.73C>T	p.Pro25Ser	-	GO:0016308;GO:0005634;GO:0046854;GO:0030866;GO:0031321;GO:0016307;GO:0005886;GO:0005524	K00889-ko04139 Regulation of mitophagy - yeast;ko04072 Phospholipase D signaling pathway;ko04070 Phosphatidylinositol signaling system;ko04011 MAPK signaling pathway - yeast;ko05231 Choline metabolism in cancer;ko04666 Fc gamma R-mediated phagocytosis;ko00562 Inositol phosphate metabolism;ko04810 Regulation of actin cytoskeleton;ko04144 Endocytosis	KOG0229-Phosphatidylinositol-4-phosphate 5-kinase[T]	59	118	C/T	50
Ca21chr3_C_albicans_SC5314	236699	T	C	SNP	missense_variant	MODERATE	START_CODON_Ca21chr3_C_albicans_SC5314_236576_236578	orf19.3153	orf19.3153-T	c.124T>C	p.Ser42Pro	-	GO:0016308;GO:0005634;GO:0046854;GO:0030866;GO:0031321;GO:0016307;GO:0005886;GO:0005524	K00889-ko04139 Regulation of mitophagy - yeast;ko04072 Phospholipase D signaling pathway;ko04070 Phosphatidylinositol signaling system;ko04011 MAPK signaling pathway - yeast;ko05231 Choline metabolism in cancer;ko04666 Fc gamma R-mediated phagocytosis;ko00562 Inositol phosphate metabolism;ko04810 Regulation of actin cytoskeleton;ko04144 Endocytosis	KOG0229-Phosphatidylinositol-4-phosphate 5-kinase[T]	60	111	T/C	54.0541
Ca21chr3_C_albicans_SC5314	237011	G	A	SNP	missense_variant	MODERATE	START_CODON_Ca21chr3_C_albicans_SC5314_236576_236578	orf19.3153	orf19.3153-T	c.436G>A	p.Gly146Ser	-	GO:0016308;GO:0005634;GO:0046854;GO:0030866;GO:0031321;GO:0016307;GO:0005886;GO:0005524	K00889-ko04139 Regulation of mitophagy - yeast;ko04072 Phospholipase D signaling pathway;ko04070 Phosphatidylinositol signaling system;ko04011 MAPK signaling pathway - yeast;ko05231 Choline metabolism in cancer;ko04666 Fc gamma R-mediated phagocytosis;ko00562 Inositol phosphate metabolism;ko04810 Regulation of actin cytoskeleton;ko04144 Endocytosis	KOG0229-Phosphatidylinositol-4-phosphate 5-kinase[T]	49	114	G/A	42.9825
Ca21chr3_C_albicans_SC5314	237326	C	T	SNP	missense_variant	MODERATE	START_CODON_Ca21chr3_C_albicans_SC5314_236576_236578	orf19.3153	orf19.3153-T	c.751C>T	p.Leu251Phe	-	GO:0016308;GO:0005634;GO:0046854;GO:0030866;GO:0031321;GO:0016307;GO:0005886;GO:0005524	K00889-ko04139 Regulation of mitophagy - yeast;ko04072 Phospholipase D signaling pathway;ko04070 Phosphatidylinositol signaling system;ko04011 MAPK signaling pathway - yeast;ko05231 Choline metabolism in cancer;ko04666 Fc gamma R-mediated phagocytosis;ko00562 Inositol phosphate metabolism;ko04810 Regulation of actin cytoskeleton;ko04144 Endocytosis	KOG0229-Phosphatidylinositol-4-phosphate 5-kinase[T]	23	59	C/T	38.9831
Ca21chr3_C_albicans_SC5314	237412	C	A	SNP	synonymous_variant	LOW	START_CODON_Ca21chr3_C_albicans_SC5314_236576_236578	orf19.3153	orf19.3153-T	c.837C>A	p.Gly279Gly	-	GO:0016308;GO:0005634;GO:0046854;GO:0030866;GO:0031321;GO:0016307;GO:0005886;GO:0005524	K00889-ko04139 Regulation of mitophagy - yeast;ko04072 Phospholipase D signaling pathway;ko04070 Phosphatidylinositol signaling system;ko04011 MAPK signaling pathway - yeast;ko05231 Choline metabolism in cancer;ko04666 Fc gamma R-mediated phagocytosis;ko00562 Inositol phosphate metabolism;ko04810 Regulation of actin cytoskeleton;ko04144 Endocytosis	KOG0229-Phosphatidylinositol-4-phosphate 5-kinase[T]	28	64	C/A	43.75
Ca21chr3_C_albicans_SC5314	630558	C	T	SNP	missense_variant	MODERATE	STOP_CODON_Ca21chr3_C_albicans_SC5314_630514_630516	orf19.290	orf19.290-T	c.4300G>A	p.Glu1434Lys	-	GO:0030968;GO:0006486;GO:0005788;GO:0051787;GO:0005509;GO:0071712;GO:0003980;GO:0006078;GO:0005537;GO:0097359	K11718-ko04141 Protein processing in endoplasmic reticulum	KOG1879-UDP-glucose:glycoprotein glucosyltransferase[G]	147	305	C/T	48.1967
Ca21chr3_C_albicans_SC5314	630653	G	T	SNP	missense_variant	MODERATE	STOP_CODON_Ca21chr3_C_albicans_SC5314_630514_630516	orf19.290	orf19.290-T	c.4205C>A	p.Ala1402Glu	-	GO:0030968;GO:0006486;GO:0005788;GO:0051787;GO:0005509;GO:0071712;GO:0003980;GO:0006078;GO:0005537;GO:0097359	K11718-ko04141 Protein processing in endoplasmic reticulum	KOG1879-UDP-glucose:glycoprotein glucosyltransferase[G]	154	284	G/T	54.2254
Ca21chr3_C_albicans_SC5314	630779	A	G	SNP	missense_variant	MODERATE	STOP_CODON_Ca21chr3_C_albicans_SC5314_630514_630516	orf19.290	orf19.290-T	c.4079T>C	p.Met1360Thr	-	GO:0030968;GO:0006486;GO:0005788;GO:0051787;GO:0005509;GO:0071712;GO:0003980;GO:0006078;GO:0005537;GO:0097359	K11718-ko04141 Protein processing in endoplasmic reticulum	KOG1879-UDP-glucose:glycoprotein glucosyltransferase[G]	64	128	A/G	50
Ca21chr3_C_albicans_SC5314	631290	T	C	SNP	missense_variant	MODERATE	STOP_CODON_Ca21chr3_C_albicans_SC5314_630514_630516	orf19.290	orf19.290-T	c.3568A>G	p.Ile1190Val	-	GO:0030968;GO:0006486;GO:0005788;GO:0051787;GO:0005509;GO:0071712;GO:0003980;GO:0006078;GO:0005537;GO:0097359	K11718-ko04141 Protein processing in endoplasmic reticulum	KOG1879-UDP-glucose:glycoprotein glucosyltransferase[G]	60	101	T/C	59.4059
Ca21chr3_C_albicans_SC5314	631328	A	G	SNP	missense_variant	MODERATE	STOP_CODON_Ca21chr3_C_albicans_SC5314_630514_630516	orf19.290	orf19.290-T	c.3530T>C	p.Val1177Ala	-	GO:0030968;GO:0006486;GO:0005788;GO:0051787;GO:0005509;GO:0071712;GO:0003980;GO:0006078;GO:0005537;GO:0097359	K11718-ko04141 Protein processing in endoplasmic reticulum	KOG1879-UDP-glucose:glycoprotein glucosyltransferase[G]	52	95	A/G	54.7368
Ca21chr3_C_albicans_SC5314	631413	C	T	SNP	missense_variant	MODERATE	STOP_CODON_Ca21chr3_C_albicans_SC5314_630514_630516	orf19.290	orf19.290-T	c.3445G>A	p.Glu1149Lys	-	GO:0030968;GO:0006486;GO:0005788;GO:0051787;GO:0005509;GO:0071712;GO:0003980;GO:0006078;GO:0005537;GO:0097359	K11718-ko04141 Protein processing in endoplasmic reticulum	KOG1879-UDP-glucose:glycoprotein glucosyltransferase[G]	45	98	C/T	45.9184
Ca21chr3_C_albicans_SC5314	632314	C	T	SNP	synonymous_variant	LOW	STOP_CODON_Ca21chr3_C_albicans_SC5314_630514_630516	orf19.290	orf19.290-T	c.2544G>A	p.Leu848Leu	-	GO:0030968;GO:0006486;GO:0005788;GO:0051787;GO:0005509;GO:0071712;GO:0003980;GO:0006078;GO:0005537;GO:0097359	K11718-ko04141 Protein processing in endoplasmic reticulum	KOG1879-UDP-glucose:glycoprotein glucosyltransferase[G]	33	81	C/T	40.7407
Ca21chr3_C_albicans_SC5314	632785	A	G	SNP	synonymous_variant	LOW	STOP_CODON_Ca21chr3_C_albicans_SC5314_630514_630516	orf19.290	orf19.290-T	c.2073T>C	p.Gly691Gly	-	GO:0030968;GO:0006486;GO:0005788;GO:0051787;GO:0005509;GO:0071712;GO:0003980;GO:0006078;GO:0005537;GO:0097359	K11718-ko04141 Protein processing in endoplasmic reticulum	KOG1879-UDP-glucose:glycoprotein glucosyltransferase[G]	22	46	A/G	47.8261
Ca21chr3_C_albicans_SC5314	634010	A	T	SNP	missense_variant	MODERATE	STOP_CODON_Ca21chr3_C_albicans_SC5314_630514_630516	orf19.290	orf19.290-T	c.848T>A	p.Ile283Asn	-	GO:0030968;GO:0006486;GO:0005788;GO:0051787;GO:0005509;GO:0071712;GO:0003980;GO:0006078;GO:0005537;GO:0097359	K11718-ko04141 Protein processing in endoplasmic reticulum	KOG1879-UDP-glucose:glycoprotein glucosyltransferase[G]	42	84	A/T	50
Ca21chr3_C_albicans_SC5314	634015	T	C	SNP	synonymous_variant	LOW	STOP_CODON_Ca21chr3_C_albicans_SC5314_630514_630516	orf19.290	orf19.290-T	c.843A>G	p.Leu281Leu	-	GO:0030968;GO:0006486;GO:0005788;GO:0051787;GO:0005509;GO:0071712;GO:0003980;GO:0006078;GO:0005537;GO:0097359	K11718-ko04141 Protein processing in endoplasmic reticulum	KOG1879-UDP-glucose:glycoprotein glucosyltransferase[G]	40	82	T/C	48.7805
Ca21chr3_C_albicans_SC5314	634033	G	C	SNP	missense_variant	MODERATE	STOP_CODON_Ca21chr3_C_albicans_SC5314_630514_630516	orf19.290	orf19.290-T	c.825C>G	p.Asp275Glu	-	GO:0030968;GO:0006486;GO:0005788;GO:0051787;GO:0005509;GO:0071712;GO:0003980;GO:0006078;GO:0005537;GO:0097359	K11718-ko04141 Protein processing in endoplasmic reticulum	KOG1879-UDP-glucose:glycoprotein glucosyltransferase[G]	38	83	G/C	45.7831
Ca21chr3_C_albicans_SC5314	634074	T	G	SNP	missense_variant	MODERATE	STOP_CODON_Ca21chr3_C_albicans_SC5314_630514_630516	orf19.290	orf19.290-T	c.784A>C	p.Thr262Pro	-	GO:0030968;GO:0006486;GO:0005788;GO:0051787;GO:0005509;GO:0071712;GO:0003980;GO:0006078;GO:0005537;GO:0097359	K11718-ko04141 Protein processing in endoplasmic reticulum	KOG1879-UDP-glucose:glycoprotein glucosyltransferase[G]	38	77	T/G	49.3506
Ca21chr3_C_albicans_SC5314	634105	T	C	SNP	synonymous_variant	LOW	STOP_CODON_Ca21chr3_C_albicans_SC5314_630514_630516	orf19.290	orf19.290-T	c.753A>G	p.Glu251Glu	-	GO:0030968;GO:0006486;GO:0005788;GO:0051787;GO:0005509;GO:0071712;GO:0003980;GO:0006078;GO:0005537;GO:0097359	K11718-ko04141 Protein processing in endoplasmic reticulum	KOG1879-UDP-glucose:glycoprotein glucosyltransferase[G]	30	66	T/C	45.4545
Ca21chr3_C_albicans_SC5314	634143	C	T	SNP	missense_variant	MODERATE	STOP_CODON_Ca21chr3_C_albicans_SC5314_630514_630516	orf19.290	orf19.290-T	c.715G>A	p.Asp239Asn	-	GO:0030968;GO:0006486;GO:0005788;GO:0051787;GO:0005509;GO:0071712;GO:0003980;GO:0006078;GO:0005537;GO:0097359	K11718-ko04141 Protein processing in endoplasmic reticulum	KOG1879-UDP-glucose:glycoprotein glucosyltransferase[G]	31	66	C/T	46.9697
Ca21chr3_C_albicans_SC5314	634584	T	C	SNP	missense_variant	MODERATE	STOP_CODON_Ca21chr3_C_albicans_SC5314_630514_630516	orf19.290	orf19.290-T	c.274A>G	p.Arg92Gly	-	GO:0030968;GO:0006486;GO:0005788;GO:0051787;GO:0005509;GO:0071712;GO:0003980;GO:0006078;GO:0005537;GO:0097359	K11718-ko04141 Protein processing in endoplasmic reticulum	KOG1879-UDP-glucose:glycoprotein glucosyltransferase[G]	33	78	T/C	42.3077
Ca21chr3_C_albicans_SC5314	634786	A	T	SNP	missense_variant	MODERATE	STOP_CODON_Ca21chr3_C_albicans_SC5314_630514_630516	orf19.290	orf19.290-T	c.72T>A	p.Asp24Glu	-	GO:0030968;GO:0006486;GO:0005788;GO:0051787;GO:0005509;GO:0071712;GO:0003980;GO:0006078;GO:0005537;GO:0097359	K11718-ko04141 Protein processing in endoplasmic reticulum	KOG1879-UDP-glucose:glycoprotein glucosyltransferase[G]	150	150	T/T	100
Ca21chr3_C_albicans_SC5314	634803	A	T	SNP	missense_variant	MODERATE	STOP_CODON_Ca21chr3_C_albicans_SC5314_630514_630516	orf19.290	orf19.290-T	c.55T>A	p.Phe19Ile	-	GO:0030968;GO:0006486;GO:0005788;GO:0051787;GO:0005509;GO:0071712;GO:0003980;GO:0006078;GO:0005537;GO:0097359	K11718-ko04141 Protein processing in endoplasmic reticulum	KOG1879-UDP-glucose:glycoprotein glucosyltransferase[G]	99	172	A/T	57.5581
Ca21chr3_C_albicans_SC5314	867272	T	C	SNP	synonymous_variant	LOW	START_CODON_Ca21chr3_C_albicans_SC5314_867153_867155	orf19.5859	orf19.5859-T	c.120T>C	p.Ser40Ser	-	GO:0005794;GO:0071916;GO:0005783;GO:0051286;GO:0016021;GO:0022857;GO:0055085;GO:0006820;GO:0035442;GO:0032153	-	KOG2533-Permease of the major facilitator superfamily[G]	106	106	C/C	100
Ca21chr3_C_albicans_SC5314	1135703	C	G	SNP	missense_variant	MODERATE	STOP_CODON_Ca21chr3_C_albicans_SC5314_1131394_1131396	orf19.5999	orf19.5999-T	c.8177G>C	p.Gly2726Ala	-	GO:0005737;GO:0015631;GO:0030428;GO:0008569;GO:0008017;GO:0001411;GO:0007018;GO:0070789;GO:0031122;GO:0003777;GO:0016887;GO:0005868;GO:0030286;GO:0007097;GO:0005874;GO:0047496;GO:0005524	K10413-ko04145 Phagosome;ko04962 Vasopressin-regulated water reabsorption;ko05132 Salmonella infection	KOG3595-Dyneins, heavy chain[Z]	71	72	G/G	98.6111
Ca21chr4_C_albicans_SC5314	114531	T	G	SNP	synonymous_variant	LOW	START_CODON_Ca21chr4_C_albicans_SC5314_113653_113655	orf19.4175	orf19.4175-T	c.879T>G	p.Ser293Ser	-	GO:0005267;GO:0030007;GO:0016021;GO:0005249;GO:0005886	-	KOG1418-Tandem pore domain K+ channel[P]	57	99	T/G	57.5758
Ca21chr4_C_albicans_SC5314	114615	C	T	SNP	synonymous_variant	LOW	START_CODON_Ca21chr4_C_albicans_SC5314_113653_113655	orf19.4175	orf19.4175-T	c.963C>T	p.Pro321Pro	-	GO:0005267;GO:0030007;GO:0016021;GO:0005249;GO:0005886	-	KOG1418-Tandem pore domain K+ channel[P]	58	112	C/T	51.7857
Ca21chr4_C_albicans_SC5314	114678	G	A	SNP	synonymous_variant	LOW	START_CODON_Ca21chr4_C_albicans_SC5314_113653_113655	orf19.4175	orf19.4175-T	c.1026G>A	p.Gly342Gly	-	GO:0005267;GO:0030007;GO:0016021;GO:0005249;GO:0005886	-	KOG1418-Tandem pore domain K+ channel[P]	67	132	G/A	50.7576
Ca21chr4_C_albicans_SC5314	114687	C	T	SNP	synonymous_variant	LOW	START_CODON_Ca21chr4_C_albicans_SC5314_113653_113655	orf19.4175	orf19.4175-T	c.1035C>T	p.Val345Val	-	GO:0005267;GO:0030007;GO:0016021;GO:0005249;GO:0005886	-	KOG1418-Tandem pore domain K+ channel[P]	69	134	C/T	51.4925
Ca21chr4_C_albicans_SC5314	114998	T	G	SNP	missense_variant	MODERATE	START_CODON_Ca21chr4_C_albicans_SC5314_113653_113655	orf19.4175	orf19.4175-T	c.1346T>G	p.Val449Gly	-	GO:0005267;GO:0030007;GO:0016021;GO:0005249;GO:0005886	-	KOG1418-Tandem pore domain K+ channel[P]	86	87	G/G	98.8506
Ca21chr4_C_albicans_SC5314	115116	A	T	SNP	missense_variant	MODERATE	START_CODON_Ca21chr4_C_albicans_SC5314_113653_113655	orf19.4175	orf19.4175-T	c.1464A>T	p.Glu488Asp	-	GO:0005267;GO:0030007;GO:0016021;GO:0005249;GO:0005886	-	KOG1418-Tandem pore domain K+ channel[P]	56	114	A/T	49.1228
Ca21chr4_C_albicans_SC5314	115143	C	T	SNP	synonymous_variant	LOW	START_CODON_Ca21chr4_C_albicans_SC5314_113653_113655	orf19.4175	orf19.4175-T	c.1491C>T	p.Phe497Phe	-	GO:0005267;GO:0030007;GO:0016021;GO:0005249;GO:0005886	-	KOG1418-Tandem pore domain K+ channel[P]	50	125	C/T	40
Ca21chr4_C_albicans_SC5314	115318	C	G	SNP	missense_variant	MODERATE	START_CODON_Ca21chr4_C_albicans_SC5314_113653_113655	orf19.4175	orf19.4175-T	c.1666C>G	p.Arg556Gly	-	GO:0005267;GO:0030007;GO:0016021;GO:0005249;GO:0005886	-	KOG1418-Tandem pore domain K+ channel[P]	54	109	C/G	49.5413
Ca21chr4_C_albicans_SC5314	115322	A	G	SNP	missense_variant	MODERATE	START_CODON_Ca21chr4_C_albicans_SC5314_113653_113655	orf19.4175	orf19.4175-T	c.1670A>G	p.Asp557Gly	-	GO:0005267;GO:0030007;GO:0016021;GO:0005249;GO:0005886	-	KOG1418-Tandem pore domain K+ channel[P]	54	111	A/G	48.6486
Ca21chr4_C_albicans_SC5314	115387	A	G	SNP	missense_variant	MODERATE	START_CODON_Ca21chr4_C_albicans_SC5314_113653_113655	orf19.4175	orf19.4175-T	c.1735A>G	p.Lys579Glu	-	GO:0005267;GO:0030007;GO:0016021;GO:0005249;GO:0005886	-	KOG1418-Tandem pore domain K+ channel[P]	55	100	A/G	55
Ca21chr4_C_albicans_SC5314	115416	G	A	SNP	synonymous_variant	LOW	START_CODON_Ca21chr4_C_albicans_SC5314_113653_113655	orf19.4175	orf19.4175-T	c.1764G>A	p.Ser588Ser	-	GO:0005267;GO:0030007;GO:0016021;GO:0005249;GO:0005886	-	KOG1418-Tandem pore domain K+ channel[P]	44	112	G/A	39.2857
Ca21chr4_C_albicans_SC5314	115417	A	G	SNP	missense_variant	MODERATE	START_CODON_Ca21chr4_C_albicans_SC5314_113653_113655	orf19.4175	orf19.4175-T	c.1765A>G	p.Ser589Gly	-	GO:0005267;GO:0030007;GO:0016021;GO:0005249;GO:0005886	-	KOG1418-Tandem pore domain K+ channel[P]	44	111	A/G	39.6396
Ca21chr4_C_albicans_SC5314	310172	T	C	SNP	synonymous_variant	LOW	START_CODON_Ca21chr4_C_albicans_SC5314_310023_310025	orf19.4635	orf19.4635-T	c.150T>C	p.Asp50Asp	-	GO:0005852;GO:0016282;GO:0006446;GO:0033290;GO:0001731;GO:0006413;GO:0031369;GO:0003743	K03252-ko03013 RNA transport	KOG1076-Translation initiation factor 3, subunit c (eIF-3c)[J]	42	80	T/C	52.5
Ca21chr4_C_albicans_SC5314	310595	A	G	SNP	synonymous_variant	LOW	START_CODON_Ca21chr4_C_albicans_SC5314_310023_310025	orf19.4635	orf19.4635-T	c.573A>G	p.Lys191Lys	-	GO:0005852;GO:0016282;GO:0006446;GO:0033290;GO:0001731;GO:0006413;GO:0031369;GO:0003743	K03252-ko03013 RNA transport	KOG1076-Translation initiation factor 3, subunit c (eIF-3c)[J]	28	59	A/G	47.4576
Ca21chr4_C_albicans_SC5314	310913	G	A	SNP	synonymous_variant	LOW	START_CODON_Ca21chr4_C_albicans_SC5314_310023_310025	orf19.4635	orf19.4635-T	c.891G>A	p.Gln297Gln	-	GO:0005852;GO:0016282;GO:0006446;GO:0033290;GO:0001731;GO:0006413;GO:0031369;GO:0003743	K03252-ko03013 RNA transport	KOG1076-Translation initiation factor 3, subunit c (eIF-3c)[J]	20	57	G/A	35.0877
Ca21chr4_C_albicans_SC5314	310991	C	A	SNP	missense_variant	MODERATE	START_CODON_Ca21chr4_C_albicans_SC5314_310023_310025	orf19.4635	orf19.4635-T	c.969C>A	p.His323Gln	-	GO:0005852;GO:0016282;GO:0006446;GO:0033290;GO:0001731;GO:0006413;GO:0031369;GO:0003743	K03252-ko03013 RNA transport	KOG1076-Translation initiation factor 3, subunit c (eIF-3c)[J]	24	64	C/A	37.5
Ca21chr4_C_albicans_SC5314	311197	T	C	SNP	missense_variant	MODERATE	START_CODON_Ca21chr4_C_albicans_SC5314_310023_310025	orf19.4635	orf19.4635-T	c.1175T>C	p.Ile392Thr	-	GO:0005852;GO:0016282;GO:0006446;GO:0033290;GO:0001731;GO:0006413;GO:0031369;GO:0003743	K03252-ko03013 RNA transport	KOG1076-Translation initiation factor 3, subunit c (eIF-3c)[J]	46	73	T/C	63.0137
Ca21chr4_C_albicans_SC5314	311300	T	A	SNP	missense_variant	MODERATE	START_CODON_Ca21chr4_C_albicans_SC5314_310023_310025	orf19.4635	orf19.4635-T	c.1278T>A	p.Asn426Lys	-	GO:0005852;GO:0016282;GO:0006446;GO:0033290;GO:0001731;GO:0006413;GO:0031369;GO:0003743	K03252-ko03013 RNA transport	KOG1076-Translation initiation factor 3, subunit c (eIF-3c)[J]	57	58	A/A	98.2759
Ca21chr4_C_albicans_SC5314	311678	A	T	SNP	synonymous_variant	LOW	START_CODON_Ca21chr4_C_albicans_SC5314_310023_310025	orf19.4635	orf19.4635-T	c.1656A>T	p.Ala552Ala	-	GO:0005852;GO:0016282;GO:0006446;GO:0033290;GO:0001731;GO:0006413;GO:0031369;GO:0003743	K03252-ko03013 RNA transport	KOG1076-Translation initiation factor 3, subunit c (eIF-3c)[J]	22	48	A/T	45.8333
Ca21chr4_C_albicans_SC5314	312462	G	GATCAACAAA	INDEL	conservative_inframe_insertion	MODERATE	START_CODON_Ca21chr4_C_albicans_SC5314_310023_310025	orf19.4635	orf19.4635-T	c.2449_2457dupAATCAACAA	p.Asn817_Gln819dup	-	GO:0005852;GO:0016282;GO:0006446;GO:0033290;GO:0001731;GO:0006413;GO:0031369;GO:0003743	K03252-ko03013 RNA transport	KOG1076-Translation initiation factor 3, subunit c (eIF-3c)[J]	22	50	G/GATCAACAAA	44
Ca21chr4_C_albicans_SC5314	312500	C	CCAA	INDEL	conservative_inframe_insertion	MODERATE	START_CODON_Ca21chr4_C_albicans_SC5314_310023_310025	orf19.4635	orf19.4635-T	c.2491_2493dupCAA	p.Gln831dup	-	GO:0005852;GO:0016282;GO:0006446;GO:0033290;GO:0001731;GO:0006413;GO:0031369;GO:0003743	K03252-ko03013 RNA transport	KOG1076-Translation initiation factor 3, subunit c (eIF-3c)[J]	16	48	C/CCAA	33.3333
Ca21chr4_C_albicans_SC5314	312520	AGC	A	INDEL	frameshift_variant	HIGH	START_CODON_Ca21chr4_C_albicans_SC5314_310023_310025	orf19.4635	orf19.4635-T	c.2499_2500delGC	p.Gln834fs	-	GO:0005852;GO:0016282;GO:0006446;GO:0033290;GO:0001731;GO:0006413;GO:0031369;GO:0003743	K03252-ko03013 RNA transport	KOG1076-Translation initiation factor 3, subunit c (eIF-3c)[J]	19	51	AGC/A	37.2549
Ca21chr4_C_albicans_SC5314	312527	A	AAAC	INDEL	conservative_inframe_insertion	MODERATE	START_CODON_Ca21chr4_C_albicans_SC5314_310023_310025	orf19.4635	orf19.4635-T	c.2505_2506insAAC	p.Gln835_Gln836insAsn	-	GO:0005852;GO:0016282;GO:0006446;GO:0033290;GO:0001731;GO:0006413;GO:0031369;GO:0003743	K03252-ko03013 RNA transport	KOG1076-Translation initiation factor 3, subunit c (eIF-3c)[J]	17	50	A/AAAC	34
Ca21chr5_C_albicans_SC5314	1182377	T	G	SNP	missense_variant	MODERATE	STOP_CODON_Ca21chr5_C_albicans_SC5314_1182169_1182171	orf19.4054	orf19.4054-T	c.551A>C	p.Asp184Ala	-	-	-	-	29	127	T/G	22.8346
Ca21chr5_C_albicans_SC5314	1182389	T	C	SNP	missense_variant	MODERATE	STOP_CODON_Ca21chr5_C_albicans_SC5314_1182169_1182171	orf19.4054	orf19.4054-T	c.539A>G	p.Asp180Gly	-	-	-	-	32	135	T/C	23.7037
Ca21chr5_C_albicans_SC5314	1182493	T	C	SNP	synonymous_variant	LOW	STOP_CODON_Ca21chr5_C_albicans_SC5314_1182169_1182171	orf19.4054	orf19.4054-T	c.435A>G	p.Lys145Lys	-	-	-	-	26	97	T/C	26.8041
Ca21chr5_C_albicans_SC5314	1182505	T	C	SNP	synonymous_variant	LOW	STOP_CODON_Ca21chr5_C_albicans_SC5314_1182169_1182171	orf19.4054	orf19.4054-T	c.423A>G	p.Glu141Glu	-	-	-	-	38	99	T/C	38.3838
Ca21chr5_C_albicans_SC5314	1182691	A	G	SNP	synonymous_variant	LOW	STOP_CODON_Ca21chr5_C_albicans_SC5314_1182169_1182171	orf19.4054	orf19.4054-T	c.237T>C	p.Gly79Gly	-	-	-	-	19	72	A/G	26.3889
Ca21chr5_C_albicans_SC5314	1182747	G	T	SNP	missense_variant	MODERATE	STOP_CODON_Ca21chr5_C_albicans_SC5314_1182169_1182171	orf19.4054	orf19.4054-T	c.181C>A	p.His61Asn	-	-	-	-	70	73	T/T	95.8904
Ca21chr6_C_albicans_SC5314	232347	G	A	SNP	synonymous_variant	LOW	STOP_CODON_Ca21chr6_C_albicans_SC5314_232296_232298	orf19.130	orf19.130-T	c.4563C>T	p.Ile1521Ile	-	GO:0005794;GO:0000011;GO:0030242;GO:0016236;GO:0005739;GO:0006623;GO:0071561;GO:0004674;GO:0034272;GO:0045324;GO:0048017;GO:0045053;GO:0034271;GO:0032968;GO:0005524;GO:0010008	K08333-ko04140 Regulation of autophagy	KOG1240-Protein kinase containing WD40 repeats[T]	215	215	A/A	100
Ca21chr6_C_albicans_SC5314	232392	C	A	SNP	synonymous_variant	LOW	STOP_CODON_Ca21chr6_C_albicans_SC5314_232296_232298	orf19.130	orf19.130-T	c.4518G>T	p.Val1506Val	-	GO:0005794;GO:0000011;GO:0030242;GO:0016236;GO:0005739;GO:0006623;GO:0071561;GO:0004674;GO:0034272;GO:0045324;GO:0048017;GO:0045053;GO:0034271;GO:0032968;GO:0005524;GO:0010008	K08333-ko04140 Regulation of autophagy	KOG1240-Protein kinase containing WD40 repeats[T]	65	156	C/A	41.6667
Ca21chr6_C_albicans_SC5314	232402	G	A	SNP	missense_variant	MODERATE	STOP_CODON_Ca21chr6_C_albicans_SC5314_232296_232298	orf19.130	orf19.130-T	c.4508C>T	p.Thr1503Met	-	GO:0005794;GO:0000011;GO:0030242;GO:0016236;GO:0005739;GO:0006623;GO:0071561;GO:0004674;GO:0034272;GO:0045324;GO:0048017;GO:0045053;GO:0034271;GO:0032968;GO:0005524;GO:0010008	K08333-ko04140 Regulation of autophagy	KOG1240-Protein kinase containing WD40 repeats[T]	51	120	G/A	42.5
Ca21chr6_C_albicans_SC5314	232488	A	G	SNP	synonymous_variant	LOW	STOP_CODON_Ca21chr6_C_albicans_SC5314_232296_232298	orf19.130	orf19.130-T	c.4422T>C	p.Asn1474Asn	-	GO:0005794;GO:0000011;GO:0030242;GO:0016236;GO:0005739;GO:0006623;GO:0071561;GO:0004674;GO:0034272;GO:0045324;GO:0048017;GO:0045053;GO:0034271;GO:0032968;GO:0005524;GO:0010008	K08333-ko04140 Regulation of autophagy	KOG1240-Protein kinase containing WD40 repeats[T]	59	124	A/G	47.5806
Ca21chr6_C_albicans_SC5314	232494	C	T	SNP	missense_variant	MODERATE	STOP_CODON_Ca21chr6_C_albicans_SC5314_232296_232298	orf19.130	orf19.130-T	c.4416G>A	p.Met1472Ile	-	GO:0005794;GO:0000011;GO:0030242;GO:0016236;GO:0005739;GO:0006623;GO:0071561;GO:0004674;GO:0034272;GO:0045324;GO:0048017;GO:0045053;GO:0034271;GO:0032968;GO:0005524;GO:0010008	K08333-ko04140 Regulation of autophagy	KOG1240-Protein kinase containing WD40 repeats[T]	61	124	C/T	49.1935
Ca21chr6_C_albicans_SC5314	232503	A	G	SNP	synonymous_variant	LOW	STOP_CODON_Ca21chr6_C_albicans_SC5314_232296_232298	orf19.130	orf19.130-T	c.4407T>C	p.Asp1469Asp	-	GO:0005794;GO:0000011;GO:0030242;GO:0016236;GO:0005739;GO:0006623;GO:0071561;GO:0004674;GO:0034272;GO:0045324;GO:0048017;GO:0045053;GO:0034271;GO:0032968;GO:0005524;GO:0010008	K08333-ko04140 Regulation of autophagy	KOG1240-Protein kinase containing WD40 repeats[T]	60	123	A/G	48.7805
Ca21chr6_C_albicans_SC5314	232539	T	C	SNP	synonymous_variant	LOW	STOP_CODON_Ca21chr6_C_albicans_SC5314_232296_232298	orf19.130	orf19.130-T	c.4371A>G	p.Leu1457Leu	-	GO:0005794;GO:0000011;GO:0030242;GO:0016236;GO:0005739;GO:0006623;GO:0071561;GO:0004674;GO:0034272;GO:0045324;GO:0048017;GO:0045053;GO:0034271;GO:0032968;GO:0005524;GO:0010008	K08333-ko04140 Regulation of autophagy	KOG1240-Protein kinase containing WD40 repeats[T]	50	99	T/C	50.5051
Ca21chr6_C_albicans_SC5314	232569	A	G	SNP	synonymous_variant	LOW	STOP_CODON_Ca21chr6_C_albicans_SC5314_232296_232298	orf19.130	orf19.130-T	c.4341T>C	p.Thr1447Thr	-	GO:0005794;GO:0000011;GO:0030242;GO:0016236;GO:0005739;GO:0006623;GO:0071561;GO:0004674;GO:0034272;GO:0045324;GO:0048017;GO:0045053;GO:0034271;GO:0032968;GO:0005524;GO:0010008	K08333-ko04140 Regulation of autophagy	KOG1240-Protein kinase containing WD40 repeats[T]	33	72	A/G	45.8333
Ca21chr6_C_albicans_SC5314	232596	ATTG	A	INDEL	disruptive_inframe_deletion	MODERATE	STOP_CODON_Ca21chr6_C_albicans_SC5314_232296_232298	orf19.130	orf19.130-T	c.4311_4313delCAA	p.Asn1438del	-	GO:0005794;GO:0000011;GO:0030242;GO:0016236;GO:0005739;GO:0006623;GO:0071561;GO:0004674;GO:0034272;GO:0045324;GO:0048017;GO:0045053;GO:0034271;GO:0032968;GO:0005524;GO:0010008	K08333-ko04140 Regulation of autophagy	KOG1240-Protein kinase containing WD40 repeats[T]	25	63	ATTG/A	39.6825
Ca21chr6_C_albicans_SC5314	232706	T	C	SNP	missense_variant	MODERATE	STOP_CODON_Ca21chr6_C_albicans_SC5314_232296_232298	orf19.130	orf19.130-T	c.4204A>G	p.Lys1402Glu	-	GO:0005794;GO:0000011;GO:0030242;GO:0016236;GO:0005739;GO:0006623;GO:0071561;GO:0004674;GO:0034272;GO:0045324;GO:0048017;GO:0045053;GO:0034271;GO:0032968;GO:0005524;GO:0010008	K08333-ko04140 Regulation of autophagy	KOG1240-Protein kinase containing WD40 repeats[T]	44	94	T/C	46.8085
Ca21chr6_C_albicans_SC5314	232725	T	A	SNP	missense_variant	MODERATE	STOP_CODON_Ca21chr6_C_albicans_SC5314_232296_232298	orf19.130	orf19.130-T	c.4185A>T	p.Glu1395Asp	-	GO:0005794;GO:0000011;GO:0030242;GO:0016236;GO:0005739;GO:0006623;GO:0071561;GO:0004674;GO:0034272;GO:0045324;GO:0048017;GO:0045053;GO:0034271;GO:0032968;GO:0005524;GO:0010008	K08333-ko04140 Regulation of autophagy	KOG1240-Protein kinase containing WD40 repeats[T]	54	95	T/A	56.8421
Ca21chr6_C_albicans_SC5314	232771	G	C	SNP	missense_variant	MODERATE	STOP_CODON_Ca21chr6_C_albicans_SC5314_232296_232298	orf19.130	orf19.130-T	c.4139C>G	p.Thr1380Ser	-	GO:0005794;GO:0000011;GO:0030242;GO:0016236;GO:0005739;GO:0006623;GO:0071561;GO:0004674;GO:0034272;GO:0045324;GO:0048017;GO:0045053;GO:0034271;GO:0032968;GO:0005524;GO:0010008	K08333-ko04140 Regulation of autophagy	KOG1240-Protein kinase containing WD40 repeats[T]	66	112	G/C	58.9286
Ca21chr6_C_albicans_SC5314	232794	A	G	SNP	synonymous_variant	LOW	STOP_CODON_Ca21chr6_C_albicans_SC5314_232296_232298	orf19.130	orf19.130-T	c.4116T>C	p.Ser1372Ser	-	GO:0005794;GO:0000011;GO:0030242;GO:0016236;GO:0005739;GO:0006623;GO:0071561;GO:0004674;GO:0034272;GO:0045324;GO:0048017;GO:0045053;GO:0034271;GO:0032968;GO:0005524;GO:0010008	K08333-ko04140 Regulation of autophagy	KOG1240-Protein kinase containing WD40 repeats[T]	68	112	A/G	60.7143
Ca21chr6_C_albicans_SC5314	232801	T	C	SNP	missense_variant	MODERATE	STOP_CODON_Ca21chr6_C_albicans_SC5314_232296_232298	orf19.130	orf19.130-T	c.4109A>G	p.Lys1370Arg	-	GO:0005794;GO:0000011;GO:0030242;GO:0016236;GO:0005739;GO:0006623;GO:0071561;GO:0004674;GO:0034272;GO:0045324;GO:0048017;GO:0045053;GO:0034271;GO:0032968;GO:0005524;GO:0010008	K08333-ko04140 Regulation of autophagy	KOG1240-Protein kinase containing WD40 repeats[T]	68	110	T/C	61.8182
Ca21chr6_C_albicans_SC5314	232883	T	C	SNP	missense_variant	MODERATE	STOP_CODON_Ca21chr6_C_albicans_SC5314_232296_232298	orf19.130	orf19.130-T	c.4027A>G	p.Ser1343Gly	-	GO:0005794;GO:0000011;GO:0030242;GO:0016236;GO:0005739;GO:0006623;GO:0071561;GO:0004674;GO:0034272;GO:0045324;GO:0048017;GO:0045053;GO:0034271;GO:0032968;GO:0005524;GO:0010008	K08333-ko04140 Regulation of autophagy	KOG1240-Protein kinase containing WD40 repeats[T]	39	64	T/C	60.9375
Ca21chr6_C_albicans_SC5314	232972	C	T	SNP	missense_variant	MODERATE	STOP_CODON_Ca21chr6_C_albicans_SC5314_232296_232298	orf19.130	orf19.130-T	c.3938G>A	p.Arg1313Lys	-	GO:0005794;GO:0000011;GO:0030242;GO:0016236;GO:0005739;GO:0006623;GO:0071561;GO:0004674;GO:0034272;GO:0045324;GO:0048017;GO:0045053;GO:0034271;GO:0032968;GO:0005524;GO:0010008	K08333-ko04140 Regulation of autophagy	KOG1240-Protein kinase containing WD40 repeats[T]	20	46	C/T	43.4783
Ca21chr6_C_albicans_SC5314	233361	C	T	SNP	missense_variant	MODERATE	STOP_CODON_Ca21chr6_C_albicans_SC5314_232296_232298	orf19.130	orf19.130-T	c.3549G>A	p.Met1183Ile	-	GO:0005794;GO:0000011;GO:0030242;GO:0016236;GO:0005739;GO:0006623;GO:0071561;GO:0004674;GO:0034272;GO:0045324;GO:0048017;GO:0045053;GO:0034271;GO:0032968;GO:0005524;GO:0010008	K08333-ko04140 Regulation of autophagy	KOG1240-Protein kinase containing WD40 repeats[T]	40	82	C/T	48.7805
Ca21chr6_C_albicans_SC5314	233379	T	C	SNP	synonymous_variant	LOW	STOP_CODON_Ca21chr6_C_albicans_SC5314_232296_232298	orf19.130	orf19.130-T	c.3531A>G	p.Leu1177Leu	-	GO:0005794;GO:0000011;GO:0030242;GO:0016236;GO:0005739;GO:0006623;GO:0071561;GO:0004674;GO:0034272;GO:0045324;GO:0048017;GO:0045053;GO:0034271;GO:0032968;GO:0005524;GO:0010008	K08333-ko04140 Regulation of autophagy	KOG1240-Protein kinase containing WD40 repeats[T]	45	86	T/C	52.3256
Ca21chr6_C_albicans_SC5314	233450	C	T	SNP	missense_variant	MODERATE	STOP_CODON_Ca21chr6_C_albicans_SC5314_232296_232298	orf19.130	orf19.130-T	c.3460G>A	p.Val1154Ile	-	GO:0005794;GO:0000011;GO:0030242;GO:0016236;GO:0005739;GO:0006623;GO:0071561;GO:0004674;GO:0034272;GO:0045324;GO:0048017;GO:0045053;GO:0034271;GO:0032968;GO:0005524;GO:0010008	K08333-ko04140 Regulation of autophagy	KOG1240-Protein kinase containing WD40 repeats[T]	32	68	C/T	47.0588
Ca21chr6_C_albicans_SC5314	233454	C	T	SNP	synonymous_variant	LOW	STOP_CODON_Ca21chr6_C_albicans_SC5314_232296_232298	orf19.130	orf19.130-T	c.3456G>A	p.Ser1152Ser	-	GO:0005794;GO:0000011;GO:0030242;GO:0016236;GO:0005739;GO:0006623;GO:0071561;GO:0004674;GO:0034272;GO:0045324;GO:0048017;GO:0045053;GO:0034271;GO:0032968;GO:0005524;GO:0010008	K08333-ko04140 Regulation of autophagy	KOG1240-Protein kinase containing WD40 repeats[T]	65	65	T/T	100
Ca21chr6_C_albicans_SC5314	233496	A	T	SNP	missense_variant	MODERATE	STOP_CODON_Ca21chr6_C_albicans_SC5314_232296_232298	orf19.130	orf19.130-T	c.3414T>A	p.Phe1138Leu	-	GO:0005794;GO:0000011;GO:0030242;GO:0016236;GO:0005739;GO:0006623;GO:0071561;GO:0004674;GO:0034272;GO:0045324;GO:0048017;GO:0045053;GO:0034271;GO:0032968;GO:0005524;GO:0010008	K08333-ko04140 Regulation of autophagy	KOG1240-Protein kinase containing WD40 repeats[T]	70	70	T/T	100
Ca21chr6_C_albicans_SC5314	233957	T	C	SNP	missense_variant	MODERATE	STOP_CODON_Ca21chr6_C_albicans_SC5314_232296_232298	orf19.130	orf19.130-T	c.2953A>G	p.Ile985Val	-	GO:0005794;GO:0000011;GO:0030242;GO:0016236;GO:0005739;GO:0006623;GO:0071561;GO:0004674;GO:0034272;GO:0045324;GO:0048017;GO:0045053;GO:0034271;GO:0032968;GO:0005524;GO:0010008	K08333-ko04140 Regulation of autophagy	KOG1240-Protein kinase containing WD40 repeats[T]	39	80	T/C	48.75
Ca21chr6_C_albicans_SC5314	234102	A	G	SNP	synonymous_variant	LOW	STOP_CODON_Ca21chr6_C_albicans_SC5314_232296_232298	orf19.130	orf19.130-T	c.2808T>C	p.Ser936Ser	-	GO:0005794;GO:0000011;GO:0030242;GO:0016236;GO:0005739;GO:0006623;GO:0071561;GO:0004674;GO:0034272;GO:0045324;GO:0048017;GO:0045053;GO:0034271;GO:0032968;GO:0005524;GO:0010008	K08333-ko04140 Regulation of autophagy	KOG1240-Protein kinase containing WD40 repeats[T]	38	74	A/G	51.3514
Ca21chr6_C_albicans_SC5314	234113	A	G	SNP	synonymous_variant	LOW	STOP_CODON_Ca21chr6_C_albicans_SC5314_232296_232298	orf19.130	orf19.130-T	c.2797T>C	p.Leu933Leu	-	GO:0005794;GO:0000011;GO:0030242;GO:0016236;GO:0005739;GO:0006623;GO:0071561;GO:0004674;GO:0034272;GO:0045324;GO:0048017;GO:0045053;GO:0034271;GO:0032968;GO:0005524;GO:0010008	K08333-ko04140 Regulation of autophagy	KOG1240-Protein kinase containing WD40 repeats[T]	42	82	A/G	51.2195
Ca21chr6_C_albicans_SC5314	234234	G	A	SNP	synonymous_variant	LOW	STOP_CODON_Ca21chr6_C_albicans_SC5314_232296_232298	orf19.130	orf19.130-T	c.2676C>T	p.Tyr892Tyr	-	GO:0005794;GO:0000011;GO:0030242;GO:0016236;GO:0005739;GO:0006623;GO:0071561;GO:0004674;GO:0034272;GO:0045324;GO:0048017;GO:0045053;GO:0034271;GO:0032968;GO:0005524;GO:0010008	K08333-ko04140 Regulation of autophagy	KOG1240-Protein kinase containing WD40 repeats[T]	43	91	G/A	47.2527
Ca21chr6_C_albicans_SC5314	234240	T	C	SNP	synonymous_variant	LOW	STOP_CODON_Ca21chr6_C_albicans_SC5314_232296_232298	orf19.130	orf19.130-T	c.2670A>G	p.Arg890Arg	-	GO:0005794;GO:0000011;GO:0030242;GO:0016236;GO:0005739;GO:0006623;GO:0071561;GO:0004674;GO:0034272;GO:0045324;GO:0048017;GO:0045053;GO:0034271;GO:0032968;GO:0005524;GO:0010008	K08333-ko04140 Regulation of autophagy	KOG1240-Protein kinase containing WD40 repeats[T]	40	88	T/C	45.4545
Ca21chr6_C_albicans_SC5314	234434	T	A	SNP	missense_variant	MODERATE	STOP_CODON_Ca21chr6_C_albicans_SC5314_232296_232298	orf19.130	orf19.130-T	c.2476A>T	p.Met826Leu	-	GO:0005794;GO:0000011;GO:0030242;GO:0016236;GO:0005739;GO:0006623;GO:0071561;GO:0004674;GO:0034272;GO:0045324;GO:0048017;GO:0045053;GO:0034271;GO:0032968;GO:0005524;GO:0010008	K08333-ko04140 Regulation of autophagy	KOG1240-Protein kinase containing WD40 repeats[T]	26	48	T/A	54.1667
Ca21chr6_C_albicans_SC5314	234666	T	C	SNP	synonymous_variant	LOW	STOP_CODON_Ca21chr6_C_albicans_SC5314_232296_232298	orf19.130	orf19.130-T	c.2244A>G	p.Lys748Lys	-	GO:0005794;GO:0000011;GO:0030242;GO:0016236;GO:0005739;GO:0006623;GO:0071561;GO:0004674;GO:0034272;GO:0045324;GO:0048017;GO:0045053;GO:0034271;GO:0032968;GO:0005524;GO:0010008	K08333-ko04140 Regulation of autophagy	KOG1240-Protein kinase containing WD40 repeats[T]	47	79	T/C	59.4937
Ca21chr6_C_albicans_SC5314	235784	T	C	SNP	missense_variant	MODERATE	STOP_CODON_Ca21chr6_C_albicans_SC5314_232296_232298	orf19.130	orf19.130-T	c.1126A>G	p.Asn376Asp	-	GO:0005794;GO:0000011;GO:0030242;GO:0016236;GO:0005739;GO:0006623;GO:0071561;GO:0004674;GO:0034272;GO:0045324;GO:0048017;GO:0045053;GO:0034271;GO:0032968;GO:0005524;GO:0010008	K08333-ko04140 Regulation of autophagy	KOG1240-Protein kinase containing WD40 repeats[T]	15	39	T/C	38.4615
Ca21chr6_C_albicans_SC5314	235910	G	A	SNP	synonymous_variant	LOW	STOP_CODON_Ca21chr6_C_albicans_SC5314_232296_232298	orf19.130	orf19.130-T	c.1000C>T	p.Leu334Leu	-	GO:0005794;GO:0000011;GO:0030242;GO:0016236;GO:0005739;GO:0006623;GO:0071561;GO:0004674;GO:0034272;GO:0045324;GO:0048017;GO:0045053;GO:0034271;GO:0032968;GO:0005524;GO:0010008	K08333-ko04140 Regulation of autophagy	KOG1240-Protein kinase containing WD40 repeats[T]	26	53	G/A	49.0566
Ca21chr6_C_albicans_SC5314	236064	G	A	SNP	synonymous_variant	LOW	STOP_CODON_Ca21chr6_C_albicans_SC5314_232296_232298	orf19.130	orf19.130-T	c.846C>T	p.Val282Val	-	GO:0005794;GO:0000011;GO:0030242;GO:0016236;GO:0005739;GO:0006623;GO:0071561;GO:0004674;GO:0034272;GO:0045324;GO:0048017;GO:0045053;GO:0034271;GO:0032968;GO:0005524;GO:0010008	K08333-ko04140 Regulation of autophagy	KOG1240-Protein kinase containing WD40 repeats[T]	29	67	G/A	43.2836
Ca21chr6_C_albicans_SC5314	236089	A	G	SNP	missense_variant	MODERATE	STOP_CODON_Ca21chr6_C_albicans_SC5314_232296_232298	orf19.130	orf19.130-T	c.821T>C	p.Leu274Ser	-	GO:0005794;GO:0000011;GO:0030242;GO:0016236;GO:0005739;GO:0006623;GO:0071561;GO:0004674;GO:0034272;GO:0045324;GO:0048017;GO:0045053;GO:0034271;GO:0032968;GO:0005524;GO:0010008	K08333-ko04140 Regulation of autophagy	KOG1240-Protein kinase containing WD40 repeats[T]	31	72	A/G	43.0556
Ca21chr6_C_albicans_SC5314	236352	G	A	SNP	synonymous_variant	LOW	STOP_CODON_Ca21chr6_C_albicans_SC5314_232296_232298	orf19.130	orf19.130-T	c.558C>T	p.Asn186Asn	-	GO:0005794;GO:0000011;GO:0030242;GO:0016236;GO:0005739;GO:0006623;GO:0071561;GO:0004674;GO:0034272;GO:0045324;GO:0048017;GO:0045053;GO:0034271;GO:0032968;GO:0005524;GO:0010008	K08333-ko04140 Regulation of autophagy	KOG1240-Protein kinase containing WD40 repeats[T]	45	97	G/A	46.3918
Ca21chr6_C_albicans_SC5314	236749	A	G	SNP	missense_variant	MODERATE	STOP_CODON_Ca21chr6_C_albicans_SC5314_232296_232298	orf19.130	orf19.130-T	c.161T>C	p.Ile54Thr	-	GO:0005794;GO:0000011;GO:0030242;GO:0016236;GO:0005739;GO:0006623;GO:0071561;GO:0004674;GO:0034272;GO:0045324;GO:0048017;GO:0045053;GO:0034271;GO:0032968;GO:0005524;GO:0010008	K08333-ko04140 Regulation of autophagy	KOG1240-Protein kinase containing WD40 repeats[T]	54	119	A/G	45.3782
Ca21chr6_C_albicans_SC5314	959813	G	T	SNP	synonymous_variant	LOW	STOP_CODON_Ca21chr6_C_albicans_SC5314_959807_959809	orf19.1093	orf19.1093-T	c.2373C>A	p.Gly791Gly	-	GO:0006355;GO:0005634;GO:0006351;GO:0003677	-	-	61	61	T/T	100
Ca21chr6_C_albicans_SC5314	959855	A	G	SNP	synonymous_variant	LOW	STOP_CODON_Ca21chr6_C_albicans_SC5314_959807_959809	orf19.1093	orf19.1093-T	c.2331T>C	p.Asn777Asn	-	GO:0006355;GO:0005634;GO:0006351;GO:0003677	-	-	94	94	G/G	100
Ca21chr6_C_albicans_SC5314	960218	C	T	SNP	synonymous_variant	LOW	STOP_CODON_Ca21chr6_C_albicans_SC5314_959807_959809	orf19.1093	orf19.1093-T	c.1968G>A	p.Leu656Leu	-	GO:0006355;GO:0005634;GO:0006351;GO:0003677	-	-	79	79	T/T	100
Ca21chr6_C_albicans_SC5314	960221	T	C	SNP	synonymous_variant	LOW	STOP_CODON_Ca21chr6_C_albicans_SC5314_959807_959809	orf19.1093	orf19.1093-T	c.1965A>G	p.Ser655Ser	-	GO:0006355;GO:0005634;GO:0006351;GO:0003677	-	-	77	77	C/C	100
Ca21chr6_C_albicans_SC5314	960265	C	A	SNP	stop_gained	HIGH	STOP_CODON_Ca21chr6_C_albicans_SC5314_959807_959809	orf19.1093	orf19.1093-T	c.1921G>T	p.Glu641*	-	GO:0006355;GO:0005634;GO:0006351;GO:0003677	-	-	64	64	A/A	100
Ca21chr6_C_albicans_SC5314	960398	A	G	SNP	synonymous_variant	LOW	STOP_CODON_Ca21chr6_C_albicans_SC5314_959807_959809	orf19.1093	orf19.1093-T	c.1788T>C	p.Ser596Ser	-	GO:0006355;GO:0005634;GO:0006351;GO:0003677	-	-	53	54	G/G	98.1481
Ca21chr6_C_albicans_SC5314	960525	G	T	SNP	missense_variant	MODERATE	STOP_CODON_Ca21chr6_C_albicans_SC5314_959807_959809	orf19.1093	orf19.1093-T	c.1661C>A	p.Pro554Gln	-	GO:0006355;GO:0005634;GO:0006351;GO:0003677	-	-	53	53	T/T	100
Ca21chr6_C_albicans_SC5314	961079	CTGT	C	INDEL	disruptive_inframe_deletion	MODERATE	STOP_CODON_Ca21chr6_C_albicans_SC5314_959807_959809	orf19.1093	orf19.1093-T	c.1104_1106delACA	p.Gln369del	-	GO:0006355;GO:0005634;GO:0006351;GO:0003677	-	-	22	53	CTGT/C	41.5094
Ca21chr6_C_albicans_SC5314	961109	A	G	SNP	synonymous_variant	LOW	STOP_CODON_Ca21chr6_C_albicans_SC5314_959807_959809	orf19.1093	orf19.1093-T	c.1077T>C	p.Asn359Asn	-	GO:0006355;GO:0005634;GO:0006351;GO:0003677	-	-	65	65	G/G	100
Ca21chr6_C_albicans_SC5314	961156	G	A	SNP	missense_variant	MODERATE	STOP_CODON_Ca21chr6_C_albicans_SC5314_959807_959809	orf19.1093	orf19.1093-T	c.1030C>T	p.Pro344Ser	-	GO:0006355;GO:0005634;GO:0006351;GO:0003677	-	-	69	69	A/A	100
Ca21chr6_C_albicans_SC5314	961252	C	T	SNP	missense_variant	MODERATE	STOP_CODON_Ca21chr6_C_albicans_SC5314_959807_959809	orf19.1093	orf19.1093-T	c.934G>A	p.Ala312Thr	-	GO:0006355;GO:0005634;GO:0006351;GO:0003677	-	-	24	50	C/T	48
Ca21chr6_C_albicans_SC5314	961292	T	C	SNP	synonymous_variant	LOW	STOP_CODON_Ca21chr6_C_albicans_SC5314_959807_959809	orf19.1093	orf19.1093-T	c.894A>G	p.Gln298Gln	-	GO:0006355;GO:0005634;GO:0006351;GO:0003677	-	-	12	32	T/C	37.5
Ca21chr6_C_albicans_SC5314	961385	TTGC	T	INDEL	disruptive_inframe_deletion	MODERATE	STOP_CODON_Ca21chr6_C_albicans_SC5314_959807_959809	orf19.1093	orf19.1093-T	c.798_800delGCA	p.Gln267del	-	GO:0006355;GO:0005634;GO:0006351;GO:0003677	-	-	19	42	TTGC/T	45.2381
Ca21chr6_C_albicans_SC5314	961838	TTGTTGC	T	INDEL	disruptive_inframe_deletion	MODERATE	STOP_CODON_Ca21chr6_C_albicans_SC5314_959807_959809	orf19.1093	orf19.1093-T	c.342_347delGCAACA	p.Gln115_Gln116del	-	GO:0006355;GO:0005634;GO:0006351;GO:0003677	-	-	40	78	TTGTTGC/T	51.2821
Ca21chr6_C_albicans_SC5314	961889	A	G	SNP	synonymous_variant	LOW	STOP_CODON_Ca21chr6_C_albicans_SC5314_959807_959809	orf19.1093	orf19.1093-T	c.297T>C	p.Leu99Leu	-	GO:0006355;GO:0005634;GO:0006351;GO:0003677	-	-	34	81	A/G	41.9753
Ca21chr6_C_albicans_SC5314	962078	A	G	SNP	synonymous_variant	LOW	STOP_CODON_Ca21chr6_C_albicans_SC5314_959807_959809	orf19.1093	orf19.1093-T	c.108T>C	p.Asn36Asn	-	GO:0006355;GO:0005634;GO:0006351;GO:0003677	-	-	49	86	A/G	56.9767

## Sheet: C_Line2_effect_coding_gene
CHROM	POS	REF	ALT	TYPE	EFFECT	IMPACT	GENE	GENEID	FEATUREID	HGVS_C	HGVS_P	Des.	GO	KEGG	COG/KOG	C_Line2.AD	C_Line2.DP	C_Line2.GT	C_Line2.MAF
Ca21chr1_C_albicans_SC5314	598261	TCTA	T	INDEL	disruptive_inframe_deletion	MODERATE	START_CODON_Ca21chr1_C_albicans_SC5314_598075_598077	orf19.2972	orf19.2972-T	c.195_197delTAC	p.Thr66del	-	GO:0022604;GO:0004114;GO:0030447;GO:0004112;GO:0036168;GO:0036180;GO:0019933;GO:0036164;GO:1900432;GO:0048869;GO:1900240;GO:0071244;GO:0007009;GO:0046872;GO:0009267;GO:0036178;GO:0036176;GO:0036170;GO:0043709;GO:0031505;GO:1900429;GO:0044182;GO:0005622;GO:0044406	K01120-ko00230 Purine metabolism	KOG3689-Cyclic nucleotide phosphodiesterase[T]	68	133	TCTA/T	51.1278
Ca21chr1_C_albicans_SC5314	598281	CACT	C	INDEL	disruptive_inframe_deletion	MODERATE	START_CODON_Ca21chr1_C_albicans_SC5314_598075_598077	orf19.2972	orf19.2972-T	c.221_223delCTA	p.Thr74del	-	GO:0022604;GO:0004114;GO:0030447;GO:0004112;GO:0036168;GO:0036180;GO:0019933;GO:0036164;GO:1900432;GO:0048869;GO:1900240;GO:0071244;GO:0007009;GO:0046872;GO:0009267;GO:0036178;GO:0036176;GO:0036170;GO:0043709;GO:0031505;GO:1900429;GO:0044182;GO:0005622;GO:0044406	K01120-ko00230 Purine metabolism	KOG3689-Cyclic nucleotide phosphodiesterase[T]	108	108	C/C	100
Ca21chr1_C_albicans_SC5314	598974	G	A	SNP	synonymous_variant	LOW	START_CODON_Ca21chr1_C_albicans_SC5314_598075_598077	orf19.2972	orf19.2972-T	c.900G>A	p.Lys300Lys	-	GO:0022604;GO:0004114;GO:0030447;GO:0004112;GO:0036168;GO:0036180;GO:0019933;GO:0036164;GO:1900432;GO:0048869;GO:1900240;GO:0071244;GO:0007009;GO:0046872;GO:0009267;GO:0036178;GO:0036176;GO:0036170;GO:0043709;GO:0031505;GO:1900429;GO:0044182;GO:0005622;GO:0044406	K01120-ko00230 Purine metabolism	KOG3689-Cyclic nucleotide phosphodiesterase[T]	64	139	G/A	46.0432
Ca21chr1_C_albicans_SC5314	599021	A	C	SNP	missense_variant	MODERATE	START_CODON_Ca21chr1_C_albicans_SC5314_598075_598077	orf19.2972	orf19.2972-T	c.947A>C	p.Lys316Thr	-	GO:0022604;GO:0004114;GO:0030447;GO:0004112;GO:0036168;GO:0036180;GO:0019933;GO:0036164;GO:1900432;GO:0048869;GO:1900240;GO:0071244;GO:0007009;GO:0046872;GO:0009267;GO:0036178;GO:0036176;GO:0036170;GO:0043709;GO:0031505;GO:1900429;GO:0044182;GO:0005622;GO:0044406	K01120-ko00230 Purine metabolism	KOG3689-Cyclic nucleotide phosphodiesterase[T]	54	116	A/C	46.5517
Ca21chr1_C_albicans_SC5314	599097	A	G	SNP	synonymous_variant	LOW	START_CODON_Ca21chr1_C_albicans_SC5314_598075_598077	orf19.2972	orf19.2972-T	c.1023A>G	p.Gly341Gly	-	GO:0022604;GO:0004114;GO:0030447;GO:0004112;GO:0036168;GO:0036180;GO:0019933;GO:0036164;GO:1900432;GO:0048869;GO:1900240;GO:0071244;GO:0007009;GO:0046872;GO:0009267;GO:0036178;GO:0036176;GO:0036170;GO:0043709;GO:0031505;GO:1900429;GO:0044182;GO:0005622;GO:0044406	K01120-ko00230 Purine metabolism	KOG3689-Cyclic nucleotide phosphodiesterase[T]	45	88	A/G	51.1364
Ca21chr1_C_albicans_SC5314	599602	G	C	SNP	missense_variant	MODERATE	START_CODON_Ca21chr1_C_albicans_SC5314_598075_598077	orf19.2972	orf19.2972-T	c.1528G>C	p.Asp510His	-	GO:0022604;GO:0004114;GO:0030447;GO:0004112;GO:0036168;GO:0036180;GO:0019933;GO:0036164;GO:1900432;GO:0048869;GO:1900240;GO:0071244;GO:0007009;GO:0046872;GO:0009267;GO:0036178;GO:0036176;GO:0036170;GO:0043709;GO:0031505;GO:1900429;GO:0044182;GO:0005622;GO:0044406	K01120-ko00230 Purine metabolism	KOG3689-Cyclic nucleotide phosphodiesterase[T]	85	172	G/C	49.4186
Ca21chr1_C_albicans_SC5314	599694	A	G	SNP	synonymous_variant	LOW	START_CODON_Ca21chr1_C_albicans_SC5314_598075_598077	orf19.2972	orf19.2972-T	c.1620A>G	p.Leu540Leu	-	GO:0022604;GO:0004114;GO:0030447;GO:0004112;GO:0036168;GO:0036180;GO:0019933;GO:0036164;GO:1900432;GO:0048869;GO:1900240;GO:0071244;GO:0007009;GO:0046872;GO:0009267;GO:0036178;GO:0036176;GO:0036170;GO:0043709;GO:0031505;GO:1900429;GO:0044182;GO:0005622;GO:0044406	K01120-ko00230 Purine metabolism	KOG3689-Cyclic nucleotide phosphodiesterase[T]	68	140	A/G	48.5714
Ca21chr1_C_albicans_SC5314	599748	T	C	SNP	synonymous_variant	LOW	START_CODON_Ca21chr1_C_albicans_SC5314_598075_598077	orf19.2972	orf19.2972-T	c.1674T>C	p.Ile558Ile	-	GO:0022604;GO:0004114;GO:0030447;GO:0004112;GO:0036168;GO:0036180;GO:0019933;GO:0036164;GO:1900432;GO:0048869;GO:1900240;GO:0071244;GO:0007009;GO:0046872;GO:0009267;GO:0036178;GO:0036176;GO:0036170;GO:0043709;GO:0031505;GO:1900429;GO:0044182;GO:0005622;GO:0044406	K01120-ko00230 Purine metabolism	KOG3689-Cyclic nucleotide phosphodiesterase[T]	79	147	T/C	53.7415
Ca21chr1_C_albicans_SC5314	1293519	G	A	SNP	synonymous_variant,synonymous_variant	LOW,LOW	START_CODON_Ca21chr1_C_albicans_SC5314_1292869_1292871,STOP_CODON_Ca21chr1_C_albicans_SC5314_1293072_1293074	orf19.2661,orf19.2662	orf19.2661-T,orf19.2662-T	c.651G>A,c.159C>T	p.Lys217Lys,p.Ala53Ala	-	-	-	-	5	5	A/A	100
Ca21chr1_C_albicans_SC5314	1293529	GC	G	INDEL	frameshift_variant,frameshift_variant	HIGH,HIGH	START_CODON_Ca21chr1_C_albicans_SC5314_1292869_1292871,STOP_CODON_Ca21chr1_C_albicans_SC5314_1293072_1293074	orf19.2661,orf19.2662	orf19.2661-T,orf19.2662-T	c.663delC,c.148delG	p.Lys222fs,p.Ala50fs	-	-	-	-	6	6	G/G	100
Ca21chr1_C_albicans_SC5314	1293532	AAG	A	INDEL	frameshift_variant,frameshift_variant	HIGH,HIGH	START_CODON_Ca21chr1_C_albicans_SC5314_1292869_1292871,STOP_CODON_Ca21chr1_C_albicans_SC5314_1293072_1293074	orf19.2661,orf19.2662	orf19.2661-T,orf19.2662-T	c.666_667delGA,c.144_145delCT	p.Lys223fs,p.Leu49fs	-	-	-	-	6	6	A/A	100
Ca21chr1_C_albicans_SC5314	1293558	G	A	SNP	synonymous_variant,synonymous_variant	LOW,LOW	START_CODON_Ca21chr1_C_albicans_SC5314_1292869_1292871,STOP_CODON_Ca21chr1_C_albicans_SC5314_1293072_1293074	orf19.2661,orf19.2662	orf19.2661-T,orf19.2662-T	c.690G>A,c.120C>T	p.Lys230Lys,p.Ala40Ala	-	-	-	-	6	6	A/A	100
Ca21chr1_C_albicans_SC5314	1692447	T	C	SNP	synonymous_variant	LOW	START_CODON_Ca21chr1_C_albicans_SC5314_1691374_1691376	orf19.4712	orf19.4712-T	c.1074T>C	p.Asn358Asn	-	-	-	-	7	33	T/C	21.2121
Ca21chr1_C_albicans_SC5314	1692471	G	A	SNP	synonymous_variant	LOW	START_CODON_Ca21chr1_C_albicans_SC5314_1691374_1691376	orf19.4712	orf19.4712-T	c.1098G>A	p.Lys366Lys	-	-	-	-	5	40	G/A	12.5
Ca21chr2_C_albicans_SC5314	216515	T	C	SNP	missense_variant	MODERATE	START_CODON_Ca21chr2_C_albicans_SC5314_215567_215569	orf19.1996	orf19.1996-T	c.949T>C	p.Tyr317His	-	GO:0006567;GO:0006565;GO:0042645;GO:0016841;GO:0030447;GO:0006520;GO:0030170;GO:0004794;GO:0003941	K17989-ko00290 Valine, leucine and isoleucine biosynthesis;ko00260 Glycine, serine and threonine metabolism;ko01230 Biosynthesis of amino acids;ko01200 Carbon metabolism;ko00270 Cysteine and methionine metabolism	KOG1250-Threonine/serine dehydratases[E]	158	158	C/C	100
Ca21chr2_C_albicans_SC5314	681080	T	C	SNP	synonymous_variant	LOW	START_CODON_Ca21chr2_C_albicans_SC5314_681030_681032	orf19.898	orf19.898-T	c.51T>C	p.Ser17Ser	-	GO:0006783;GO:0006782;GO:0004655;GO:0032791;GO:0006779;GO:0008270;GO:0046872	K01698-ko00860 Porphyrin and chlorophyll metabolism	KOG2794-Delta-aminolevulinic acid dehydratase[H]	165	165	C/C	100
Ca21chr2_C_albicans_SC5314	681207	A	G	SNP	missense_variant	MODERATE	START_CODON_Ca21chr2_C_albicans_SC5314_681030_681032	orf19.898	orf19.898-T	c.178A>G	p.Thr60Ala	-	GO:0006783;GO:0006782;GO:0004655;GO:0032791;GO:0006779;GO:0008270;GO:0046872	K01698-ko00860 Porphyrin and chlorophyll metabolism	KOG2794-Delta-aminolevulinic acid dehydratase[H]	117	117	G/G	100
Ca21chr2_C_albicans_SC5314	766689	T	C	SNP	synonymous_variant	LOW	START_CODON_Ca21chr2_C_albicans_SC5314_766651_766653	orf19.856	orf19.856-T	c.39T>C	p.Asn13Asn	-	GO:0016021;GO:0050660;GO:0004499;GO:0050661;GO:0016709	-	KOG1399-Flavin-containing monooxygenase[Q]	167	167	C/C	100
Ca21chr2_C_albicans_SC5314	767265	A	AC	INDEL	frameshift_variant	HIGH	START_CODON_Ca21chr2_C_albicans_SC5314_766651_766653	orf19.856	orf19.856-T	c.615_616insC	p.Tyr206fs	-	GO:0016021;GO:0050660;GO:0004499;GO:0050661;GO:0016709	-	KOG1399-Flavin-containing monooxygenase[Q]	9	93	A/AC	9.6774
Ca21chr2_C_albicans_SC5314	767274	C	T	SNP	synonymous_variant	LOW	START_CODON_Ca21chr2_C_albicans_SC5314_766651_766653	orf19.856	orf19.856-T	c.624C>T	p.His208His	-	GO:0016021;GO:0050660;GO:0004499;GO:0050661;GO:0016709	-	KOG1399-Flavin-containing monooxygenase[Q]	17	101	C/T	16.8317
Ca21chr2_C_albicans_SC5314	767277	G	A	SNP	synonymous_variant	LOW	START_CODON_Ca21chr2_C_albicans_SC5314_766651_766653	orf19.856	orf19.856-T	c.627G>A	p.Ser209Ser	-	GO:0016021;GO:0050660;GO:0004499;GO:0050661;GO:0016709	-	KOG1399-Flavin-containing monooxygenase[Q]	19	107	G/A	17.757
Ca21chr2_C_albicans_SC5314	767289	T	C	SNP	synonymous_variant	LOW	START_CODON_Ca21chr2_C_albicans_SC5314_766651_766653	orf19.856	orf19.856-T	c.639T>C	p.Asp213Asp	-	GO:0016021;GO:0050660;GO:0004499;GO:0050661;GO:0016709	-	KOG1399-Flavin-containing monooxygenase[Q]	29	124	T/C	23.3871
Ca21chr2_C_albicans_SC5314	767301	C	T	SNP	synonymous_variant	LOW	START_CODON_Ca21chr2_C_albicans_SC5314_766651_766653	orf19.856	orf19.856-T	c.651C>T	p.Asp217Asp	-	GO:0016021;GO:0050660;GO:0004499;GO:0050661;GO:0016709	-	KOG1399-Flavin-containing monooxygenase[Q]	32	132	C/T	24.2424
Ca21chr2_C_albicans_SC5314	767304	C	T	SNP	synonymous_variant	LOW	START_CODON_Ca21chr2_C_albicans_SC5314_766651_766653	orf19.856	orf19.856-T	c.654C>T	p.Phe218Phe	-	GO:0016021;GO:0050660;GO:0004499;GO:0050661;GO:0016709	-	KOG1399-Flavin-containing monooxygenase[Q]	32	132	C/T	24.2424
Ca21chr2_C_albicans_SC5314	767310	G	T	SNP	synonymous_variant	LOW	START_CODON_Ca21chr2_C_albicans_SC5314_766651_766653	orf19.856	orf19.856-T	c.660G>T	p.Gly220Gly	-	GO:0016021;GO:0050660;GO:0004499;GO:0050661;GO:0016709	-	KOG1399-Flavin-containing monooxygenase[Q]	37	140	G/T	26.4286
Ca21chr2_C_albicans_SC5314	767319	C	T	SNP	synonymous_variant	LOW	START_CODON_Ca21chr2_C_albicans_SC5314_766651_766653	orf19.856	orf19.856-T	c.669C>T	p.Val223Val	-	GO:0016021;GO:0050660;GO:0004499;GO:0050661;GO:0016709	-	KOG1399-Flavin-containing monooxygenase[Q]	40	144	C/T	27.7778
Ca21chr2_C_albicans_SC5314	767320	A	G	SNP	missense_variant	MODERATE	START_CODON_Ca21chr2_C_albicans_SC5314_766651_766653	orf19.856	orf19.856-T	c.670A>G	p.Ile224Val	-	GO:0016021;GO:0050660;GO:0004499;GO:0050661;GO:0016709	-	KOG1399-Flavin-containing monooxygenase[Q]	40	144	A/G	27.7778
Ca21chr2_C_albicans_SC5314	767325	G	T	SNP	synonymous_variant	LOW	START_CODON_Ca21chr2_C_albicans_SC5314_766651_766653	orf19.856	orf19.856-T	c.675G>T	p.Val225Val	-	GO:0016021;GO:0050660;GO:0004499;GO:0050661;GO:0016709	-	KOG1399-Flavin-containing monooxygenase[Q]	41	146	G/T	28.0822
Ca21chr2_C_albicans_SC5314	767337	G	A	SNP	synonymous_variant	LOW	START_CODON_Ca21chr2_C_albicans_SC5314_766651_766653	orf19.856	orf19.856-T	c.687G>A	p.Gly229Gly	-	GO:0016021;GO:0050660;GO:0004499;GO:0050661;GO:0016709	-	KOG1399-Flavin-containing monooxygenase[Q]	44	147	G/A	29.932
Ca21chr2_C_albicans_SC5314	767340	T	C	SNP	synonymous_variant	LOW	START_CODON_Ca21chr2_C_albicans_SC5314_766651_766653	orf19.856	orf19.856-T	c.690T>C	p.Cys230Cys	-	GO:0016021;GO:0050660;GO:0004499;GO:0050661;GO:0016709	-	KOG1399-Flavin-containing monooxygenase[Q]	45	148	T/C	30.4054
Ca21chr2_C_albicans_SC5314	1158433	CATAA	C	INDEL	frameshift_variant	HIGH	START_CODON_Ca21chr2_C_albicans_SC5314_1157113_1157115	orf19.6877	orf19.6877-T	c.1323_1326delTAAA	p.Lys442fs	-	GO:0016021;GO:0000224	-	-	26	29	C/C	89.6552
Ca21chr2_C_albicans_SC5314	1158441	A	AT	INDEL	frameshift_variant	HIGH	START_CODON_Ca21chr2_C_albicans_SC5314_1157113_1157115	orf19.6877	orf19.6877-T	c.1329_1330insT	p.Pro444fs	-	GO:0016021;GO:0000224	-	-	24	26	AT/AT	92.3077
Ca21chr2_C_albicans_SC5314	1158444	T	TCCA	INDEL	disruptive_inframe_insertion	MODERATE	START_CODON_Ca21chr2_C_albicans_SC5314_1157113_1157115	orf19.6877	orf19.6877-T	c.1333_1334insCAC	p.Pro444dup	-	GO:0016021;GO:0000224	-	-	22	22	TCCA/TCCA	100
Ca21chr2_C_albicans_SC5314	1158448	G	C	SNP	missense_variant	MODERATE	START_CODON_Ca21chr2_C_albicans_SC5314_1157113_1157115	orf19.6877	orf19.6877-T	c.1336G>C	p.Glu446Gln	-	GO:0016021;GO:0000224	-	-	23	23	C/C	100
Ca21chr2_C_albicans_SC5314	1158450	A	C	SNP	missense_variant	MODERATE	START_CODON_Ca21chr2_C_albicans_SC5314_1157113_1157115	orf19.6877	orf19.6877-T	c.1338A>C	p.Glu446Asp	-	GO:0016021;GO:0000224	-	-	22	22	C/C	100
Ca21chr2_C_albicans_SC5314	1158771	A	T	SNP	synonymous_variant	LOW	START_CODON_Ca21chr2_C_albicans_SC5314_1157113_1157115	orf19.6877	orf19.6877-T	c.1659A>T	p.Ala553Ala	-	GO:0016021;GO:0000224	-	-	90	90	T/T	100
Ca21chr2_C_albicans_SC5314	1315232	T	C	SNP	missense_variant	MODERATE	START_CODON_Ca21chr2_C_albicans_SC5314_1314829_1314831	orf19.23	orf19.23-T	c.404T>C	p.Val135Ala	-	GO:0006950;GO:0006869;GO:0016021;GO:0005886	-	-	130	130	C/C	100
Ca21chr2_C_albicans_SC5314	1666222	A	T	SNP	missense_variant	MODERATE	START_CODON_Ca21chr2_C_albicans_SC5314_1665815_1665817	orf19.2219	orf19.2219-T	c.408A>T	p.Glu136Asp	-	GO:0015074;GO:0003676	-	-	75	191	A/T	39.267
Ca21chr2_C_albicans_SC5314	1666231	A	G	SNP	synonymous_variant	LOW	START_CODON_Ca21chr2_C_albicans_SC5314_1665815_1665817	orf19.2219	orf19.2219-T	c.417A>G	p.Lys139Lys	-	GO:0015074;GO:0003676	-	-	72	186	A/G	38.7097
Ca21chr2_C_albicans_SC5314	1666260	A	G	SNP	missense_variant	MODERATE	START_CODON_Ca21chr2_C_albicans_SC5314_1665815_1665817	orf19.2219	orf19.2219-T	c.446A>G	p.Gln149Arg	-	GO:0015074;GO:0003676	-	-	67	185	A/G	36.2162
Ca21chr2_C_albicans_SC5314	1666268	T	C	SNP	missense_variant	MODERATE	START_CODON_Ca21chr2_C_albicans_SC5314_1665815_1665817	orf19.2219	orf19.2219-T	c.454T>C	p.Tyr152His	-	GO:0015074;GO:0003676	-	-	68	183	T/C	37.1585
Ca21chr2_C_albicans_SC5314	1666355	C	A	SNP	missense_variant	MODERATE	START_CODON_Ca21chr2_C_albicans_SC5314_1665815_1665817	orf19.2219	orf19.2219-T	c.541C>A	p.Pro181Thr	-	GO:0015074;GO:0003676	-	-	107	165	C/A	64.8485
Ca21chr2_C_albicans_SC5314	1666372	G	T	SNP	synonymous_variant	LOW	START_CODON_Ca21chr2_C_albicans_SC5314_1665815_1665817	orf19.2219	orf19.2219-T	c.558G>T	p.Ser186Ser	-	GO:0015074;GO:0003676	-	-	58	172	G/T	33.7209
Ca21chr2_C_albicans_SC5314	1666444	A	C	SNP	missense_variant	MODERATE	START_CODON_Ca21chr2_C_albicans_SC5314_1665815_1665817	orf19.2219	orf19.2219-T	c.630A>C	p.Lys210Asn	-	GO:0015074;GO:0003676	-	-	63	170	A/C	37.0588
Ca21chr2_C_albicans_SC5314	1666452	T	C	SNP	missense_variant	MODERATE	START_CODON_Ca21chr2_C_albicans_SC5314_1665815_1665817	orf19.2219	orf19.2219-T	c.638T>C	p.Leu213Pro	-	GO:0015074;GO:0003676	-	-	61	167	T/C	36.5269
Ca21chr2_C_albicans_SC5314	1666464	A	G	SNP	missense_variant	MODERATE	START_CODON_Ca21chr2_C_albicans_SC5314_1665815_1665817	orf19.2219	orf19.2219-T	c.650A>G	p.Lys217Arg	-	GO:0015074;GO:0003676	-	-	55	164	A/G	33.5366
Ca21chr2_C_albicans_SC5314	1666472	G	A	SNP	missense_variant	MODERATE	START_CODON_Ca21chr2_C_albicans_SC5314_1665815_1665817	orf19.2219	orf19.2219-T	c.658G>A	p.Val220Ile	-	GO:0015074;GO:0003676	-	-	62	176	G/A	35.2273
Ca21chr2_C_albicans_SC5314	1666489	A	G	SNP	synonymous_variant	LOW	START_CODON_Ca21chr2_C_albicans_SC5314_1665815_1665817	orf19.2219	orf19.2219-T	c.675A>G	p.Leu225Leu	-	GO:0015074;GO:0003676	-	-	58	175	A/G	33.1429
Ca21chr2_C_albicans_SC5314	1666519	C	A	SNP	synonymous_variant	LOW	START_CODON_Ca21chr2_C_albicans_SC5314_1665815_1665817	orf19.2219	orf19.2219-T	c.705C>A	p.Pro235Pro	-	GO:0015074;GO:0003676	-	-	55	147	C/A	37.415
Ca21chr2_C_albicans_SC5314	1666928	T	C	SNP	missense_variant	MODERATE	START_CODON_Ca21chr2_C_albicans_SC5314_1665815_1665817	orf19.2219	orf19.2219-T	c.1114T>C	p.Phe372Leu	-	GO:0015074;GO:0003676	-	-	95	326	T/C	29.1411
Ca21chr2_C_albicans_SC5314	1666945	T	C	SNP	synonymous_variant	LOW	START_CODON_Ca21chr2_C_albicans_SC5314_1665815_1665817	orf19.2219	orf19.2219-T	c.1131T>C	p.Phe377Phe	-	GO:0015074;GO:0003676	-	-	109	328	T/C	33.2317
Ca21chr2_C_albicans_SC5314	1666952	A	T	SNP	missense_variant	MODERATE	START_CODON_Ca21chr2_C_albicans_SC5314_1665815_1665817	orf19.2219	orf19.2219-T	c.1138A>T	p.Ile380Phe	-	GO:0015074;GO:0003676	-	-	108	357	A/T	30.2521
Ca21chr2_C_albicans_SC5314	1666981	T	C	SNP	synonymous_variant	LOW	START_CODON_Ca21chr2_C_albicans_SC5314_1665815_1665817	orf19.2219	orf19.2219-T	c.1167T>C	p.Phe389Phe	-	GO:0015074;GO:0003676	-	-	114	377	T/C	30.2387
Ca21chr2_C_albicans_SC5314	1667111	C	T	SNP	missense_variant	MODERATE	START_CODON_Ca21chr2_C_albicans_SC5314_1665815_1665817	orf19.2219	orf19.2219-T	c.1297C>T	p.Leu433Phe	-	GO:0015074;GO:0003676	-	-	99	326	C/T	30.3681
Ca21chr2_C_albicans_SC5314	1667206	C	A	SNP	synonymous_variant	LOW	START_CODON_Ca21chr2_C_albicans_SC5314_1665815_1665817	orf19.2219	orf19.2219-T	c.1392C>A	p.Ser464Ser	-	GO:0015074;GO:0003676	-	-	33	83	C/A	39.759
Ca21chr2_C_albicans_SC5314	1668217	C	T	SNP	synonymous_variant	LOW	START_CODON_Ca21chr2_C_albicans_SC5314_1665815_1665817	orf19.2219	orf19.2219-T	c.2403C>T	p.Asp801Asp	-	GO:0015074;GO:0003676	-	-	72	191	C/T	37.6963
Ca21chr2_C_albicans_SC5314	1668241	T	A	SNP	synonymous_variant	LOW	START_CODON_Ca21chr2_C_albicans_SC5314_1665815_1665817	orf19.2219	orf19.2219-T	c.2427T>A	p.Ile809Ile	-	GO:0015074;GO:0003676	-	-	74	190	T/A	38.9474
Ca21chr2_C_albicans_SC5314	1668442	C	T	SNP	synonymous_variant	LOW	START_CODON_Ca21chr2_C_albicans_SC5314_1665815_1665817	orf19.2219	orf19.2219-T	c.2628C>T	p.His876His	-	GO:0015074;GO:0003676	-	-	51	169	C/T	30.1775
Ca21chr2_C_albicans_SC5314	1668526	T	TA	INDEL	frameshift_variant	HIGH	START_CODON_Ca21chr2_C_albicans_SC5314_1665815_1665817	orf19.2219	orf19.2219-T	c.2715dupA	p.Glu906fs	-	GO:0015074;GO:0003676	-	-	53	179	T/TA	29.6089
Ca21chr2_C_albicans_SC5314	1668530	G	A	SNP	missense_variant	MODERATE	START_CODON_Ca21chr2_C_albicans_SC5314_1665815_1665817	orf19.2219	orf19.2219-T	c.2716G>A	p.Glu906Lys	-	GO:0015074;GO:0003676	-	-	52	180	G/A	28.8889
Ca21chr2_C_albicans_SC5314	1668567	A	G	SNP	missense_variant	MODERATE	START_CODON_Ca21chr2_C_albicans_SC5314_1665815_1665817	orf19.2219	orf19.2219-T	c.2753A>G	p.Gln918Arg	-	GO:0015074;GO:0003676	-	-	53	171	A/G	30.9942
Ca21chr2_C_albicans_SC5314	1668574	C	T	SNP	synonymous_variant	LOW	START_CODON_Ca21chr2_C_albicans_SC5314_1665815_1665817	orf19.2219	orf19.2219-T	c.2760C>T	p.Asn920Asn	-	GO:0015074;GO:0003676	-	-	54	172	C/T	31.3953
Ca21chr2_C_albicans_SC5314	1668592	C	T	SNP	synonymous_variant	LOW	START_CODON_Ca21chr2_C_albicans_SC5314_1665815_1665817	orf19.2219	orf19.2219-T	c.2778C>T	p.Thr926Thr	-	GO:0015074;GO:0003676	-	-	53	164	C/T	32.3171
Ca21chr2_C_albicans_SC5314	1668619	T	A	SNP	synonymous_variant	LOW	START_CODON_Ca21chr2_C_albicans_SC5314_1665815_1665817	orf19.2219	orf19.2219-T	c.2805T>A	p.Gly935Gly	-	GO:0015074;GO:0003676	-	-	49	166	T/A	29.5181
Ca21chr2_C_albicans_SC5314	1668620	C	A	SNP	synonymous_variant	LOW	START_CODON_Ca21chr2_C_albicans_SC5314_1665815_1665817	orf19.2219	orf19.2219-T	c.2806C>A	p.Arg936Arg	-	GO:0015074;GO:0003676	-	-	50	167	C/A	29.9401
Ca21chr2_C_albicans_SC5314	1668670	C	T	SNP	synonymous_variant	LOW	START_CODON_Ca21chr2_C_albicans_SC5314_1665815_1665817	orf19.2219	orf19.2219-T	c.2856C>T	p.Thr952Thr	-	GO:0015074;GO:0003676	-	-	87	137	C/T	63.5036
Ca21chr2_C_albicans_SC5314	1668673	C	T	SNP	synonymous_variant	LOW	START_CODON_Ca21chr2_C_albicans_SC5314_1665815_1665817	orf19.2219	orf19.2219-T	c.2859C>T	p.Asn953Asn	-	GO:0015074;GO:0003676	-	-	46	135	C/T	34.0741
Ca21chr2_C_albicans_SC5314	1669054	G	A	SNP	synonymous_variant	LOW	START_CODON_Ca21chr2_C_albicans_SC5314_1665815_1665817	orf19.2219	orf19.2219-T	c.3240G>A	p.Lys1080Lys	-	GO:0015074;GO:0003676	-	-	36	123	G/A	29.2683
Ca21chr2_C_albicans_SC5314	1669057	C	A	SNP	missense_variant	MODERATE	START_CODON_Ca21chr2_C_albicans_SC5314_1665815_1665817	orf19.2219	orf19.2219-T	c.3243C>A	p.Asp1081Glu	-	GO:0015074;GO:0003676	-	-	123	124	A/A	99.1935
Ca21chr2_C_albicans_SC5314	1669077	C	T	SNP	missense_variant	MODERATE	START_CODON_Ca21chr2_C_albicans_SC5314_1665815_1665817	orf19.2219	orf19.2219-T	c.3263C>T	p.Pro1088Leu	-	GO:0015074;GO:0003676	-	-	55	124	C/T	44.3548
Ca21chr2_C_albicans_SC5314	1669139	T	C	SNP	synonymous_variant	LOW	START_CODON_Ca21chr2_C_albicans_SC5314_1665815_1665817	orf19.2219	orf19.2219-T	c.3325T>C	p.???1109???	-	GO:0015074;GO:0003676	-	-	45	147	T/C	30.6122
Ca21chr2_C_albicans_SC5314	1951764	TCCACTCCAG	T	INDEL	disruptive_inframe_deletion	MODERATE	START_CODON_Ca21chr2_C_albicans_SC5314_1951311_1951313	orf19.1401	orf19.1401-T	c.456_464delCACTCCAGC	p.Thr153_Ala155del	-	GO:0005618;GO:0007155;GO:0005576;GO:0031225	K01183-ko00520 Amino sugar and nucleotide sugar metabolism	-	53	122	TCCACTCCAG/T	43.4426
Ca21chr2_C_albicans_SC5314	1951777	CTG	C	INDEL	frameshift_variant	HIGH	START_CODON_Ca21chr2_C_albicans_SC5314_1951311_1951313	orf19.1401	orf19.1401-T	c.468_469delTG	p.Glu157fs	-	GO:0005618;GO:0007155;GO:0005576;GO:0031225	K01183-ko00520 Amino sugar and nucleotide sugar metabolism	-	52	116	CTG/C	44.8276
Ca21chr2_C_albicans_SC5314	1951780	AATCTACTCCAGCTACTGAGTCCACT	A	INDEL	frameshift_variant	HIGH	START_CODON_Ca21chr2_C_albicans_SC5314_1951311_1951313	orf19.1401	orf19.1401-T	c.471_495delATCTACTCCAGCTACTGAGTCCACT	p.Glu157fs	-	GO:0005618;GO:0007155;GO:0005576;GO:0031225	K01183-ko00520 Amino sugar and nucleotide sugar metabolism	-	49	121	AATCTACTCCAGCTACTGAGTCCACT/A	40.4959
Ca21chr2_C_albicans_SC5314	1951830	ACCGAG	A	INDEL	frameshift_variant	HIGH	START_CODON_Ca21chr2_C_albicans_SC5314_1951311_1951313	orf19.1401	orf19.1401-T	c.521_525delCCGAG	p.Thr174fs	-	GO:0005618;GO:0007155;GO:0005576;GO:0031225	K01183-ko00520 Amino sugar and nucleotide sugar metabolism	-	41	111	ACCGAG/A	36.9369
Ca21chr2_C_albicans_SC5314	1951836	TCCACACCAGCTAC	T	INDEL	frameshift_variant	HIGH	START_CODON_Ca21chr2_C_albicans_SC5314_1951311_1951313	orf19.1401	orf19.1401-T	c.527_539delCCACACCAGCTAC	p.Ser176fs	-	GO:0005618;GO:0007155;GO:0005576;GO:0031225	K01183-ko00520 Amino sugar and nucleotide sugar metabolism	-	41	109	TCCACACCAGCTAC/T	37.6147
Ca21chr2_C_albicans_SC5314	1952972	A	C	SNP	synonymous_variant	LOW	START_CODON_Ca21chr2_C_albicans_SC5314_1951311_1951313	orf19.1401	orf19.1401-T	c.1662A>C	p.Gly554Gly	-	GO:0005618;GO:0007155;GO:0005576;GO:0031225	K01183-ko00520 Amino sugar and nucleotide sugar metabolism	-	36	68	A/C	52.9412
Ca21chr2_C_albicans_SC5314	2031370	G	T	SNP	missense_variant	MODERATE	START_CODON_Ca21chr2_C_albicans_SC5314_2031301_2031303	orf19.1358	orf19.1358-T	c.70G>T	p.Val24Phe	-	GO:0008652;GO:0010691;GO:0001080;GO:0000122;GO:0003700;GO:0060261;GO:0005634;GO:0043565;GO:1903833;GO:0042802;GO:0005667;GO:0000978;GO:0003682;GO:0000981;GO:0045899	-	-	74	142	G/T	52.1127
Ca21chr2_C_albicans_SC5314	2031515	G	T	SNP	missense_variant	MODERATE	START_CODON_Ca21chr2_C_albicans_SC5314_2031301_2031303	orf19.1358	orf19.1358-T	c.215G>T	p.Gly72Val	-	GO:0008652;GO:0010691;GO:0001080;GO:0000122;GO:0003700;GO:0060261;GO:0005634;GO:0043565;GO:1903833;GO:0042802;GO:0005667;GO:0000978;GO:0003682;GO:0000981;GO:0045899	-	-	156	156	T/T	100
Ca21chr2_C_albicans_SC5314	2031726	C	T	SNP	synonymous_variant	LOW	START_CODON_Ca21chr2_C_albicans_SC5314_2031301_2031303	orf19.1358	orf19.1358-T	c.426C>T	p.Asp142Asp	-	GO:0008652;GO:0010691;GO:0001080;GO:0000122;GO:0003700;GO:0060261;GO:0005634;GO:0043565;GO:1903833;GO:0042802;GO:0005667;GO:0000978;GO:0003682;GO:0000981;GO:0045899	-	-	93	178	C/T	52.2472
Ca21chr2_C_albicans_SC5314	2032254	T	C	SNP	synonymous_variant	LOW	START_CODON_Ca21chr2_C_albicans_SC5314_2031301_2031303	orf19.1358	orf19.1358-T	c.954T>C	p.Val318Val	-	GO:0008652;GO:0010691;GO:0001080;GO:0000122;GO:0003700;GO:0060261;GO:0005634;GO:0043565;GO:1903833;GO:0042802;GO:0005667;GO:0000978;GO:0003682;GO:0000981;GO:0045899	-	-	40	79	T/C	50.6329
Ca21chr2_C_albicans_SC5314	2151625	T	G	SNP	missense_variant	MODERATE	START_CODON_Ca21chr2_C_albicans_SC5314_2151608_2151610	orf19.3490	orf19.3490-T	c.18T>G	p.Asn6Lys	-	-	-	-	43	273	T/G	15.7509
Ca21chr2_C_albicans_SC5314	2151638	G	A	SNP	missense_variant	MODERATE	START_CODON_Ca21chr2_C_albicans_SC5314_2151608_2151610	orf19.3490	orf19.3490-T	c.31G>A	p.Gly11Ser	-	-	-	-	36	257	G/A	14.0078
Ca21chr2_C_albicans_SC5314	2151646	GAT	G	INDEL	frameshift_variant	HIGH	START_CODON_Ca21chr2_C_albicans_SC5314_2151608_2151610	orf19.3490	orf19.3490-T	c.42_43delAT	p.Phe15fs	-	-	-	-	40	248	GAT/G	16.129
Ca21chr2_C_albicans_SC5314	2151652	C	CTT	INDEL	frameshift_variant	HIGH	START_CODON_Ca21chr2_C_albicans_SC5314_2151608_2151610	orf19.3490	orf19.3490-T	c.45_46insTT	p.Lys16fs	-	-	-	-	40	251	C/CTT	15.9363
Ca21chr2_C_albicans_SC5314	2151670	G	A	SNP	synonymous_variant	LOW	START_CODON_Ca21chr2_C_albicans_SC5314_2151608_2151610	orf19.3490	orf19.3490-T	c.63G>A	p.Ser21Ser	-	-	-	-	130	223	G/A	58.296
Ca21chr2_C_albicans_SC5314	2151683	A	G	SNP	missense_variant	MODERATE	START_CODON_Ca21chr2_C_albicans_SC5314_2151608_2151610	orf19.3490	orf19.3490-T	c.76A>G	p.Ile26Val	-	-	-	-	86	212	A/G	40.566
Ca21chr2_C_albicans_SC5314	2151687	A	G	SNP	missense_variant	MODERATE	START_CODON_Ca21chr2_C_albicans_SC5314_2151608_2151610	orf19.3490	orf19.3490-T	c.80A>G	p.His27Arg	-	-	-	-	126	207	A/G	60.8696
Ca21chr2_C_albicans_SC5314	2151784	A	G	SNP	synonymous_variant	LOW	START_CODON_Ca21chr2_C_albicans_SC5314_2151608_2151610	orf19.3490	orf19.3490-T	c.177A>G	p.Ser59Ser	-	-	-	-	45	194	A/G	23.1959
Ca21chr2_C_albicans_SC5314	2151803	G	A	SNP	missense_variant	MODERATE	START_CODON_Ca21chr2_C_albicans_SC5314_2151608_2151610	orf19.3490	orf19.3490-T	c.196G>A	p.Ala66Thr	-	-	-	-	135	177	G/A	76.2712
Ca21chr2_C_albicans_SC5314	2151856	T	C	SNP	synonymous_variant	LOW	START_CODON_Ca21chr2_C_albicans_SC5314_2151608_2151610	orf19.3490	orf19.3490-T	c.249T>C	p.His83His	-	-	-	-	61	158	T/C	38.6076
Ca21chr2_C_albicans_SC5314	2151992	C	T	SNP	missense_variant	MODERATE	START_CODON_Ca21chr2_C_albicans_SC5314_2151608_2151610	orf19.3490	orf19.3490-T	c.385C>T	p.Arg129Trp	-	-	-	-	94	225	C/T	41.7778
Ca21chr2_C_albicans_SC5314	2152011	T	C	SNP	missense_variant	MODERATE	START_CODON_Ca21chr2_C_albicans_SC5314_2151608_2151610	orf19.3490	orf19.3490-T	c.404T>C	p.Leu135Ser	-	-	-	-	35	237	T/C	14.7679
Ca21chr2_C_albicans_SC5314	2152015	T	C	SNP	synonymous_variant	LOW	START_CODON_Ca21chr2_C_albicans_SC5314_2151608_2151610	orf19.3490	orf19.3490-T	c.408T>C	p.Asp136Asp	-	-	-	-	78	239	T/C	32.636
Ca21chr2_C_albicans_SC5314	2152057	A	G	SNP	synonymous_variant	LOW	START_CODON_Ca21chr2_C_albicans_SC5314_2151608_2151610	orf19.3490	orf19.3490-T	c.450A>G	p.Lys150Lys	-	-	-	-	133	269	A/G	49.4424
Ca21chr2_C_albicans_SC5314	2152087	G	A	SNP	missense_variant	MODERATE	START_CODON_Ca21chr2_C_albicans_SC5314_2151608_2151610	orf19.3490	orf19.3490-T	c.480G>A	p.Met160Ile	-	-	-	-	41	241	G/A	17.0124
Ca21chr2_C_albicans_SC5314	2152089	A	C	SNP	missense_variant	MODERATE	START_CODON_Ca21chr2_C_albicans_SC5314_2151608_2151610	orf19.3490	orf19.3490-T	c.482A>C	p.Asn161Thr	-	-	-	-	55	241	A/C	22.8216
Ca21chr2_C_albicans_SC5314	2152094	C	T	SNP	missense_variant	MODERATE	START_CODON_Ca21chr2_C_albicans_SC5314_2151608_2151610	orf19.3490	orf19.3490-T	c.487C>T	p.Pro163Ser	-	-	-	-	76	232	C/T	32.7586
Ca21chr2_C_albicans_SC5314	2152166	G	A	SNP	missense_variant	MODERATE	START_CODON_Ca21chr2_C_albicans_SC5314_2151608_2151610	orf19.3490	orf19.3490-T	c.559G>A	p.Gly187Ser	-	-	-	-	92	273	G/A	33.6996
Ca21chr2_C_albicans_SC5314	2152171	C	T	SNP	synonymous_variant	LOW	START_CODON_Ca21chr2_C_albicans_SC5314_2151608_2151610	orf19.3490	orf19.3490-T	c.564C>T	p.Ser188Ser	-	-	-	-	31	266	C/T	11.6541
Ca21chr2_C_albicans_SC5314	2152179	A	C	SNP	missense_variant	MODERATE	START_CODON_Ca21chr2_C_albicans_SC5314_2151608_2151610	orf19.3490	orf19.3490-T	c.572A>C	p.Gln191Pro	-	-	-	-	90	260	A/C	34.6154
Ca21chr2_C_albicans_SC5314	2152182	G	A	SNP	missense_variant	MODERATE	START_CODON_Ca21chr2_C_albicans_SC5314_2151608_2151610	orf19.3490	orf19.3490-T	c.575G>A	p.Arg192Gln	-	-	-	-	94	265	G/A	35.4717
Ca21chr2_C_albicans_SC5314	2152193	C	T	SNP	stop_gained	HIGH	START_CODON_Ca21chr2_C_albicans_SC5314_2151608_2151610	orf19.3490	orf19.3490-T	c.586C>T	p.Gln196*	-	-	-	-	49	263	C/T	18.6312
Ca21chr2_C_albicans_SC5314	2152195	G	C	SNP	missense_variant	MODERATE	START_CODON_Ca21chr2_C_albicans_SC5314_2151608_2151610	orf19.3490	orf19.3490-T	c.588G>C	p.Gln196His	-	-	-	-	95	261	G/C	36.3985
Ca21chr2_C_albicans_SC5314	2152237	C	T	SNP	synonymous_variant	LOW	START_CODON_Ca21chr2_C_albicans_SC5314_2151608_2151610	orf19.3490	orf19.3490-T	c.630C>T	p.Asp210Asp	-	-	-	-	61	296	C/T	20.6081
Ca21chr2_C_albicans_SC5314	2152240	C	G	SNP	missense_variant	MODERATE	START_CODON_Ca21chr2_C_albicans_SC5314_2151608_2151610	orf19.3490	orf19.3490-T	c.633C>G	p.Phe211Leu	-	-	-	-	59	297	C/G	19.8653
Ca21chr2_C_albicans_SC5314	2152324	T	A	SNP	stop_gained	HIGH	START_CODON_Ca21chr2_C_albicans_SC5314_2151608_2151610	orf19.3490	orf19.3490-T	c.717T>A	p.Tyr239*	-	-	-	-	69	248	T/A	27.8226
Ca21chr2_C_albicans_SC5314	2152592	C	T	SNP	stop_gained	HIGH	START_CODON_Ca21chr2_C_albicans_SC5314_2151608_2151610	orf19.3490	orf19.3490-T	c.985C>T	p.Gln329*	-	-	-	-	27	75	C/T	36
Ca21chr2_C_albicans_SC5314	2152598	G	A	SNP	missense_variant	MODERATE	START_CODON_Ca21chr2_C_albicans_SC5314_2151608_2151610	orf19.3490	orf19.3490-T	c.991G>A	p.Gly331Ser	-	-	-	-	18	76	G/A	23.6842
Ca21chr2_C_albicans_SC5314	2152602	A	G	SNP	missense_variant	MODERATE	START_CODON_Ca21chr2_C_albicans_SC5314_2151608_2151610	orf19.3490	orf19.3490-T	c.995A>G	p.Lys332Arg	-	-	-	-	12	76	A/G	15.7895
Ca21chr2_C_albicans_SC5314	2152603	G	A	SNP	synonymous_variant	LOW	START_CODON_Ca21chr2_C_albicans_SC5314_2151608_2151610	orf19.3490	orf19.3490-T	c.996G>A	p.Lys332Lys	-	-	-	-	18	77	G/A	23.3766
Ca21chr2_C_albicans_SC5314	2152608	G	A	SNP	missense_variant	MODERATE	START_CODON_Ca21chr2_C_albicans_SC5314_2151608_2151610	orf19.3490	orf19.3490-T	c.1001G>A	p.Arg334His	-	-	-	-	18	79	G/A	22.7848
Ca21chr2_C_albicans_SC5314	2152705	G	A	SNP	synonymous_variant	LOW	START_CODON_Ca21chr2_C_albicans_SC5314_2151608_2151610	orf19.3490	orf19.3490-T	c.1098G>A	p.Lys366Lys	-	-	-	-	42	114	G/A	36.8421
Ca21chr2_C_albicans_SC5314	2152723	A	C	SNP	synonymous_variant	LOW	START_CODON_Ca21chr2_C_albicans_SC5314_2151608_2151610	orf19.3490	orf19.3490-T	c.1116A>C	p.Ser372Ser	-	-	-	-	101	128	A/C	78.9063
Ca21chr2_C_albicans_SC5314	2152731	G	A	SNP	missense_variant	MODERATE	START_CODON_Ca21chr2_C_albicans_SC5314_2151608_2151610	orf19.3490	orf19.3490-T	c.1124G>A	p.Gly375Asp	-	-	-	-	84	128	G/A	65.625
Ca21chr2_C_albicans_SC5314	2152736	G	A	SNP	missense_variant	MODERATE	START_CODON_Ca21chr2_C_albicans_SC5314_2151608_2151610	orf19.3490	orf19.3490-T	c.1129G>A	p.Glu377Lys	-	-	-	-	16	133	G/A	12.0301
Ca21chr2_C_albicans_SC5314	2152738	A	T	SNP	missense_variant	MODERATE	START_CODON_Ca21chr2_C_albicans_SC5314_2151608_2151610	orf19.3490	orf19.3490-T	c.1131A>T	p.Glu377Asp	-	-	-	-	40	133	A/T	30.0752
Ca21chr2_C_albicans_SC5314	2152743	T	C	SNP	missense_variant	MODERATE	START_CODON_Ca21chr2_C_albicans_SC5314_2151608_2151610	orf19.3490	orf19.3490-T	c.1136T>C	p.Val379Ala	-	-	-	-	16	136	T/C	11.7647
Ca21chr2_C_albicans_SC5314	2152824	A	AAC	INDEL	frameshift_variant	HIGH	START_CODON_Ca21chr2_C_albicans_SC5314_2151608_2151610	orf19.3490	orf19.3490-T	c.1217_1218insAC	p.Asp406fs	-	-	-	-	36	136	A/AAC	26.4706
Ca21chr3_C_albicans_SC5314	199082	T	C	SNP	synonymous_variant	LOW	START_CODON_Ca21chr3_C_albicans_SC5314_198711_198713	orf19.2501	orf19.2501-T	c.372T>C	p.Pro124Pro	-	GO:0005783;GO:0015230;GO:0016021;GO:0015883;GO:0005789;GO:0055085	-	-	63	119	T/C	52.9412
Ca21chr3_C_albicans_SC5314	199247	A	G	SNP	synonymous_variant	LOW	START_CODON_Ca21chr3_C_albicans_SC5314_198711_198713	orf19.2501	orf19.2501-T	c.537A>G	p.Gly179Gly	-	GO:0005783;GO:0015230;GO:0016021;GO:0015883;GO:0005789;GO:0055085	-	-	48	79	A/G	60.7595
Ca21chr3_C_albicans_SC5314	199844	A	G	SNP	synonymous_variant	LOW	START_CODON_Ca21chr3_C_albicans_SC5314_198711_198713	orf19.2501	orf19.2501-T	c.1134A>G	p.Leu378Leu	-	GO:0005783;GO:0015230;GO:0016021;GO:0015883;GO:0005789;GO:0055085	-	-	44	84	A/G	52.381
Ca21chr3_C_albicans_SC5314	200172	G	A	SNP	missense_variant	MODERATE	START_CODON_Ca21chr3_C_albicans_SC5314_198711_198713	orf19.2501	orf19.2501-T	c.1462G>A	p.Asp488Asn	-	GO:0005783;GO:0015230;GO:0016021;GO:0015883;GO:0005789;GO:0055085	-	-	35	59	G/A	59.322
Ca21chr3_C_albicans_SC5314	201020	A	G	SNP	synonymous_variant	LOW	START_CODON_Ca21chr3_C_albicans_SC5314_198711_198713	orf19.2501	orf19.2501-T	c.2310A>G	p.Leu770Leu	-	GO:0005783;GO:0015230;GO:0016021;GO:0015883;GO:0005789;GO:0055085	-	-	51	101	A/G	50.495
Ca21chr3_C_albicans_SC5314	201114	C	A	SNP	missense_variant	MODERATE	START_CODON_Ca21chr3_C_albicans_SC5314_198711_198713	orf19.2501	orf19.2501-T	c.2404C>A	p.Pro802Thr	-	GO:0005783;GO:0015230;GO:0016021;GO:0015883;GO:0005789;GO:0055085	-	-	64	65	A/A	98.4615
Ca21chr3_C_albicans_SC5314	236586	A	C	SNP	missense_variant	MODERATE	START_CODON_Ca21chr3_C_albicans_SC5314_236576_236578	orf19.3153	orf19.3153-T	c.11A>C	p.Lys4Thr	-	GO:0016308;GO:0005634;GO:0046854;GO:0030866;GO:0031321;GO:0016307;GO:0005886;GO:0005524	K00889-ko04139 Regulation of mitophagy - yeast;ko04072 Phospholipase D signaling pathway;ko04070 Phosphatidylinositol signaling system;ko04011 MAPK signaling pathway - yeast;ko05231 Choline metabolism in cancer;ko04666 Fc gamma R-mediated phagocytosis;ko00562 Inositol phosphate metabolism;ko04810 Regulation of actin cytoskeleton;ko04144 Endocytosis	KOG0229-Phosphatidylinositol-4-phosphate 5-kinase[T]	163	163	C/C	100
Ca21chr3_C_albicans_SC5314	236648	C	T	SNP	missense_variant	MODERATE	START_CODON_Ca21chr3_C_albicans_SC5314_236576_236578	orf19.3153	orf19.3153-T	c.73C>T	p.Pro25Ser	-	GO:0016308;GO:0005634;GO:0046854;GO:0030866;GO:0031321;GO:0016307;GO:0005886;GO:0005524	K00889-ko04139 Regulation of mitophagy - yeast;ko04072 Phospholipase D signaling pathway;ko04070 Phosphatidylinositol signaling system;ko04011 MAPK signaling pathway - yeast;ko05231 Choline metabolism in cancer;ko04666 Fc gamma R-mediated phagocytosis;ko00562 Inositol phosphate metabolism;ko04810 Regulation of actin cytoskeleton;ko04144 Endocytosis	KOG0229-Phosphatidylinositol-4-phosphate 5-kinase[T]	101	187	C/T	54.0107
Ca21chr3_C_albicans_SC5314	236699	T	C	SNP	missense_variant	MODERATE	START_CODON_Ca21chr3_C_albicans_SC5314_236576_236578	orf19.3153	orf19.3153-T	c.124T>C	p.Ser42Pro	-	GO:0016308;GO:0005634;GO:0046854;GO:0030866;GO:0031321;GO:0016307;GO:0005886;GO:0005524	K00889-ko04139 Regulation of mitophagy - yeast;ko04072 Phospholipase D signaling pathway;ko04070 Phosphatidylinositol signaling system;ko04011 MAPK signaling pathway - yeast;ko05231 Choline metabolism in cancer;ko04666 Fc gamma R-mediated phagocytosis;ko00562 Inositol phosphate metabolism;ko04810 Regulation of actin cytoskeleton;ko04144 Endocytosis	KOG0229-Phosphatidylinositol-4-phosphate 5-kinase[T]	88	168	T/C	52.381
Ca21chr3_C_albicans_SC5314	237011	G	A	SNP	missense_variant	MODERATE	START_CODON_Ca21chr3_C_albicans_SC5314_236576_236578	orf19.3153	orf19.3153-T	c.436G>A	p.Gly146Ser	-	GO:0016308;GO:0005634;GO:0046854;GO:0030866;GO:0031321;GO:0016307;GO:0005886;GO:0005524	K00889-ko04139 Regulation of mitophagy - yeast;ko04072 Phospholipase D signaling pathway;ko04070 Phosphatidylinositol signaling system;ko04011 MAPK signaling pathway - yeast;ko05231 Choline metabolism in cancer;ko04666 Fc gamma R-mediated phagocytosis;ko00562 Inositol phosphate metabolism;ko04810 Regulation of actin cytoskeleton;ko04144 Endocytosis	KOG0229-Phosphatidylinositol-4-phosphate 5-kinase[T]	59	115	G/A	51.3043
Ca21chr3_C_albicans_SC5314	237326	C	T	SNP	missense_variant	MODERATE	START_CODON_Ca21chr3_C_albicans_SC5314_236576_236578	orf19.3153	orf19.3153-T	c.751C>T	p.Leu251Phe	-	GO:0016308;GO:0005634;GO:0046854;GO:0030866;GO:0031321;GO:0016307;GO:0005886;GO:0005524	K00889-ko04139 Regulation of mitophagy - yeast;ko04072 Phospholipase D signaling pathway;ko04070 Phosphatidylinositol signaling system;ko04011 MAPK signaling pathway - yeast;ko05231 Choline metabolism in cancer;ko04666 Fc gamma R-mediated phagocytosis;ko00562 Inositol phosphate metabolism;ko04810 Regulation of actin cytoskeleton;ko04144 Endocytosis	KOG0229-Phosphatidylinositol-4-phosphate 5-kinase[T]	36	72	C/T	50
Ca21chr3_C_albicans_SC5314	237412	C	A	SNP	synonymous_variant	LOW	START_CODON_Ca21chr3_C_albicans_SC5314_236576_236578	orf19.3153	orf19.3153-T	c.837C>A	p.Gly279Gly	-	GO:0016308;GO:0005634;GO:0046854;GO:0030866;GO:0031321;GO:0016307;GO:0005886;GO:0005524	K00889-ko04139 Regulation of mitophagy - yeast;ko04072 Phospholipase D signaling pathway;ko04070 Phosphatidylinositol signaling system;ko04011 MAPK signaling pathway - yeast;ko05231 Choline metabolism in cancer;ko04666 Fc gamma R-mediated phagocytosis;ko00562 Inositol phosphate metabolism;ko04810 Regulation of actin cytoskeleton;ko04144 Endocytosis	KOG0229-Phosphatidylinositol-4-phosphate 5-kinase[T]	30	65	C/A	46.1538
Ca21chr3_C_albicans_SC5314	630558	C	T	SNP	missense_variant	MODERATE	STOP_CODON_Ca21chr3_C_albicans_SC5314_630514_630516	orf19.290	orf19.290-T	c.4300G>A	p.Glu1434Lys	-	GO:0030968;GO:0006486;GO:0005788;GO:0051787;GO:0005509;GO:0071712;GO:0003980;GO:0006078;GO:0005537;GO:0097359	K11718-ko04141 Protein processing in endoplasmic reticulum	KOG1879-UDP-glucose:glycoprotein glucosyltransferase[G]	116	254	C/T	45.6693
Ca21chr3_C_albicans_SC5314	630653	G	T	SNP	missense_variant	MODERATE	STOP_CODON_Ca21chr3_C_albicans_SC5314_630514_630516	orf19.290	orf19.290-T	c.4205C>A	p.Ala1402Glu	-	GO:0030968;GO:0006486;GO:0005788;GO:0051787;GO:0005509;GO:0071712;GO:0003980;GO:0006078;GO:0005537;GO:0097359	K11718-ko04141 Protein processing in endoplasmic reticulum	KOG1879-UDP-glucose:glycoprotein glucosyltransferase[G]	125	260	G/T	48.0769
Ca21chr3_C_albicans_SC5314	630779	A	G	SNP	missense_variant	MODERATE	STOP_CODON_Ca21chr3_C_albicans_SC5314_630514_630516	orf19.290	orf19.290-T	c.4079T>C	p.Met1360Thr	-	GO:0030968;GO:0006486;GO:0005788;GO:0051787;GO:0005509;GO:0071712;GO:0003980;GO:0006078;GO:0005537;GO:0097359	K11718-ko04141 Protein processing in endoplasmic reticulum	KOG1879-UDP-glucose:glycoprotein glucosyltransferase[G]	69	113	A/G	61.0619
Ca21chr3_C_albicans_SC5314	631290	T	C	SNP	missense_variant	MODERATE	STOP_CODON_Ca21chr3_C_albicans_SC5314_630514_630516	orf19.290	orf19.290-T	c.3568A>G	p.Ile1190Val	-	GO:0030968;GO:0006486;GO:0005788;GO:0051787;GO:0005509;GO:0071712;GO:0003980;GO:0006078;GO:0005537;GO:0097359	K11718-ko04141 Protein processing in endoplasmic reticulum	KOG1879-UDP-glucose:glycoprotein glucosyltransferase[G]	52	108	T/C	48.1481
Ca21chr3_C_albicans_SC5314	631328	A	G	SNP	missense_variant	MODERATE	STOP_CODON_Ca21chr3_C_albicans_SC5314_630514_630516	orf19.290	orf19.290-T	c.3530T>C	p.Val1177Ala	-	GO:0030968;GO:0006486;GO:0005788;GO:0051787;GO:0005509;GO:0071712;GO:0003980;GO:0006078;GO:0005537;GO:0097359	K11718-ko04141 Protein processing in endoplasmic reticulum	KOG1879-UDP-glucose:glycoprotein glucosyltransferase[G]	47	96	A/G	48.9583
Ca21chr3_C_albicans_SC5314	631413	C	T	SNP	missense_variant	MODERATE	STOP_CODON_Ca21chr3_C_albicans_SC5314_630514_630516	orf19.290	orf19.290-T	c.3445G>A	p.Glu1149Lys	-	GO:0030968;GO:0006486;GO:0005788;GO:0051787;GO:0005509;GO:0071712;GO:0003980;GO:0006078;GO:0005537;GO:0097359	K11718-ko04141 Protein processing in endoplasmic reticulum	KOG1879-UDP-glucose:glycoprotein glucosyltransferase[G]	46	107	C/T	42.9907
Ca21chr3_C_albicans_SC5314	632314	C	T	SNP	synonymous_variant	LOW	STOP_CODON_Ca21chr3_C_albicans_SC5314_630514_630516	orf19.290	orf19.290-T	c.2544G>A	p.Leu848Leu	-	GO:0030968;GO:0006486;GO:0005788;GO:0051787;GO:0005509;GO:0071712;GO:0003980;GO:0006078;GO:0005537;GO:0097359	K11718-ko04141 Protein processing in endoplasmic reticulum	KOG1879-UDP-glucose:glycoprotein glucosyltransferase[G]	32	67	C/T	47.7612
Ca21chr3_C_albicans_SC5314	632785	A	G	SNP	synonymous_variant	LOW	STOP_CODON_Ca21chr3_C_albicans_SC5314_630514_630516	orf19.290	orf19.290-T	c.2073T>C	p.Gly691Gly	-	GO:0030968;GO:0006486;GO:0005788;GO:0051787;GO:0005509;GO:0071712;GO:0003980;GO:0006078;GO:0005537;GO:0097359	K11718-ko04141 Protein processing in endoplasmic reticulum	KOG1879-UDP-glucose:glycoprotein glucosyltransferase[G]	47	85	A/G	55.2941
Ca21chr3_C_albicans_SC5314	634010	A	T	SNP	missense_variant	MODERATE	STOP_CODON_Ca21chr3_C_albicans_SC5314_630514_630516	orf19.290	orf19.290-T	c.848T>A	p.Ile283Asn	-	GO:0030968;GO:0006486;GO:0005788;GO:0051787;GO:0005509;GO:0071712;GO:0003980;GO:0006078;GO:0005537;GO:0097359	K11718-ko04141 Protein processing in endoplasmic reticulum	KOG1879-UDP-glucose:glycoprotein glucosyltransferase[G]	51	116	A/T	43.9655
Ca21chr3_C_albicans_SC5314	634015	T	C	SNP	synonymous_variant	LOW	STOP_CODON_Ca21chr3_C_albicans_SC5314_630514_630516	orf19.290	orf19.290-T	c.843A>G	p.Leu281Leu	-	GO:0030968;GO:0006486;GO:0005788;GO:0051787;GO:0005509;GO:0071712;GO:0003980;GO:0006078;GO:0005537;GO:0097359	K11718-ko04141 Protein processing in endoplasmic reticulum	KOG1879-UDP-glucose:glycoprotein glucosyltransferase[G]	50	111	T/C	45.045
Ca21chr3_C_albicans_SC5314	634033	G	C	SNP	missense_variant	MODERATE	STOP_CODON_Ca21chr3_C_albicans_SC5314_630514_630516	orf19.290	orf19.290-T	c.825C>G	p.Asp275Glu	-	GO:0030968;GO:0006486;GO:0005788;GO:0051787;GO:0005509;GO:0071712;GO:0003980;GO:0006078;GO:0005537;GO:0097359	K11718-ko04141 Protein processing in endoplasmic reticulum	KOG1879-UDP-glucose:glycoprotein glucosyltransferase[G]	48	108	G/C	44.4444
Ca21chr3_C_albicans_SC5314	634074	T	G	SNP	missense_variant	MODERATE	STOP_CODON_Ca21chr3_C_albicans_SC5314_630514_630516	orf19.290	orf19.290-T	c.784A>C	p.Thr262Pro	-	GO:0030968;GO:0006486;GO:0005788;GO:0051787;GO:0005509;GO:0071712;GO:0003980;GO:0006078;GO:0005537;GO:0097359	K11718-ko04141 Protein processing in endoplasmic reticulum	KOG1879-UDP-glucose:glycoprotein glucosyltransferase[G]	46	96	T/G	47.9167
Ca21chr3_C_albicans_SC5314	634105	T	C	SNP	synonymous_variant	LOW	STOP_CODON_Ca21chr3_C_albicans_SC5314_630514_630516	orf19.290	orf19.290-T	c.753A>G	p.Glu251Glu	-	GO:0030968;GO:0006486;GO:0005788;GO:0051787;GO:0005509;GO:0071712;GO:0003980;GO:0006078;GO:0005537;GO:0097359	K11718-ko04141 Protein processing in endoplasmic reticulum	KOG1879-UDP-glucose:glycoprotein glucosyltransferase[G]	42	83	T/C	50.6024
Ca21chr3_C_albicans_SC5314	634143	C	T	SNP	missense_variant	MODERATE	STOP_CODON_Ca21chr3_C_albicans_SC5314_630514_630516	orf19.290	orf19.290-T	c.715G>A	p.Asp239Asn	-	GO:0030968;GO:0006486;GO:0005788;GO:0051787;GO:0005509;GO:0071712;GO:0003980;GO:0006078;GO:0005537;GO:0097359	K11718-ko04141 Protein processing in endoplasmic reticulum	KOG1879-UDP-glucose:glycoprotein glucosyltransferase[G]	36	76	C/T	47.3684
Ca21chr3_C_albicans_SC5314	634584	T	C	SNP	missense_variant	MODERATE	STOP_CODON_Ca21chr3_C_albicans_SC5314_630514_630516	orf19.290	orf19.290-T	c.274A>G	p.Arg92Gly	-	GO:0030968;GO:0006486;GO:0005788;GO:0051787;GO:0005509;GO:0071712;GO:0003980;GO:0006078;GO:0005537;GO:0097359	K11718-ko04141 Protein processing in endoplasmic reticulum	KOG1879-UDP-glucose:glycoprotein glucosyltransferase[G]	48	107	T/C	44.8598
Ca21chr3_C_albicans_SC5314	634786	A	T	SNP	missense_variant	MODERATE	STOP_CODON_Ca21chr3_C_albicans_SC5314_630514_630516	orf19.290	orf19.290-T	c.72T>A	p.Asp24Glu	-	GO:0030968;GO:0006486;GO:0005788;GO:0051787;GO:0005509;GO:0071712;GO:0003980;GO:0006078;GO:0005537;GO:0097359	K11718-ko04141 Protein processing in endoplasmic reticulum	KOG1879-UDP-glucose:glycoprotein glucosyltransferase[G]	154	154	T/T	100
Ca21chr3_C_albicans_SC5314	634803	A	T	SNP	missense_variant	MODERATE	STOP_CODON_Ca21chr3_C_albicans_SC5314_630514_630516	orf19.290	orf19.290-T	c.55T>A	p.Phe19Ile	-	GO:0030968;GO:0006486;GO:0005788;GO:0051787;GO:0005509;GO:0071712;GO:0003980;GO:0006078;GO:0005537;GO:0097359	K11718-ko04141 Protein processing in endoplasmic reticulum	KOG1879-UDP-glucose:glycoprotein glucosyltransferase[G]	79	184	A/T	42.9348
Ca21chr3_C_albicans_SC5314	867272	T	C	SNP	synonymous_variant	LOW	START_CODON_Ca21chr3_C_albicans_SC5314_867153_867155	orf19.5859	orf19.5859-T	c.120T>C	p.Ser40Ser	-	GO:0005794;GO:0071916;GO:0005783;GO:0051286;GO:0016021;GO:0022857;GO:0055085;GO:0006820;GO:0035442;GO:0032153	-	KOG2533-Permease of the major facilitator superfamily[G]	117	117	C/C	100
Ca21chr3_C_albicans_SC5314	1135703	C	G	SNP	missense_variant	MODERATE	STOP_CODON_Ca21chr3_C_albicans_SC5314_1131394_1131396	orf19.5999	orf19.5999-T	c.8177G>C	p.Gly2726Ala	-	GO:0005737;GO:0015631;GO:0030428;GO:0008569;GO:0008017;GO:0001411;GO:0007018;GO:0070789;GO:0031122;GO:0003777;GO:0016887;GO:0005868;GO:0030286;GO:0007097;GO:0005874;GO:0047496;GO:0005524	K10413-ko04145 Phagosome;ko04962 Vasopressin-regulated water reabsorption;ko05132 Salmonella infection	KOG3595-Dyneins, heavy chain[Z]	65	65	G/G	100
Ca21chr4_C_albicans_SC5314	114531	T	G	SNP	synonymous_variant	LOW	START_CODON_Ca21chr4_C_albicans_SC5314_113653_113655	orf19.4175	orf19.4175-T	c.879T>G	p.Ser293Ser	-	GO:0005267;GO:0030007;GO:0016021;GO:0005249;GO:0005886	-	KOG1418-Tandem pore domain K+ channel[P]	91	139	T/G	65.4676
Ca21chr4_C_albicans_SC5314	114615	C	T	SNP	synonymous_variant	LOW	START_CODON_Ca21chr4_C_albicans_SC5314_113653_113655	orf19.4175	orf19.4175-T	c.963C>T	p.Pro321Pro	-	GO:0005267;GO:0030007;GO:0016021;GO:0005249;GO:0005886	-	KOG1418-Tandem pore domain K+ channel[P]	98	147	C/T	66.6667
Ca21chr4_C_albicans_SC5314	114678	G	A	SNP	synonymous_variant	LOW	START_CODON_Ca21chr4_C_albicans_SC5314_113653_113655	orf19.4175	orf19.4175-T	c.1026G>A	p.Gly342Gly	-	GO:0005267;GO:0030007;GO:0016021;GO:0005249;GO:0005886	-	KOG1418-Tandem pore domain K+ channel[P]	125	176	G/A	71.0227
Ca21chr4_C_albicans_SC5314	114687	C	T	SNP	synonymous_variant	LOW	START_CODON_Ca21chr4_C_albicans_SC5314_113653_113655	orf19.4175	orf19.4175-T	c.1035C>T	p.Val345Val	-	GO:0005267;GO:0030007;GO:0016021;GO:0005249;GO:0005886	-	KOG1418-Tandem pore domain K+ channel[P]	125	177	C/T	70.6215
Ca21chr4_C_albicans_SC5314	114998	T	G	SNP	missense_variant	MODERATE	START_CODON_Ca21chr4_C_albicans_SC5314_113653_113655	orf19.4175	orf19.4175-T	c.1346T>G	p.Val449Gly	-	GO:0005267;GO:0030007;GO:0016021;GO:0005249;GO:0005886	-	KOG1418-Tandem pore domain K+ channel[P]	187	187	G/G	100
Ca21chr4_C_albicans_SC5314	115116	A	T	SNP	missense_variant	MODERATE	START_CODON_Ca21chr4_C_albicans_SC5314_113653_113655	orf19.4175	orf19.4175-T	c.1464A>T	p.Glu488Asp	-	GO:0005267;GO:0030007;GO:0016021;GO:0005249;GO:0005886	-	KOG1418-Tandem pore domain K+ channel[P]	64	185	A/T	34.5946
Ca21chr4_C_albicans_SC5314	115143	C	T	SNP	synonymous_variant	LOW	START_CODON_Ca21chr4_C_albicans_SC5314_113653_113655	orf19.4175	orf19.4175-T	c.1491C>T	p.Phe497Phe	-	GO:0005267;GO:0030007;GO:0016021;GO:0005249;GO:0005886	-	KOG1418-Tandem pore domain K+ channel[P]	61	191	C/T	31.9372
Ca21chr4_C_albicans_SC5314	115318	C	G	SNP	missense_variant	MODERATE	START_CODON_Ca21chr4_C_albicans_SC5314_113653_113655	orf19.4175	orf19.4175-T	c.1666C>G	p.Arg556Gly	-	GO:0005267;GO:0030007;GO:0016021;GO:0005249;GO:0005886	-	KOG1418-Tandem pore domain K+ channel[P]	53	176	C/G	30.1136
Ca21chr4_C_albicans_SC5314	115322	A	G	SNP	missense_variant	MODERATE	START_CODON_Ca21chr4_C_albicans_SC5314_113653_113655	orf19.4175	orf19.4175-T	c.1670A>G	p.Asp557Gly	-	GO:0005267;GO:0030007;GO:0016021;GO:0005249;GO:0005886	-	KOG1418-Tandem pore domain K+ channel[P]	56	184	A/G	30.4348
Ca21chr4_C_albicans_SC5314	115387	A	G	SNP	missense_variant	MODERATE	START_CODON_Ca21chr4_C_albicans_SC5314_113653_113655	orf19.4175	orf19.4175-T	c.1735A>G	p.Lys579Glu	-	GO:0005267;GO:0030007;GO:0016021;GO:0005249;GO:0005886	-	KOG1418-Tandem pore domain K+ channel[P]	147	212	A/G	69.3396
Ca21chr4_C_albicans_SC5314	115416	G	A	SNP	synonymous_variant	LOW	START_CODON_Ca21chr4_C_albicans_SC5314_113653_113655	orf19.4175	orf19.4175-T	c.1764G>A	p.Ser588Ser	-	GO:0005267;GO:0030007;GO:0016021;GO:0005249;GO:0005886	-	KOG1418-Tandem pore domain K+ channel[P]	72	234	G/A	30.7692
Ca21chr4_C_albicans_SC5314	115417	A	G	SNP	missense_variant	MODERATE	START_CODON_Ca21chr4_C_albicans_SC5314_113653_113655	orf19.4175	orf19.4175-T	c.1765A>G	p.Ser589Gly	-	GO:0005267;GO:0030007;GO:0016021;GO:0005249;GO:0005886	-	KOG1418-Tandem pore domain K+ channel[P]	72	231	A/G	31.1688
Ca21chr4_C_albicans_SC5314	310172	T	C	SNP	synonymous_variant	LOW	START_CODON_Ca21chr4_C_albicans_SC5314_310023_310025	orf19.4635	orf19.4635-T	c.150T>C	p.Asp50Asp	-	GO:0005852;GO:0016282;GO:0006446;GO:0033290;GO:0001731;GO:0006413;GO:0031369;GO:0003743	K03252-ko03013 RNA transport	KOG1076-Translation initiation factor 3, subunit c (eIF-3c)[J]	127	183	T/C	69.3989
Ca21chr4_C_albicans_SC5314	310595	A	G	SNP	synonymous_variant	LOW	START_CODON_Ca21chr4_C_albicans_SC5314_310023_310025	orf19.4635	orf19.4635-T	c.573A>G	p.Lys191Lys	-	GO:0005852;GO:0016282;GO:0006446;GO:0033290;GO:0001731;GO:0006413;GO:0031369;GO:0003743	K03252-ko03013 RNA transport	KOG1076-Translation initiation factor 3, subunit c (eIF-3c)[J]	69	110	A/G	62.7273
Ca21chr4_C_albicans_SC5314	310913	G	A	SNP	synonymous_variant	LOW	START_CODON_Ca21chr4_C_albicans_SC5314_310023_310025	orf19.4635	orf19.4635-T	c.891G>A	p.Gln297Gln	-	GO:0005852;GO:0016282;GO:0006446;GO:0033290;GO:0001731;GO:0006413;GO:0031369;GO:0003743	K03252-ko03013 RNA transport	KOG1076-Translation initiation factor 3, subunit c (eIF-3c)[J]	67	97	G/A	69.0722
Ca21chr4_C_albicans_SC5314	310991	C	A	SNP	missense_variant	MODERATE	START_CODON_Ca21chr4_C_albicans_SC5314_310023_310025	orf19.4635	orf19.4635-T	c.969C>A	p.His323Gln	-	GO:0005852;GO:0016282;GO:0006446;GO:0033290;GO:0001731;GO:0006413;GO:0031369;GO:0003743	K03252-ko03013 RNA transport	KOG1076-Translation initiation factor 3, subunit c (eIF-3c)[J]	83	113	C/A	73.4513
Ca21chr4_C_albicans_SC5314	311197	T	C	SNP	missense_variant	MODERATE	START_CODON_Ca21chr4_C_albicans_SC5314_310023_310025	orf19.4635	orf19.4635-T	c.1175T>C	p.Ile392Thr	-	GO:0005852;GO:0016282;GO:0006446;GO:0033290;GO:0001731;GO:0006413;GO:0031369;GO:0003743	K03252-ko03013 RNA transport	KOG1076-Translation initiation factor 3, subunit c (eIF-3c)[J]	87	131	T/C	66.4122
Ca21chr4_C_albicans_SC5314	311300	T	A	SNP	missense_variant	MODERATE	START_CODON_Ca21chr4_C_albicans_SC5314_310023_310025	orf19.4635	orf19.4635-T	c.1278T>A	p.Asn426Lys	-	GO:0005852;GO:0016282;GO:0006446;GO:0033290;GO:0001731;GO:0006413;GO:0031369;GO:0003743	K03252-ko03013 RNA transport	KOG1076-Translation initiation factor 3, subunit c (eIF-3c)[J]	115	115	A/A	100
Ca21chr4_C_albicans_SC5314	311678	A	T	SNP	synonymous_variant	LOW	START_CODON_Ca21chr4_C_albicans_SC5314_310023_310025	orf19.4635	orf19.4635-T	c.1656A>T	p.Ala552Ala	-	GO:0005852;GO:0016282;GO:0006446;GO:0033290;GO:0001731;GO:0006413;GO:0031369;GO:0003743	K03252-ko03013 RNA transport	KOG1076-Translation initiation factor 3, subunit c (eIF-3c)[J]	41	96	A/T	42.7083
Ca21chr4_C_albicans_SC5314	312462	G	GATCAACAAA	INDEL	conservative_inframe_insertion	MODERATE	START_CODON_Ca21chr4_C_albicans_SC5314_310023_310025	orf19.4635	orf19.4635-T	c.2449_2457dupAATCAACAA	p.Asn817_Gln819dup	-	GO:0005852;GO:0016282;GO:0006446;GO:0033290;GO:0001731;GO:0006413;GO:0031369;GO:0003743	K03252-ko03013 RNA transport	KOG1076-Translation initiation factor 3, subunit c (eIF-3c)[J]	15	61	G/GATCAACAAA	24.5902
Ca21chr4_C_albicans_SC5314	312500	C	CCAA	INDEL	conservative_inframe_insertion	MODERATE	START_CODON_Ca21chr4_C_albicans_SC5314_310023_310025	orf19.4635	orf19.4635-T	c.2491_2493dupCAA	p.Gln831dup	-	GO:0005852;GO:0016282;GO:0006446;GO:0033290;GO:0001731;GO:0006413;GO:0031369;GO:0003743	K03252-ko03013 RNA transport	KOG1076-Translation initiation factor 3, subunit c (eIF-3c)[J]	12	57	C/CCAA	21.0526
Ca21chr4_C_albicans_SC5314	312520	AGC	A	INDEL	frameshift_variant	HIGH	START_CODON_Ca21chr4_C_albicans_SC5314_310023_310025	orf19.4635	orf19.4635-T	c.2499_2500delGC	p.Gln834fs	-	GO:0005852;GO:0016282;GO:0006446;GO:0033290;GO:0001731;GO:0006413;GO:0031369;GO:0003743	K03252-ko03013 RNA transport	KOG1076-Translation initiation factor 3, subunit c (eIF-3c)[J]	14	64	AGC/A	21.875
Ca21chr4_C_albicans_SC5314	312527	A	AAAC	INDEL	conservative_inframe_insertion	MODERATE	START_CODON_Ca21chr4_C_albicans_SC5314_310023_310025	orf19.4635	orf19.4635-T	c.2505_2506insAAC	p.Gln835_Gln836insAsn	-	GO:0005852;GO:0016282;GO:0006446;GO:0033290;GO:0001731;GO:0006413;GO:0031369;GO:0003743	K03252-ko03013 RNA transport	KOG1076-Translation initiation factor 3, subunit c (eIF-3c)[J]	12	63	A/AAAC	19.0476
Ca21chr5_C_albicans_SC5314	1182377	T	G	SNP	missense_variant	MODERATE	STOP_CODON_Ca21chr5_C_albicans_SC5314_1182169_1182171	orf19.4054	orf19.4054-T	c.551A>C	p.Asp184Ala	-	-	-	-	72	130	T/G	55.3846
Ca21chr5_C_albicans_SC5314	1182389	T	C	SNP	missense_variant	MODERATE	STOP_CODON_Ca21chr5_C_albicans_SC5314_1182169_1182171	orf19.4054	orf19.4054-T	c.539A>G	p.Asp180Gly	-	-	-	-	75	128	T/C	58.5938
Ca21chr5_C_albicans_SC5314	1182493	T	C	SNP	synonymous_variant	LOW	STOP_CODON_Ca21chr5_C_albicans_SC5314_1182169_1182171	orf19.4054	orf19.4054-T	c.435A>G	p.Lys145Lys	-	-	-	-	49	88	T/C	55.6818
Ca21chr5_C_albicans_SC5314	1182505	T	C	SNP	synonymous_variant	LOW	STOP_CODON_Ca21chr5_C_albicans_SC5314_1182169_1182171	orf19.4054	orf19.4054-T	c.423A>G	p.Glu141Glu	-	-	-	-	50	90	T/C	55.5556
Ca21chr5_C_albicans_SC5314	1182691	A	G	SNP	synonymous_variant	LOW	STOP_CODON_Ca21chr5_C_albicans_SC5314_1182169_1182171	orf19.4054	orf19.4054-T	c.237T>C	p.Gly79Gly	-	-	-	-	31	123	A/G	25.2033
Ca21chr5_C_albicans_SC5314	1182747	G	T	SNP	missense_variant	MODERATE	STOP_CODON_Ca21chr5_C_albicans_SC5314_1182169_1182171	orf19.4054	orf19.4054-T	c.181C>A	p.His61Asn	-	-	-	-	132	136	T/T	97.0588
Ca21chr6_C_albicans_SC5314	232347	G	A	SNP	synonymous_variant	LOW	STOP_CODON_Ca21chr6_C_albicans_SC5314_232296_232298	orf19.130	orf19.130-T	c.4563C>T	p.Ile1521Ile	-	GO:0005794;GO:0000011;GO:0030242;GO:0016236;GO:0005739;GO:0006623;GO:0071561;GO:0004674;GO:0034272;GO:0045324;GO:0048017;GO:0045053;GO:0034271;GO:0032968;GO:0005524;GO:0010008	K08333-ko04140 Regulation of autophagy	KOG1240-Protein kinase containing WD40 repeats[T]	195	195	A/A	100
Ca21chr6_C_albicans_SC5314	232392	C	A	SNP	synonymous_variant	LOW	STOP_CODON_Ca21chr6_C_albicans_SC5314_232296_232298	orf19.130	orf19.130-T	c.4518G>T	p.Val1506Val	-	GO:0005794;GO:0000011;GO:0030242;GO:0016236;GO:0005739;GO:0006623;GO:0071561;GO:0004674;GO:0034272;GO:0045324;GO:0048017;GO:0045053;GO:0034271;GO:0032968;GO:0005524;GO:0010008	K08333-ko04140 Regulation of autophagy	KOG1240-Protein kinase containing WD40 repeats[T]	79	164	C/A	48.1707
Ca21chr6_C_albicans_SC5314	232402	G	A	SNP	missense_variant	MODERATE	STOP_CODON_Ca21chr6_C_albicans_SC5314_232296_232298	orf19.130	orf19.130-T	c.4508C>T	p.Thr1503Met	-	GO:0005794;GO:0000011;GO:0030242;GO:0016236;GO:0005739;GO:0006623;GO:0071561;GO:0004674;GO:0034272;GO:0045324;GO:0048017;GO:0045053;GO:0034271;GO:0032968;GO:0005524;GO:0010008	K08333-ko04140 Regulation of autophagy	KOG1240-Protein kinase containing WD40 repeats[T]	73	150	G/A	48.6667
Ca21chr6_C_albicans_SC5314	232488	A	G	SNP	synonymous_variant	LOW	STOP_CODON_Ca21chr6_C_albicans_SC5314_232296_232298	orf19.130	orf19.130-T	c.4422T>C	p.Asn1474Asn	-	GO:0005794;GO:0000011;GO:0030242;GO:0016236;GO:0005739;GO:0006623;GO:0071561;GO:0004674;GO:0034272;GO:0045324;GO:0048017;GO:0045053;GO:0034271;GO:0032968;GO:0005524;GO:0010008	K08333-ko04140 Regulation of autophagy	KOG1240-Protein kinase containing WD40 repeats[T]	85	192	A/G	44.2708
Ca21chr6_C_albicans_SC5314	232494	C	T	SNP	missense_variant	MODERATE	STOP_CODON_Ca21chr6_C_albicans_SC5314_232296_232298	orf19.130	orf19.130-T	c.4416G>A	p.Met1472Ile	-	GO:0005794;GO:0000011;GO:0030242;GO:0016236;GO:0005739;GO:0006623;GO:0071561;GO:0004674;GO:0034272;GO:0045324;GO:0048017;GO:0045053;GO:0034271;GO:0032968;GO:0005524;GO:0010008	K08333-ko04140 Regulation of autophagy	KOG1240-Protein kinase containing WD40 repeats[T]	88	191	C/T	46.0733
Ca21chr6_C_albicans_SC5314	232503	A	G	SNP	synonymous_variant	LOW	STOP_CODON_Ca21chr6_C_albicans_SC5314_232296_232298	orf19.130	orf19.130-T	c.4407T>C	p.Asp1469Asp	-	GO:0005794;GO:0000011;GO:0030242;GO:0016236;GO:0005739;GO:0006623;GO:0071561;GO:0004674;GO:0034272;GO:0045324;GO:0048017;GO:0045053;GO:0034271;GO:0032968;GO:0005524;GO:0010008	K08333-ko04140 Regulation of autophagy	KOG1240-Protein kinase containing WD40 repeats[T]	83	179	A/G	46.3687
Ca21chr6_C_albicans_SC5314	232539	T	C	SNP	synonymous_variant	LOW	STOP_CODON_Ca21chr6_C_albicans_SC5314_232296_232298	orf19.130	orf19.130-T	c.4371A>G	p.Leu1457Leu	-	GO:0005794;GO:0000011;GO:0030242;GO:0016236;GO:0005739;GO:0006623;GO:0071561;GO:0004674;GO:0034272;GO:0045324;GO:0048017;GO:0045053;GO:0034271;GO:0032968;GO:0005524;GO:0010008	K08333-ko04140 Regulation of autophagy	KOG1240-Protein kinase containing WD40 repeats[T]	70	159	T/C	44.0252
Ca21chr6_C_albicans_SC5314	232569	A	G	SNP	synonymous_variant	LOW	STOP_CODON_Ca21chr6_C_albicans_SC5314_232296_232298	orf19.130	orf19.130-T	c.4341T>C	p.Thr1447Thr	-	GO:0005794;GO:0000011;GO:0030242;GO:0016236;GO:0005739;GO:0006623;GO:0071561;GO:0004674;GO:0034272;GO:0045324;GO:0048017;GO:0045053;GO:0034271;GO:0032968;GO:0005524;GO:0010008	K08333-ko04140 Regulation of autophagy	KOG1240-Protein kinase containing WD40 repeats[T]	51	103	A/G	49.5146
Ca21chr6_C_albicans_SC5314	232596	ATTG	A	INDEL	disruptive_inframe_deletion	MODERATE	STOP_CODON_Ca21chr6_C_albicans_SC5314_232296_232298	orf19.130	orf19.130-T	c.4311_4313delCAA	p.Asn1438del	-	GO:0005794;GO:0000011;GO:0030242;GO:0016236;GO:0005739;GO:0006623;GO:0071561;GO:0004674;GO:0034272;GO:0045324;GO:0048017;GO:0045053;GO:0034271;GO:0032968;GO:0005524;GO:0010008	K08333-ko04140 Regulation of autophagy	KOG1240-Protein kinase containing WD40 repeats[T]	53	111	ATTG/A	47.7477
Ca21chr6_C_albicans_SC5314	232706	T	C	SNP	missense_variant	MODERATE	STOP_CODON_Ca21chr6_C_albicans_SC5314_232296_232298	orf19.130	orf19.130-T	c.4204A>G	p.Lys1402Glu	-	GO:0005794;GO:0000011;GO:0030242;GO:0016236;GO:0005739;GO:0006623;GO:0071561;GO:0004674;GO:0034272;GO:0045324;GO:0048017;GO:0045053;GO:0034271;GO:0032968;GO:0005524;GO:0010008	K08333-ko04140 Regulation of autophagy	KOG1240-Protein kinase containing WD40 repeats[T]	48	116	T/C	41.3793
Ca21chr6_C_albicans_SC5314	232725	T	A	SNP	missense_variant	MODERATE	STOP_CODON_Ca21chr6_C_albicans_SC5314_232296_232298	orf19.130	orf19.130-T	c.4185A>T	p.Glu1395Asp	-	GO:0005794;GO:0000011;GO:0030242;GO:0016236;GO:0005739;GO:0006623;GO:0071561;GO:0004674;GO:0034272;GO:0045324;GO:0048017;GO:0045053;GO:0034271;GO:0032968;GO:0005524;GO:0010008	K08333-ko04140 Regulation of autophagy	KOG1240-Protein kinase containing WD40 repeats[T]	68	117	T/A	58.1197
Ca21chr6_C_albicans_SC5314	232771	G	C	SNP	missense_variant	MODERATE	STOP_CODON_Ca21chr6_C_albicans_SC5314_232296_232298	orf19.130	orf19.130-T	c.4139C>G	p.Thr1380Ser	-	GO:0005794;GO:0000011;GO:0030242;GO:0016236;GO:0005739;GO:0006623;GO:0071561;GO:0004674;GO:0034272;GO:0045324;GO:0048017;GO:0045053;GO:0034271;GO:0032968;GO:0005524;GO:0010008	K08333-ko04140 Regulation of autophagy	KOG1240-Protein kinase containing WD40 repeats[T]	67	117	G/C	57.265
Ca21chr6_C_albicans_SC5314	232794	A	G	SNP	synonymous_variant	LOW	STOP_CODON_Ca21chr6_C_albicans_SC5314_232296_232298	orf19.130	orf19.130-T	c.4116T>C	p.Ser1372Ser	-	GO:0005794;GO:0000011;GO:0030242;GO:0016236;GO:0005739;GO:0006623;GO:0071561;GO:0004674;GO:0034272;GO:0045324;GO:0048017;GO:0045053;GO:0034271;GO:0032968;GO:0005524;GO:0010008	K08333-ko04140 Regulation of autophagy	KOG1240-Protein kinase containing WD40 repeats[T]	68	113	A/G	60.177
Ca21chr6_C_albicans_SC5314	232801	T	C	SNP	missense_variant	MODERATE	STOP_CODON_Ca21chr6_C_albicans_SC5314_232296_232298	orf19.130	orf19.130-T	c.4109A>G	p.Lys1370Arg	-	GO:0005794;GO:0000011;GO:0030242;GO:0016236;GO:0005739;GO:0006623;GO:0071561;GO:0004674;GO:0034272;GO:0045324;GO:0048017;GO:0045053;GO:0034271;GO:0032968;GO:0005524;GO:0010008	K08333-ko04140 Regulation of autophagy	KOG1240-Protein kinase containing WD40 repeats[T]	71	116	T/C	61.2069
Ca21chr6_C_albicans_SC5314	232883	T	C	SNP	missense_variant	MODERATE	STOP_CODON_Ca21chr6_C_albicans_SC5314_232296_232298	orf19.130	orf19.130-T	c.4027A>G	p.Ser1343Gly	-	GO:0005794;GO:0000011;GO:0030242;GO:0016236;GO:0005739;GO:0006623;GO:0071561;GO:0004674;GO:0034272;GO:0045324;GO:0048017;GO:0045053;GO:0034271;GO:0032968;GO:0005524;GO:0010008	K08333-ko04140 Regulation of autophagy	KOG1240-Protein kinase containing WD40 repeats[T]	47	77	T/C	61.039
Ca21chr6_C_albicans_SC5314	232972	C	T	SNP	missense_variant	MODERATE	STOP_CODON_Ca21chr6_C_albicans_SC5314_232296_232298	orf19.130	orf19.130-T	c.3938G>A	p.Arg1313Lys	-	GO:0005794;GO:0000011;GO:0030242;GO:0016236;GO:0005739;GO:0006623;GO:0071561;GO:0004674;GO:0034272;GO:0045324;GO:0048017;GO:0045053;GO:0034271;GO:0032968;GO:0005524;GO:0010008	K08333-ko04140 Regulation of autophagy	KOG1240-Protein kinase containing WD40 repeats[T]	41	68	C/T	60.2941
Ca21chr6_C_albicans_SC5314	233361	C	T	SNP	missense_variant	MODERATE	STOP_CODON_Ca21chr6_C_albicans_SC5314_232296_232298	orf19.130	orf19.130-T	c.3549G>A	p.Met1183Ile	-	GO:0005794;GO:0000011;GO:0030242;GO:0016236;GO:0005739;GO:0006623;GO:0071561;GO:0004674;GO:0034272;GO:0045324;GO:0048017;GO:0045053;GO:0034271;GO:0032968;GO:0005524;GO:0010008	K08333-ko04140 Regulation of autophagy	KOG1240-Protein kinase containing WD40 repeats[T]	63	145	C/T	43.4483
Ca21chr6_C_albicans_SC5314	233379	T	C	SNP	synonymous_variant	LOW	STOP_CODON_Ca21chr6_C_albicans_SC5314_232296_232298	orf19.130	orf19.130-T	c.3531A>G	p.Leu1177Leu	-	GO:0005794;GO:0000011;GO:0030242;GO:0016236;GO:0005739;GO:0006623;GO:0071561;GO:0004674;GO:0034272;GO:0045324;GO:0048017;GO:0045053;GO:0034271;GO:0032968;GO:0005524;GO:0010008	K08333-ko04140 Regulation of autophagy	KOG1240-Protein kinase containing WD40 repeats[T]	63	145	T/C	43.4483
Ca21chr6_C_albicans_SC5314	233450	C	T	SNP	missense_variant	MODERATE	STOP_CODON_Ca21chr6_C_albicans_SC5314_232296_232298	orf19.130	orf19.130-T	c.3460G>A	p.Val1154Ile	-	GO:0005794;GO:0000011;GO:0030242;GO:0016236;GO:0005739;GO:0006623;GO:0071561;GO:0004674;GO:0034272;GO:0045324;GO:0048017;GO:0045053;GO:0034271;GO:0032968;GO:0005524;GO:0010008	K08333-ko04140 Regulation of autophagy	KOG1240-Protein kinase containing WD40 repeats[T]	50	113	C/T	44.2478
Ca21chr6_C_albicans_SC5314	233454	C	T	SNP	synonymous_variant	LOW	STOP_CODON_Ca21chr6_C_albicans_SC5314_232296_232298	orf19.130	orf19.130-T	c.3456G>A	p.Ser1152Ser	-	GO:0005794;GO:0000011;GO:0030242;GO:0016236;GO:0005739;GO:0006623;GO:0071561;GO:0004674;GO:0034272;GO:0045324;GO:0048017;GO:0045053;GO:0034271;GO:0032968;GO:0005524;GO:0010008	K08333-ko04140 Regulation of autophagy	KOG1240-Protein kinase containing WD40 repeats[T]	113	113	T/T	100
Ca21chr6_C_albicans_SC5314	233496	A	T	SNP	missense_variant	MODERATE	STOP_CODON_Ca21chr6_C_albicans_SC5314_232296_232298	orf19.130	orf19.130-T	c.3414T>A	p.Phe1138Leu	-	GO:0005794;GO:0000011;GO:0030242;GO:0016236;GO:0005739;GO:0006623;GO:0071561;GO:0004674;GO:0034272;GO:0045324;GO:0048017;GO:0045053;GO:0034271;GO:0032968;GO:0005524;GO:0010008	K08333-ko04140 Regulation of autophagy	KOG1240-Protein kinase containing WD40 repeats[T]	113	113	T/T	100
Ca21chr6_C_albicans_SC5314	233957	T	C	SNP	missense_variant	MODERATE	STOP_CODON_Ca21chr6_C_albicans_SC5314_232296_232298	orf19.130	orf19.130-T	c.2953A>G	p.Ile985Val	-	GO:0005794;GO:0000011;GO:0030242;GO:0016236;GO:0005739;GO:0006623;GO:0071561;GO:0004674;GO:0034272;GO:0045324;GO:0048017;GO:0045053;GO:0034271;GO:0032968;GO:0005524;GO:0010008	K08333-ko04140 Regulation of autophagy	KOG1240-Protein kinase containing WD40 repeats[T]	45	101	T/C	44.5545
Ca21chr6_C_albicans_SC5314	234102	A	G	SNP	synonymous_variant	LOW	STOP_CODON_Ca21chr6_C_albicans_SC5314_232296_232298	orf19.130	orf19.130-T	c.2808T>C	p.Ser936Ser	-	GO:0005794;GO:0000011;GO:0030242;GO:0016236;GO:0005739;GO:0006623;GO:0071561;GO:0004674;GO:0034272;GO:0045324;GO:0048017;GO:0045053;GO:0034271;GO:0032968;GO:0005524;GO:0010008	K08333-ko04140 Regulation of autophagy	KOG1240-Protein kinase containing WD40 repeats[T]	39	89	A/G	43.8202
Ca21chr6_C_albicans_SC5314	234113	A	G	SNP	synonymous_variant	LOW	STOP_CODON_Ca21chr6_C_albicans_SC5314_232296_232298	orf19.130	orf19.130-T	c.2797T>C	p.Leu933Leu	-	GO:0005794;GO:0000011;GO:0030242;GO:0016236;GO:0005739;GO:0006623;GO:0071561;GO:0004674;GO:0034272;GO:0045324;GO:0048017;GO:0045053;GO:0034271;GO:0032968;GO:0005524;GO:0010008	K08333-ko04140 Regulation of autophagy	KOG1240-Protein kinase containing WD40 repeats[T]	54	91	A/G	59.3407
Ca21chr6_C_albicans_SC5314	234234	G	A	SNP	synonymous_variant	LOW	STOP_CODON_Ca21chr6_C_albicans_SC5314_232296_232298	orf19.130	orf19.130-T	c.2676C>T	p.Tyr892Tyr	-	GO:0005794;GO:0000011;GO:0030242;GO:0016236;GO:0005739;GO:0006623;GO:0071561;GO:0004674;GO:0034272;GO:0045324;GO:0048017;GO:0045053;GO:0034271;GO:0032968;GO:0005524;GO:0010008	K08333-ko04140 Regulation of autophagy	KOG1240-Protein kinase containing WD40 repeats[T]	43	90	G/A	47.7778
Ca21chr6_C_albicans_SC5314	234240	T	C	SNP	synonymous_variant	LOW	STOP_CODON_Ca21chr6_C_albicans_SC5314_232296_232298	orf19.130	orf19.130-T	c.2670A>G	p.Arg890Arg	-	GO:0005794;GO:0000011;GO:0030242;GO:0016236;GO:0005739;GO:0006623;GO:0071561;GO:0004674;GO:0034272;GO:0045324;GO:0048017;GO:0045053;GO:0034271;GO:0032968;GO:0005524;GO:0010008	K08333-ko04140 Regulation of autophagy	KOG1240-Protein kinase containing WD40 repeats[T]	42	86	T/C	48.8372
Ca21chr6_C_albicans_SC5314	234434	T	A	SNP	missense_variant	MODERATE	STOP_CODON_Ca21chr6_C_albicans_SC5314_232296_232298	orf19.130	orf19.130-T	c.2476A>T	p.Met826Leu	-	GO:0005794;GO:0000011;GO:0030242;GO:0016236;GO:0005739;GO:0006623;GO:0071561;GO:0004674;GO:0034272;GO:0045324;GO:0048017;GO:0045053;GO:0034271;GO:0032968;GO:0005524;GO:0010008	K08333-ko04140 Regulation of autophagy	KOG1240-Protein kinase containing WD40 repeats[T]	43	74	T/A	58.1081
Ca21chr6_C_albicans_SC5314	234666	T	C	SNP	synonymous_variant	LOW	STOP_CODON_Ca21chr6_C_albicans_SC5314_232296_232298	orf19.130	orf19.130-T	c.2244A>G	p.Lys748Lys	-	GO:0005794;GO:0000011;GO:0030242;GO:0016236;GO:0005739;GO:0006623;GO:0071561;GO:0004674;GO:0034272;GO:0045324;GO:0048017;GO:0045053;GO:0034271;GO:0032968;GO:0005524;GO:0010008	K08333-ko04140 Regulation of autophagy	KOG1240-Protein kinase containing WD40 repeats[T]	56	100	T/C	56
Ca21chr6_C_albicans_SC5314	235784	T	C	SNP	missense_variant	MODERATE	STOP_CODON_Ca21chr6_C_albicans_SC5314_232296_232298	orf19.130	orf19.130-T	c.1126A>G	p.Asn376Asp	-	GO:0005794;GO:0000011;GO:0030242;GO:0016236;GO:0005739;GO:0006623;GO:0071561;GO:0004674;GO:0034272;GO:0045324;GO:0048017;GO:0045053;GO:0034271;GO:0032968;GO:0005524;GO:0010008	K08333-ko04140 Regulation of autophagy	KOG1240-Protein kinase containing WD40 repeats[T]	35	81	T/C	43.2099
Ca21chr6_C_albicans_SC5314	235910	G	A	SNP	synonymous_variant	LOW	STOP_CODON_Ca21chr6_C_albicans_SC5314_232296_232298	orf19.130	orf19.130-T	c.1000C>T	p.Leu334Leu	-	GO:0005794;GO:0000011;GO:0030242;GO:0016236;GO:0005739;GO:0006623;GO:0071561;GO:0004674;GO:0034272;GO:0045324;GO:0048017;GO:0045053;GO:0034271;GO:0032968;GO:0005524;GO:0010008	K08333-ko04140 Regulation of autophagy	KOG1240-Protein kinase containing WD40 repeats[T]	47	79	G/A	59.4937
Ca21chr6_C_albicans_SC5314	236064	G	A	SNP	synonymous_variant	LOW	STOP_CODON_Ca21chr6_C_albicans_SC5314_232296_232298	orf19.130	orf19.130-T	c.846C>T	p.Val282Val	-	GO:0005794;GO:0000011;GO:0030242;GO:0016236;GO:0005739;GO:0006623;GO:0071561;GO:0004674;GO:0034272;GO:0045324;GO:0048017;GO:0045053;GO:0034271;GO:0032968;GO:0005524;GO:0010008	K08333-ko04140 Regulation of autophagy	KOG1240-Protein kinase containing WD40 repeats[T]	62	115	G/A	53.913
Ca21chr6_C_albicans_SC5314	236089	A	G	SNP	missense_variant	MODERATE	STOP_CODON_Ca21chr6_C_albicans_SC5314_232296_232298	orf19.130	orf19.130-T	c.821T>C	p.Leu274Ser	-	GO:0005794;GO:0000011;GO:0030242;GO:0016236;GO:0005739;GO:0006623;GO:0071561;GO:0004674;GO:0034272;GO:0045324;GO:0048017;GO:0045053;GO:0034271;GO:0032968;GO:0005524;GO:0010008	K08333-ko04140 Regulation of autophagy	KOG1240-Protein kinase containing WD40 repeats[T]	64	116	A/G	55.1724
Ca21chr6_C_albicans_SC5314	236352	G	A	SNP	synonymous_variant	LOW	STOP_CODON_Ca21chr6_C_albicans_SC5314_232296_232298	orf19.130	orf19.130-T	c.558C>T	p.Asn186Asn	-	GO:0005794;GO:0000011;GO:0030242;GO:0016236;GO:0005739;GO:0006623;GO:0071561;GO:0004674;GO:0034272;GO:0045324;GO:0048017;GO:0045053;GO:0034271;GO:0032968;GO:0005524;GO:0010008	K08333-ko04140 Regulation of autophagy	KOG1240-Protein kinase containing WD40 repeats[T]	68	125	G/A	54.4
Ca21chr6_C_albicans_SC5314	236749	A	G	SNP	missense_variant	MODERATE	STOP_CODON_Ca21chr6_C_albicans_SC5314_232296_232298	orf19.130	orf19.130-T	c.161T>C	p.Ile54Thr	-	GO:0005794;GO:0000011;GO:0030242;GO:0016236;GO:0005739;GO:0006623;GO:0071561;GO:0004674;GO:0034272;GO:0045324;GO:0048017;GO:0045053;GO:0034271;GO:0032968;GO:0005524;GO:0010008	K08333-ko04140 Regulation of autophagy	KOG1240-Protein kinase containing WD40 repeats[T]	55	123	A/G	44.7154
Ca21chr6_C_albicans_SC5314	959813	G	T	SNP	synonymous_variant	LOW	STOP_CODON_Ca21chr6_C_albicans_SC5314_959807_959809	orf19.1093	orf19.1093-T	c.2373C>A	p.Gly791Gly	-	GO:0006355;GO:0005634;GO:0006351;GO:0003677	-	-	50	50	T/T	100
Ca21chr6_C_albicans_SC5314	959855	A	G	SNP	synonymous_variant	LOW	STOP_CODON_Ca21chr6_C_albicans_SC5314_959807_959809	orf19.1093	orf19.1093-T	c.2331T>C	p.Asn777Asn	-	GO:0006355;GO:0005634;GO:0006351;GO:0003677	-	-	71	71	G/G	100
Ca21chr6_C_albicans_SC5314	960218	C	T	SNP	synonymous_variant	LOW	STOP_CODON_Ca21chr6_C_albicans_SC5314_959807_959809	orf19.1093	orf19.1093-T	c.1968G>A	p.Leu656Leu	-	GO:0006355;GO:0005634;GO:0006351;GO:0003677	-	-	67	67	T/T	100
Ca21chr6_C_albicans_SC5314	960221	T	C	SNP	synonymous_variant	LOW	STOP_CODON_Ca21chr6_C_albicans_SC5314_959807_959809	orf19.1093	orf19.1093-T	c.1965A>G	p.Ser655Ser	-	GO:0006355;GO:0005634;GO:0006351;GO:0003677	-	-	68	68	C/C	100
Ca21chr6_C_albicans_SC5314	960265	C	A	SNP	stop_gained	HIGH	STOP_CODON_Ca21chr6_C_albicans_SC5314_959807_959809	orf19.1093	orf19.1093-T	c.1921G>T	p.Glu641*	-	GO:0006355;GO:0005634;GO:0006351;GO:0003677	-	-	57	57	A/A	100
Ca21chr6_C_albicans_SC5314	960398	A	G	SNP	synonymous_variant	LOW	STOP_CODON_Ca21chr6_C_albicans_SC5314_959807_959809	orf19.1093	orf19.1093-T	c.1788T>C	p.Ser596Ser	-	GO:0006355;GO:0005634;GO:0006351;GO:0003677	-	-	56	56	G/G	100
Ca21chr6_C_albicans_SC5314	960525	G	T	SNP	missense_variant	MODERATE	STOP_CODON_Ca21chr6_C_albicans_SC5314_959807_959809	orf19.1093	orf19.1093-T	c.1661C>A	p.Pro554Gln	-	GO:0006355;GO:0005634;GO:0006351;GO:0003677	-	-	55	55	T/T	100
Ca21chr6_C_albicans_SC5314	961079	CTGT	C	INDEL	disruptive_inframe_deletion	MODERATE	STOP_CODON_Ca21chr6_C_albicans_SC5314_959807_959809	orf19.1093	orf19.1093-T	c.1104_1106delACA	p.Gln369del	-	GO:0006355;GO:0005634;GO:0006351;GO:0003677	-	-	29	51	CTGT/C	56.8627
Ca21chr6_C_albicans_SC5314	961109	A	G	SNP	synonymous_variant	LOW	STOP_CODON_Ca21chr6_C_albicans_SC5314_959807_959809	orf19.1093	orf19.1093-T	c.1077T>C	p.Asn359Asn	-	GO:0006355;GO:0005634;GO:0006351;GO:0003677	-	-	59	59	G/G	100
Ca21chr6_C_albicans_SC5314	961156	G	A	SNP	missense_variant	MODERATE	STOP_CODON_Ca21chr6_C_albicans_SC5314_959807_959809	orf19.1093	orf19.1093-T	c.1030C>T	p.Pro344Ser	-	GO:0006355;GO:0005634;GO:0006351;GO:0003677	-	-	49	49	A/A	100
Ca21chr6_C_albicans_SC5314	961252	C	T	SNP	missense_variant	MODERATE	STOP_CODON_Ca21chr6_C_albicans_SC5314_959807_959809	orf19.1093	orf19.1093-T	c.934G>A	p.Ala312Thr	-	GO:0006355;GO:0005634;GO:0006351;GO:0003677	-	-	19	53	C/T	35.8491
Ca21chr6_C_albicans_SC5314	961292	T	C	SNP	synonymous_variant	LOW	STOP_CODON_Ca21chr6_C_albicans_SC5314_959807_959809	orf19.1093	orf19.1093-T	c.894A>G	p.Gln298Gln	-	GO:0006355;GO:0005634;GO:0006351;GO:0003677	-	-	21	65	T/C	32.3077
Ca21chr6_C_albicans_SC5314	961385	TTGC	T	INDEL	disruptive_inframe_deletion	MODERATE	STOP_CODON_Ca21chr6_C_albicans_SC5314_959807_959809	orf19.1093	orf19.1093-T	c.798_800delGCA	p.Gln267del	-	GO:0006355;GO:0005634;GO:0006351;GO:0003677	-	-	23	52	TTGC/T	44.2308
Ca21chr6_C_albicans_SC5314	961838	TTGTTGC	T	INDEL	disruptive_inframe_deletion	MODERATE	STOP_CODON_Ca21chr6_C_albicans_SC5314_959807_959809	orf19.1093	orf19.1093-T	c.342_347delGCAACA	p.Gln115_Gln116del	-	GO:0006355;GO:0005634;GO:0006351;GO:0003677	-	-	39	78	TTGTTGC/T	50
Ca21chr6_C_albicans_SC5314	961889	A	G	SNP	synonymous_variant	LOW	STOP_CODON_Ca21chr6_C_albicans_SC5314_959807_959809	orf19.1093	orf19.1093-T	c.297T>C	p.Leu99Leu	-	GO:0006355;GO:0005634;GO:0006351;GO:0003677	-	-	43	83	A/G	51.8072
Ca21chr6_C_albicans_SC5314	962078	A	G	SNP	synonymous_variant	LOW	STOP_CODON_Ca21chr6_C_albicans_SC5314_959807_959809	orf19.1093	orf19.1093-T	c.108T>C	p.Asn36Asn	-	GO:0006355;GO:0005634;GO:0006351;GO:0003677	-	-	45	89	A/G	50.5618

## Sheet: C_Line3_effect_coding_gene
CHROM	POS	REF	ALT	TYPE	EFFECT	IMPACT	GENE	GENEID	FEATUREID	HGVS_C	HGVS_P	Des.	GO	KEGG	COG/KOG	C_Line3.AD	C_Line3.DP	C_Line3.GT	C_Line3.MAF
Ca21chr1_C_albicans_SC5314	598261	TCTA	T	INDEL	disruptive_inframe_deletion	MODERATE	START_CODON_Ca21chr1_C_albicans_SC5314_598075_598077	orf19.2972	orf19.2972-T	c.195_197delTAC	p.Thr66del	-	GO:0022604;GO:0004114;GO:0030447;GO:0004112;GO:0036168;GO:0036180;GO:0019933;GO:0036164;GO:1900432;GO:0048869;GO:1900240;GO:0071244;GO:0007009;GO:0046872;GO:0009267;GO:0036178;GO:0036176;GO:0036170;GO:0043709;GO:0031505;GO:1900429;GO:0044182;GO:0005622;GO:0044406	K01120-ko00230 Purine metabolism	KOG3689-Cyclic nucleotide phosphodiesterase[T]	71	120	TCTA/T	59.1667
Ca21chr1_C_albicans_SC5314	598281	CACT	C	INDEL	disruptive_inframe_deletion	MODERATE	START_CODON_Ca21chr1_C_albicans_SC5314_598075_598077	orf19.2972	orf19.2972-T	c.221_223delCTA	p.Thr74del	-	GO:0022604;GO:0004114;GO:0030447;GO:0004112;GO:0036168;GO:0036180;GO:0019933;GO:0036164;GO:1900432;GO:0048869;GO:1900240;GO:0071244;GO:0007009;GO:0046872;GO:0009267;GO:0036178;GO:0036176;GO:0036170;GO:0043709;GO:0031505;GO:1900429;GO:0044182;GO:0005622;GO:0044406	K01120-ko00230 Purine metabolism	KOG3689-Cyclic nucleotide phosphodiesterase[T]	100	101	C/C	99.0099
Ca21chr1_C_albicans_SC5314	598974	G	A	SNP	synonymous_variant	LOW	START_CODON_Ca21chr1_C_albicans_SC5314_598075_598077	orf19.2972	orf19.2972-T	c.900G>A	p.Lys300Lys	-	GO:0022604;GO:0004114;GO:0030447;GO:0004112;GO:0036168;GO:0036180;GO:0019933;GO:0036164;GO:1900432;GO:0048869;GO:1900240;GO:0071244;GO:0007009;GO:0046872;GO:0009267;GO:0036178;GO:0036176;GO:0036170;GO:0043709;GO:0031505;GO:1900429;GO:0044182;GO:0005622;GO:0044406	K01120-ko00230 Purine metabolism	KOG3689-Cyclic nucleotide phosphodiesterase[T]	69	110	G/A	62.7273
Ca21chr1_C_albicans_SC5314	599021	A	C	SNP	missense_variant	MODERATE	START_CODON_Ca21chr1_C_albicans_SC5314_598075_598077	orf19.2972	orf19.2972-T	c.947A>C	p.Lys316Thr	-	GO:0022604;GO:0004114;GO:0030447;GO:0004112;GO:0036168;GO:0036180;GO:0019933;GO:0036164;GO:1900432;GO:0048869;GO:1900240;GO:0071244;GO:0007009;GO:0046872;GO:0009267;GO:0036178;GO:0036176;GO:0036170;GO:0043709;GO:0031505;GO:1900429;GO:0044182;GO:0005622;GO:0044406	K01120-ko00230 Purine metabolism	KOG3689-Cyclic nucleotide phosphodiesterase[T]	63	100	A/C	63
Ca21chr1_C_albicans_SC5314	599097	A	G	SNP	synonymous_variant	LOW	START_CODON_Ca21chr1_C_albicans_SC5314_598075_598077	orf19.2972	orf19.2972-T	c.1023A>G	p.Gly341Gly	-	GO:0022604;GO:0004114;GO:0030447;GO:0004112;GO:0036168;GO:0036180;GO:0019933;GO:0036164;GO:1900432;GO:0048869;GO:1900240;GO:0071244;GO:0007009;GO:0046872;GO:0009267;GO:0036178;GO:0036176;GO:0036170;GO:0043709;GO:0031505;GO:1900429;GO:0044182;GO:0005622;GO:0044406	K01120-ko00230 Purine metabolism	KOG3689-Cyclic nucleotide phosphodiesterase[T]	59	104	A/G	56.7308
Ca21chr1_C_albicans_SC5314	599602	G	C	SNP	missense_variant	MODERATE	START_CODON_Ca21chr1_C_albicans_SC5314_598075_598077	orf19.2972	orf19.2972-T	c.1528G>C	p.Asp510His	-	GO:0022604;GO:0004114;GO:0030447;GO:0004112;GO:0036168;GO:0036180;GO:0019933;GO:0036164;GO:1900432;GO:0048869;GO:1900240;GO:0071244;GO:0007009;GO:0046872;GO:0009267;GO:0036178;GO:0036176;GO:0036170;GO:0043709;GO:0031505;GO:1900429;GO:0044182;GO:0005622;GO:0044406	K01120-ko00230 Purine metabolism	KOG3689-Cyclic nucleotide phosphodiesterase[T]	72	149	G/C	48.3221
Ca21chr1_C_albicans_SC5314	599694	A	G	SNP	synonymous_variant	LOW	START_CODON_Ca21chr1_C_albicans_SC5314_598075_598077	orf19.2972	orf19.2972-T	c.1620A>G	p.Leu540Leu	-	GO:0022604;GO:0004114;GO:0030447;GO:0004112;GO:0036168;GO:0036180;GO:0019933;GO:0036164;GO:1900432;GO:0048869;GO:1900240;GO:0071244;GO:0007009;GO:0046872;GO:0009267;GO:0036178;GO:0036176;GO:0036170;GO:0043709;GO:0031505;GO:1900429;GO:0044182;GO:0005622;GO:0044406	K01120-ko00230 Purine metabolism	KOG3689-Cyclic nucleotide phosphodiesterase[T]	56	121	A/G	46.281
Ca21chr1_C_albicans_SC5314	599748	T	C	SNP	synonymous_variant	LOW	START_CODON_Ca21chr1_C_albicans_SC5314_598075_598077	orf19.2972	orf19.2972-T	c.1674T>C	p.Ile558Ile	-	GO:0022604;GO:0004114;GO:0030447;GO:0004112;GO:0036168;GO:0036180;GO:0019933;GO:0036164;GO:1900432;GO:0048869;GO:1900240;GO:0071244;GO:0007009;GO:0046872;GO:0009267;GO:0036178;GO:0036176;GO:0036170;GO:0043709;GO:0031505;GO:1900429;GO:0044182;GO:0005622;GO:0044406	K01120-ko00230 Purine metabolism	KOG3689-Cyclic nucleotide phosphodiesterase[T]	51	116	T/C	43.9655
Ca21chr1_C_albicans_SC5314	1293519	G	A	SNP	synonymous_variant,synonymous_variant	LOW,LOW	START_CODON_Ca21chr1_C_albicans_SC5314_1292869_1292871,STOP_CODON_Ca21chr1_C_albicans_SC5314_1293072_1293074	orf19.2661,orf19.2662	orf19.2661-T,orf19.2662-T	c.651G>A,c.159C>T	p.Lys217Lys,p.Ala53Ala	-	-	-	-	15	15	A/A	100
Ca21chr1_C_albicans_SC5314	1293529	GC	G	INDEL	frameshift_variant,frameshift_variant	HIGH,HIGH	START_CODON_Ca21chr1_C_albicans_SC5314_1292869_1292871,STOP_CODON_Ca21chr1_C_albicans_SC5314_1293072_1293074	orf19.2661,orf19.2662	orf19.2661-T,orf19.2662-T	c.663delC,c.148delG	p.Lys222fs,p.Ala50fs	-	-	-	-	14	14	G/G	100
Ca21chr1_C_albicans_SC5314	1293532	AAG	A	INDEL	frameshift_variant,frameshift_variant	HIGH,HIGH	START_CODON_Ca21chr1_C_albicans_SC5314_1292869_1292871,STOP_CODON_Ca21chr1_C_albicans_SC5314_1293072_1293074	orf19.2661,orf19.2662	orf19.2661-T,orf19.2662-T	c.666_667delGA,c.144_145delCT	p.Lys223fs,p.Leu49fs	-	-	-	-	14	14	A/A	100
Ca21chr1_C_albicans_SC5314	1293558	G	A	SNP	synonymous_variant,synonymous_variant	LOW,LOW	START_CODON_Ca21chr1_C_albicans_SC5314_1292869_1292871,STOP_CODON_Ca21chr1_C_albicans_SC5314_1293072_1293074	orf19.2661,orf19.2662	orf19.2661-T,orf19.2662-T	c.690G>A,c.120C>T	p.Lys230Lys,p.Ala40Ala	-	-	-	-	16	16	A/A	100
Ca21chr1_C_albicans_SC5314	1293635	C	A	SNP	missense_variant,missense_variant	MODERATE,MODERATE	START_CODON_Ca21chr1_C_albicans_SC5314_1292869_1292871,STOP_CODON_Ca21chr1_C_albicans_SC5314_1293072_1293074	orf19.2661,orf19.2662	orf19.2661-T,orf19.2662-T	c.767C>A,c.43G>T	p.Ala256Asp,p.Ala15Ser	-	-	-	-	22	22	A/A	100
Ca21chr1_C_albicans_SC5314	1293643	G	A	SNP	missense_variant,missense_variant	MODERATE,MODERATE	START_CODON_Ca21chr1_C_albicans_SC5314_1292869_1292871,STOP_CODON_Ca21chr1_C_albicans_SC5314_1293072_1293074	orf19.2661,orf19.2662	orf19.2661-T,orf19.2662-T	c.775G>A,c.35C>T	p.Asp259Asn,p.Ser12Leu	-	-	-	-	8	18	G/A	44.4444
Ca21chr1_C_albicans_SC5314	1692858	T	A	SNP	synonymous_variant	LOW	START_CODON_Ca21chr1_C_albicans_SC5314_1691374_1691376	orf19.4712	orf19.4712-T	c.1485T>A	p.Leu495Leu	-	-	-	-	5	57	T/A	8.7719
Ca21chr2_C_albicans_SC5314	216515	T	C	SNP	missense_variant	MODERATE	START_CODON_Ca21chr2_C_albicans_SC5314_215567_215569	orf19.1996	orf19.1996-T	c.949T>C	p.Tyr317His	-	GO:0006567;GO:0006565;GO:0042645;GO:0016841;GO:0030447;GO:0006520;GO:0030170;GO:0004794;GO:0003941	K17989-ko00290 Valine, leucine and isoleucine biosynthesis;ko00260 Glycine, serine and threonine metabolism;ko01230 Biosynthesis of amino acids;ko01200 Carbon metabolism;ko00270 Cysteine and methionine metabolism	KOG1250-Threonine/serine dehydratases[E]	133	133	C/C	100
Ca21chr2_C_albicans_SC5314	681080	T	C	SNP	synonymous_variant	LOW	START_CODON_Ca21chr2_C_albicans_SC5314_681030_681032	orf19.898	orf19.898-T	c.51T>C	p.Ser17Ser	-	GO:0006783;GO:0006782;GO:0004655;GO:0032791;GO:0006779;GO:0008270;GO:0046872	K01698-ko00860 Porphyrin and chlorophyll metabolism	KOG2794-Delta-aminolevulinic acid dehydratase[H]	136	136	C/C	100
Ca21chr2_C_albicans_SC5314	681207	A	G	SNP	missense_variant	MODERATE	START_CODON_Ca21chr2_C_albicans_SC5314_681030_681032	orf19.898	orf19.898-T	c.178A>G	p.Thr60Ala	-	GO:0006783;GO:0006782;GO:0004655;GO:0032791;GO:0006779;GO:0008270;GO:0046872	K01698-ko00860 Porphyrin and chlorophyll metabolism	KOG2794-Delta-aminolevulinic acid dehydratase[H]	116	116	G/G	100
Ca21chr2_C_albicans_SC5314	766689	T	C	SNP	synonymous_variant	LOW	START_CODON_Ca21chr2_C_albicans_SC5314_766651_766653	orf19.856	orf19.856-T	c.39T>C	p.Asn13Asn	-	GO:0016021;GO:0050660;GO:0004499;GO:0050661;GO:0016709	-	KOG1399-Flavin-containing monooxygenase[Q]	119	120	C/C	99.1667
Ca21chr2_C_albicans_SC5314	767265	A	AC	INDEL	frameshift_variant	HIGH	START_CODON_Ca21chr2_C_albicans_SC5314_766651_766653	orf19.856	orf19.856-T	c.615_616insC	p.Tyr206fs	-	GO:0016021;GO:0050660;GO:0004499;GO:0050661;GO:0016709	-	KOG1399-Flavin-containing monooxygenase[Q]	13	117	A/AC	11.1111
Ca21chr2_C_albicans_SC5314	767274	C	T	SNP	synonymous_variant	LOW	START_CODON_Ca21chr2_C_albicans_SC5314_766651_766653	orf19.856	orf19.856-T	c.624C>T	p.His208His	-	GO:0016021;GO:0050660;GO:0004499;GO:0050661;GO:0016709	-	KOG1399-Flavin-containing monooxygenase[Q]	16	119	C/T	13.4454
Ca21chr2_C_albicans_SC5314	767277	G	A	SNP	synonymous_variant	LOW	START_CODON_Ca21chr2_C_albicans_SC5314_766651_766653	orf19.856	orf19.856-T	c.627G>A	p.Ser209Ser	-	GO:0016021;GO:0050660;GO:0004499;GO:0050661;GO:0016709	-	KOG1399-Flavin-containing monooxygenase[Q]	16	117	G/A	13.6752
Ca21chr2_C_albicans_SC5314	767289	T	C	SNP	synonymous_variant	LOW	START_CODON_Ca21chr2_C_albicans_SC5314_766651_766653	orf19.856	orf19.856-T	c.639T>C	p.Asp213Asp	-	GO:0016021;GO:0050660;GO:0004499;GO:0050661;GO:0016709	-	KOG1399-Flavin-containing monooxygenase[Q]	27	127	T/C	21.2598
Ca21chr2_C_albicans_SC5314	767301	C	T	SNP	synonymous_variant	LOW	START_CODON_Ca21chr2_C_albicans_SC5314_766651_766653	orf19.856	orf19.856-T	c.651C>T	p.Asp217Asp	-	GO:0016021;GO:0050660;GO:0004499;GO:0050661;GO:0016709	-	KOG1399-Flavin-containing monooxygenase[Q]	32	133	C/T	24.0602
Ca21chr2_C_albicans_SC5314	767304	C	T	SNP	synonymous_variant	LOW	START_CODON_Ca21chr2_C_albicans_SC5314_766651_766653	orf19.856	orf19.856-T	c.654C>T	p.Phe218Phe	-	GO:0016021;GO:0050660;GO:0004499;GO:0050661;GO:0016709	-	KOG1399-Flavin-containing monooxygenase[Q]	32	133	C/T	24.0602
Ca21chr2_C_albicans_SC5314	767310	G	T	SNP	synonymous_variant	LOW	START_CODON_Ca21chr2_C_albicans_SC5314_766651_766653	orf19.856	orf19.856-T	c.660G>T	p.Gly220Gly	-	GO:0016021;GO:0050660;GO:0004499;GO:0050661;GO:0016709	-	KOG1399-Flavin-containing monooxygenase[Q]	33	136	G/T	24.2647
Ca21chr2_C_albicans_SC5314	767319	C	T	SNP	synonymous_variant	LOW	START_CODON_Ca21chr2_C_albicans_SC5314_766651_766653	orf19.856	orf19.856-T	c.669C>T	p.Val223Val	-	GO:0016021;GO:0050660;GO:0004499;GO:0050661;GO:0016709	-	KOG1399-Flavin-containing monooxygenase[Q]	35	141	C/T	24.8227
Ca21chr2_C_albicans_SC5314	767320	A	G	SNP	missense_variant	MODERATE	START_CODON_Ca21chr2_C_albicans_SC5314_766651_766653	orf19.856	orf19.856-T	c.670A>G	p.Ile224Val	-	GO:0016021;GO:0050660;GO:0004499;GO:0050661;GO:0016709	-	KOG1399-Flavin-containing monooxygenase[Q]	36	144	A/G	25
Ca21chr2_C_albicans_SC5314	767325	G	T	SNP	synonymous_variant	LOW	START_CODON_Ca21chr2_C_albicans_SC5314_766651_766653	orf19.856	orf19.856-T	c.675G>T	p.Val225Val	-	GO:0016021;GO:0050660;GO:0004499;GO:0050661;GO:0016709	-	KOG1399-Flavin-containing monooxygenase[Q]	40	147	G/T	27.2109
Ca21chr2_C_albicans_SC5314	767337	G	A	SNP	synonymous_variant	LOW	START_CODON_Ca21chr2_C_albicans_SC5314_766651_766653	orf19.856	orf19.856-T	c.687G>A	p.Gly229Gly	-	GO:0016021;GO:0050660;GO:0004499;GO:0050661;GO:0016709	-	KOG1399-Flavin-containing monooxygenase[Q]	48	152	G/A	31.5789
Ca21chr2_C_albicans_SC5314	767340	T	C	SNP	synonymous_variant	LOW	START_CODON_Ca21chr2_C_albicans_SC5314_766651_766653	orf19.856	orf19.856-T	c.690T>C	p.Cys230Cys	-	GO:0016021;GO:0050660;GO:0004499;GO:0050661;GO:0016709	-	KOG1399-Flavin-containing monooxygenase[Q]	47	154	T/C	30.5195
Ca21chr2_C_albicans_SC5314	1158433	CATAA	C	INDEL	frameshift_variant	HIGH	START_CODON_Ca21chr2_C_albicans_SC5314_1157113_1157115	orf19.6877	orf19.6877-T	c.1323_1326delTAAA	p.Lys442fs	-	GO:0016021;GO:0000224	-	-	21	22	C/C	95.4545
Ca21chr2_C_albicans_SC5314	1158441	A	AT	INDEL	frameshift_variant	HIGH	START_CODON_Ca21chr2_C_albicans_SC5314_1157113_1157115	orf19.6877	orf19.6877-T	c.1329_1330insT	p.Pro444fs	-	GO:0016021;GO:0000224	-	-	20	20	AT/AT	100
Ca21chr2_C_albicans_SC5314	1158444	T	TCCA	INDEL	disruptive_inframe_insertion	MODERATE	START_CODON_Ca21chr2_C_albicans_SC5314_1157113_1157115	orf19.6877	orf19.6877-T	c.1333_1334insCAC	p.Pro444dup	-	GO:0016021;GO:0000224	-	-	21	21	TCCA/TCCA	100
Ca21chr2_C_albicans_SC5314	1158448	G	C	SNP	missense_variant	MODERATE	START_CODON_Ca21chr2_C_albicans_SC5314_1157113_1157115	orf19.6877	orf19.6877-T	c.1336G>C	p.Glu446Gln	-	GO:0016021;GO:0000224	-	-	20	20	C/C	100
Ca21chr2_C_albicans_SC5314	1158450	A	C	SNP	missense_variant	MODERATE	START_CODON_Ca21chr2_C_albicans_SC5314_1157113_1157115	orf19.6877	orf19.6877-T	c.1338A>C	p.Glu446Asp	-	GO:0016021;GO:0000224	-	-	20	20	C/C	100
Ca21chr2_C_albicans_SC5314	1158771	A	T	SNP	synonymous_variant	LOW	START_CODON_Ca21chr2_C_albicans_SC5314_1157113_1157115	orf19.6877	orf19.6877-T	c.1659A>T	p.Ala553Ala	-	GO:0016021;GO:0000224	-	-	108	108	T/T	100
Ca21chr2_C_albicans_SC5314	1315232	T	C	SNP	missense_variant	MODERATE	START_CODON_Ca21chr2_C_albicans_SC5314_1314829_1314831	orf19.23	orf19.23-T	c.404T>C	p.Val135Ala	-	GO:0006950;GO:0006869;GO:0016021;GO:0005886	-	-	156	156	C/C	100
Ca21chr2_C_albicans_SC5314	1666222	A	T	SNP	missense_variant	MODERATE	START_CODON_Ca21chr2_C_albicans_SC5314_1665815_1665817	orf19.2219	orf19.2219-T	c.408A>T	p.Glu136Asp	-	GO:0015074;GO:0003676	-	-	38	214	A/T	17.757
Ca21chr2_C_albicans_SC5314	1666231	A	G	SNP	synonymous_variant	LOW	START_CODON_Ca21chr2_C_albicans_SC5314_1665815_1665817	orf19.2219	orf19.2219-T	c.417A>G	p.Lys139Lys	-	GO:0015074;GO:0003676	-	-	40	220	A/G	18.1818
Ca21chr2_C_albicans_SC5314	1666260	A	G	SNP	missense_variant	MODERATE	START_CODON_Ca21chr2_C_albicans_SC5314_1665815_1665817	orf19.2219	orf19.2219-T	c.446A>G	p.Gln149Arg	-	GO:0015074;GO:0003676	-	-	39	205	A/G	19.0244
Ca21chr2_C_albicans_SC5314	1666268	T	C	SNP	missense_variant	MODERATE	START_CODON_Ca21chr2_C_albicans_SC5314_1665815_1665817	orf19.2219	orf19.2219-T	c.454T>C	p.Tyr152His	-	GO:0015074;GO:0003676	-	-	36	199	T/C	18.0905
Ca21chr2_C_albicans_SC5314	1666355	C	A	SNP	missense_variant	MODERATE	START_CODON_Ca21chr2_C_albicans_SC5314_1665815_1665817	orf19.2219	orf19.2219-T	c.541C>A	p.Pro181Thr	-	GO:0015074;GO:0003676	-	-	159	198	C/A	80.303
Ca21chr2_C_albicans_SC5314	1666372	G	T	SNP	synonymous_variant	LOW	START_CODON_Ca21chr2_C_albicans_SC5314_1665815_1665817	orf19.2219	orf19.2219-T	c.558G>T	p.Ser186Ser	-	GO:0015074;GO:0003676	-	-	118	219	G/T	53.8813
Ca21chr2_C_albicans_SC5314	1666444	A	C	SNP	missense_variant	MODERATE	START_CODON_Ca21chr2_C_albicans_SC5314_1665815_1665817	orf19.2219	orf19.2219-T	c.630A>C	p.Lys210Asn	-	GO:0015074;GO:0003676	-	-	124	225	A/C	55.1111
Ca21chr2_C_albicans_SC5314	1666452	T	C	SNP	missense_variant	MODERATE	START_CODON_Ca21chr2_C_albicans_SC5314_1665815_1665817	orf19.2219	orf19.2219-T	c.638T>C	p.Leu213Pro	-	GO:0015074;GO:0003676	-	-	120	223	T/C	53.8117
Ca21chr2_C_albicans_SC5314	1666464	A	G	SNP	missense_variant	MODERATE	START_CODON_Ca21chr2_C_albicans_SC5314_1665815_1665817	orf19.2219	orf19.2219-T	c.650A>G	p.Lys217Arg	-	GO:0015074;GO:0003676	-	-	119	223	A/G	53.3632
Ca21chr2_C_albicans_SC5314	1666472	G	A	SNP	missense_variant	MODERATE	START_CODON_Ca21chr2_C_albicans_SC5314_1665815_1665817	orf19.2219	orf19.2219-T	c.658G>A	p.Val220Ile	-	GO:0015074;GO:0003676	-	-	122	227	G/A	53.7445
Ca21chr2_C_albicans_SC5314	1666489	A	G	SNP	synonymous_variant	LOW	START_CODON_Ca21chr2_C_albicans_SC5314_1665815_1665817	orf19.2219	orf19.2219-T	c.675A>G	p.Leu225Leu	-	GO:0015074;GO:0003676	-	-	62	233	A/G	26.6094
Ca21chr2_C_albicans_SC5314	1666519	C	A	SNP	synonymous_variant	LOW	START_CODON_Ca21chr2_C_albicans_SC5314_1665815_1665817	orf19.2219	orf19.2219-T	c.705C>A	p.Pro235Pro	-	GO:0015074;GO:0003676	-	-	110	209	C/A	52.6316
Ca21chr2_C_albicans_SC5314	1666928	T	C	SNP	missense_variant	MODERATE	START_CODON_Ca21chr2_C_albicans_SC5314_1665815_1665817	orf19.2219	orf19.2219-T	c.1114T>C	p.Phe372Leu	-	GO:0015074;GO:0003676	-	-	105	368	T/C	28.5326
Ca21chr2_C_albicans_SC5314	1666945	T	C	SNP	synonymous_variant	LOW	START_CODON_Ca21chr2_C_albicans_SC5314_1665815_1665817	orf19.2219	orf19.2219-T	c.1131T>C	p.Phe377Phe	-	GO:0015074;GO:0003676	-	-	101	378	T/C	26.7196
Ca21chr2_C_albicans_SC5314	1666952	A	T	SNP	missense_variant	MODERATE	START_CODON_Ca21chr2_C_albicans_SC5314_1665815_1665817	orf19.2219	orf19.2219-T	c.1138A>T	p.Ile380Phe	-	GO:0015074;GO:0003676	-	-	97	382	A/T	25.3927
Ca21chr2_C_albicans_SC5314	1666981	T	C	SNP	synonymous_variant	LOW	START_CODON_Ca21chr2_C_albicans_SC5314_1665815_1665817	orf19.2219	orf19.2219-T	c.1167T>C	p.Phe389Phe	-	GO:0015074;GO:0003676	-	-	104	396	T/C	26.2626
Ca21chr2_C_albicans_SC5314	1667111	C	T	SNP	missense_variant	MODERATE	START_CODON_Ca21chr2_C_albicans_SC5314_1665815_1665817	orf19.2219	orf19.2219-T	c.1297C>T	p.Leu433Phe	-	GO:0015074;GO:0003676	-	-	187	390	C/T	47.9487
Ca21chr2_C_albicans_SC5314	1667206	C	A	SNP	synonymous_variant	LOW	START_CODON_Ca21chr2_C_albicans_SC5314_1665815_1665817	orf19.2219	orf19.2219-T	c.1392C>A	p.Ser464Ser	-	GO:0015074;GO:0003676	-	-	44	200	C/A	22
Ca21chr2_C_albicans_SC5314	1668217	C	T	SNP	synonymous_variant	LOW	START_CODON_Ca21chr2_C_albicans_SC5314_1665815_1665817	orf19.2219	orf19.2219-T	c.2403C>T	p.Asp801Asp	-	GO:0015074;GO:0003676	-	-	54	244	C/T	22.1311
Ca21chr2_C_albicans_SC5314	1668241	T	A	SNP	synonymous_variant	LOW	START_CODON_Ca21chr2_C_albicans_SC5314_1665815_1665817	orf19.2219	orf19.2219-T	c.2427T>A	p.Ile809Ile	-	GO:0015074;GO:0003676	-	-	55	253	T/A	21.7391
Ca21chr2_C_albicans_SC5314	1668442	C	T	SNP	synonymous_variant	LOW	START_CODON_Ca21chr2_C_albicans_SC5314_1665815_1665817	orf19.2219	orf19.2219-T	c.2628C>T	p.His876His	-	GO:0015074;GO:0003676	-	-	57	223	C/T	25.5605
Ca21chr2_C_albicans_SC5314	1668526	T	TA	INDEL	frameshift_variant	HIGH	START_CODON_Ca21chr2_C_albicans_SC5314_1665815_1665817	orf19.2219	orf19.2219-T	c.2715dupA	p.Glu906fs	-	GO:0015074;GO:0003676	-	-	113	231	T/TA	48.9177
Ca21chr2_C_albicans_SC5314	1668530	G	A	SNP	missense_variant	MODERATE	START_CODON_Ca21chr2_C_albicans_SC5314_1665815_1665817	orf19.2219	orf19.2219-T	c.2716G>A	p.Glu906Lys	-	GO:0015074;GO:0003676	-	-	118	241	G/A	48.9627
Ca21chr2_C_albicans_SC5314	1668567	A	G	SNP	missense_variant	MODERATE	START_CODON_Ca21chr2_C_albicans_SC5314_1665815_1665817	orf19.2219	orf19.2219-T	c.2753A>G	p.Gln918Arg	-	GO:0015074;GO:0003676	-	-	123	248	A/G	49.5968
Ca21chr2_C_albicans_SC5314	1668574	C	T	SNP	synonymous_variant	LOW	START_CODON_Ca21chr2_C_albicans_SC5314_1665815_1665817	orf19.2219	orf19.2219-T	c.2760C>T	p.Asn920Asn	-	GO:0015074;GO:0003676	-	-	125	247	C/T	50.6073
Ca21chr2_C_albicans_SC5314	1668592	C	T	SNP	synonymous_variant	LOW	START_CODON_Ca21chr2_C_albicans_SC5314_1665815_1665817	orf19.2219	orf19.2219-T	c.2778C>T	p.Thr926Thr	-	GO:0015074;GO:0003676	-	-	133	244	C/T	54.5082
Ca21chr2_C_albicans_SC5314	1668619	T	A	SNP	synonymous_variant	LOW	START_CODON_Ca21chr2_C_albicans_SC5314_1665815_1665817	orf19.2219	orf19.2219-T	c.2805T>A	p.Gly935Gly	-	GO:0015074;GO:0003676	-	-	136	243	T/A	55.9671
Ca21chr2_C_albicans_SC5314	1668620	C	A	SNP	synonymous_variant	LOW	START_CODON_Ca21chr2_C_albicans_SC5314_1665815_1665817	orf19.2219	orf19.2219-T	c.2806C>A	p.Arg936Arg	-	GO:0015074;GO:0003676	-	-	134	240	C/A	55.8333
Ca21chr2_C_albicans_SC5314	1668670	C	T	SNP	synonymous_variant	LOW	START_CODON_Ca21chr2_C_albicans_SC5314_1665815_1665817	orf19.2219	orf19.2219-T	c.2856C>T	p.Thr952Thr	-	GO:0015074;GO:0003676	-	-	169	220	C/T	76.8182
Ca21chr2_C_albicans_SC5314	1668673	C	T	SNP	synonymous_variant	LOW	START_CODON_Ca21chr2_C_albicans_SC5314_1665815_1665817	orf19.2219	orf19.2219-T	c.2859C>T	p.Asn953Asn	-	GO:0015074;GO:0003676	-	-	121	220	C/T	55
Ca21chr2_C_albicans_SC5314	1669054	G	A	SNP	synonymous_variant	LOW	START_CODON_Ca21chr2_C_albicans_SC5314_1665815_1665817	orf19.2219	orf19.2219-T	c.3240G>A	p.Lys1080Lys	-	GO:0015074;GO:0003676	-	-	82	163	G/A	50.3067
Ca21chr2_C_albicans_SC5314	1669057	C	A	SNP	missense_variant	MODERATE	START_CODON_Ca21chr2_C_albicans_SC5314_1665815_1665817	orf19.2219	orf19.2219-T	c.3243C>A	p.Asp1081Glu	-	GO:0015074;GO:0003676	-	-	166	166	A/A	100
Ca21chr2_C_albicans_SC5314	1669077	C	T	SNP	missense_variant	MODERATE	START_CODON_Ca21chr2_C_albicans_SC5314_1665815_1665817	orf19.2219	orf19.2219-T	c.3263C>T	p.Pro1088Leu	-	GO:0015074;GO:0003676	-	-	33	188	C/T	17.5532
Ca21chr2_C_albicans_SC5314	1669139	T	C	SNP	synonymous_variant	LOW	START_CODON_Ca21chr2_C_albicans_SC5314_1665815_1665817	orf19.2219	orf19.2219-T	c.3325T>C	p.???1109???	-	GO:0015074;GO:0003676	-	-	114	207	T/C	55.0725
Ca21chr2_C_albicans_SC5314	1952972	A	C	SNP	synonymous_variant	LOW	START_CODON_Ca21chr2_C_albicans_SC5314_1951311_1951313	orf19.1401	orf19.1401-T	c.1662A>C	p.Gly554Gly	-	GO:0005618;GO:0007155;GO:0005576;GO:0031225	K01183-ko00520 Amino sugar and nucleotide sugar metabolism	-	45	114	A/C	39.4737
Ca21chr2_C_albicans_SC5314	2031370	G	T	SNP	missense_variant	MODERATE	START_CODON_Ca21chr2_C_albicans_SC5314_2031301_2031303	orf19.1358	orf19.1358-T	c.70G>T	p.Val24Phe	-	GO:0008652;GO:0010691;GO:0001080;GO:0000122;GO:0003700;GO:0060261;GO:0005634;GO:0043565;GO:1903833;GO:0042802;GO:0005667;GO:0000978;GO:0003682;GO:0000981;GO:0045899	-	-	58	128	G/T	45.3125
Ca21chr2_C_albicans_SC5314	2031515	G	T	SNP	missense_variant	MODERATE	START_CODON_Ca21chr2_C_albicans_SC5314_2031301_2031303	orf19.1358	orf19.1358-T	c.215G>T	p.Gly72Val	-	GO:0008652;GO:0010691;GO:0001080;GO:0000122;GO:0003700;GO:0060261;GO:0005634;GO:0043565;GO:1903833;GO:0042802;GO:0005667;GO:0000978;GO:0003682;GO:0000981;GO:0045899	-	-	137	137	T/T	100
Ca21chr2_C_albicans_SC5314	2031726	C	T	SNP	synonymous_variant	LOW	START_CODON_Ca21chr2_C_albicans_SC5314_2031301_2031303	orf19.1358	orf19.1358-T	c.426C>T	p.Asp142Asp	-	GO:0008652;GO:0010691;GO:0001080;GO:0000122;GO:0003700;GO:0060261;GO:0005634;GO:0043565;GO:1903833;GO:0042802;GO:0005667;GO:0000978;GO:0003682;GO:0000981;GO:0045899	-	-	67	153	C/T	43.7908
Ca21chr2_C_albicans_SC5314	2032254	T	C	SNP	synonymous_variant	LOW	START_CODON_Ca21chr2_C_albicans_SC5314_2031301_2031303	orf19.1358	orf19.1358-T	c.954T>C	p.Val318Val	-	GO:0008652;GO:0010691;GO:0001080;GO:0000122;GO:0003700;GO:0060261;GO:0005634;GO:0043565;GO:1903833;GO:0042802;GO:0005667;GO:0000978;GO:0003682;GO:0000981;GO:0045899	-	-	61	120	T/C	50.8333
Ca21chr2_C_albicans_SC5314	2151625	T	G	SNP	missense_variant	MODERATE	START_CODON_Ca21chr2_C_albicans_SC5314_2151608_2151610	orf19.3490	orf19.3490-T	c.18T>G	p.Asn6Lys	-	-	-	-	19	227	T/G	8.37
Ca21chr2_C_albicans_SC5314	2151638	G	A	SNP	missense_variant	MODERATE	START_CODON_Ca21chr2_C_albicans_SC5314_2151608_2151610	orf19.3490	orf19.3490-T	c.31G>A	p.Gly11Ser	-	-	-	-	79	225	G/A	35.1111
Ca21chr2_C_albicans_SC5314	2151646	GAT	G	INDEL	frameshift_variant	HIGH	START_CODON_Ca21chr2_C_albicans_SC5314_2151608_2151610	orf19.3490	orf19.3490-T	c.42_43delAT	p.Phe15fs	-	-	-	-	16	217	GAT/G	7.3733
Ca21chr2_C_albicans_SC5314	2151652	C	CTT	INDEL	frameshift_variant	HIGH	START_CODON_Ca21chr2_C_albicans_SC5314_2151608_2151610	orf19.3490	orf19.3490-T	c.45_46insTT	p.Lys16fs	-	-	-	-	16	209	C/CTT	7.6555
Ca21chr2_C_albicans_SC5314	2151670	G	A	SNP	synonymous_variant	LOW	START_CODON_Ca21chr2_C_albicans_SC5314_2151608_2151610	orf19.3490	orf19.3490-T	c.63G>A	p.Ser21Ser	-	-	-	-	143	205	G/A	69.7561
Ca21chr2_C_albicans_SC5314	2151683	A	G	SNP	missense_variant	MODERATE	START_CODON_Ca21chr2_C_albicans_SC5314_2151608_2151610	orf19.3490	orf19.3490-T	c.76A>G	p.Ile26Val	-	-	-	-	62	201	A/G	30.8458
Ca21chr2_C_albicans_SC5314	2151687	A	G	SNP	missense_variant	MODERATE	START_CODON_Ca21chr2_C_albicans_SC5314_2151608_2151610	orf19.3490	orf19.3490-T	c.80A>G	p.His27Arg	-	-	-	-	121	178	A/G	67.9775
Ca21chr2_C_albicans_SC5314	2151784	A	G	SNP	synonymous_variant	LOW	START_CODON_Ca21chr2_C_albicans_SC5314_2151608_2151610	orf19.3490	orf19.3490-T	c.177A>G	p.Ser59Ser	-	-	-	-	43	189	A/G	22.7513
Ca21chr2_C_albicans_SC5314	2151803	G	A	SNP	missense_variant	MODERATE	START_CODON_Ca21chr2_C_albicans_SC5314_2151608_2151610	orf19.3490	orf19.3490-T	c.196G>A	p.Ala66Thr	-	-	-	-	137	187	G/A	73.262
Ca21chr2_C_albicans_SC5314	2151856	T	C	SNP	synonymous_variant	LOW	START_CODON_Ca21chr2_C_albicans_SC5314_2151608_2151610	orf19.3490	orf19.3490-T	c.249T>C	p.His83His	-	-	-	-	81	176	T/C	46.0227
Ca21chr2_C_albicans_SC5314	2151992	C	T	SNP	missense_variant	MODERATE	START_CODON_Ca21chr2_C_albicans_SC5314_2151608_2151610	orf19.3490	orf19.3490-T	c.385C>T	p.Arg129Trp	-	-	-	-	99	299	C/T	33.1104
Ca21chr2_C_albicans_SC5314	2152011	T	C	SNP	missense_variant	MODERATE	START_CODON_Ca21chr2_C_albicans_SC5314_2151608_2151610	orf19.3490	orf19.3490-T	c.404T>C	p.Leu135Ser	-	-	-	-	53	312	T/C	16.9872
Ca21chr2_C_albicans_SC5314	2152015	T	C	SNP	synonymous_variant	LOW	START_CODON_Ca21chr2_C_albicans_SC5314_2151608_2151610	orf19.3490	orf19.3490-T	c.408T>C	p.Asp136Asp	-	-	-	-	104	313	T/C	33.2268
Ca21chr2_C_albicans_SC5314	2152057	A	G	SNP	synonymous_variant	LOW	START_CODON_Ca21chr2_C_albicans_SC5314_2151608_2151610	orf19.3490	orf19.3490-T	c.450A>G	p.Lys150Lys	-	-	-	-	184	331	A/G	55.5891
Ca21chr2_C_albicans_SC5314	2152087	G	A	SNP	missense_variant	MODERATE	START_CODON_Ca21chr2_C_albicans_SC5314_2151608_2151610	orf19.3490	orf19.3490-T	c.480G>A	p.Met160Ile	-	-	-	-	55	310	G/A	17.7419
Ca21chr2_C_albicans_SC5314	2152089	A	C	SNP	missense_variant	MODERATE	START_CODON_Ca21chr2_C_albicans_SC5314_2151608_2151610	orf19.3490	orf19.3490-T	c.482A>C	p.Asn161Thr	-	-	-	-	60	305	A/C	19.6721
Ca21chr2_C_albicans_SC5314	2152094	C	T	SNP	missense_variant	MODERATE	START_CODON_Ca21chr2_C_albicans_SC5314_2151608_2151610	orf19.3490	orf19.3490-T	c.487C>T	p.Pro163Ser	-	-	-	-	98	304	C/T	32.2368
Ca21chr2_C_albicans_SC5314	2152166	G	A	SNP	missense_variant	MODERATE	START_CODON_Ca21chr2_C_albicans_SC5314_2151608_2151610	orf19.3490	orf19.3490-T	c.559G>A	p.Gly187Ser	-	-	-	-	148	331	G/A	44.713
Ca21chr2_C_albicans_SC5314	2152171	C	T	SNP	synonymous_variant	LOW	START_CODON_Ca21chr2_C_albicans_SC5314_2151608_2151610	orf19.3490	orf19.3490-T	c.564C>T	p.Ser188Ser	-	-	-	-	34	326	C/T	10.4294
Ca21chr2_C_albicans_SC5314	2152179	A	C	SNP	missense_variant	MODERATE	START_CODON_Ca21chr2_C_albicans_SC5314_2151608_2151610	orf19.3490	orf19.3490-T	c.572A>C	p.Gln191Pro	-	-	-	-	150	339	A/C	44.2478
Ca21chr2_C_albicans_SC5314	2152182	G	A	SNP	missense_variant	MODERATE	START_CODON_Ca21chr2_C_albicans_SC5314_2151608_2151610	orf19.3490	orf19.3490-T	c.575G>A	p.Arg192Gln	-	-	-	-	154	342	G/A	45.0292
Ca21chr2_C_albicans_SC5314	2152193	C	T	SNP	stop_gained	HIGH	START_CODON_Ca21chr2_C_albicans_SC5314_2151608_2151610	orf19.3490	orf19.3490-T	c.586C>T	p.Gln196*	-	-	-	-	91	343	C/T	26.5306
Ca21chr2_C_albicans_SC5314	2152195	G	C	SNP	missense_variant	MODERATE	START_CODON_Ca21chr2_C_albicans_SC5314_2151608_2151610	orf19.3490	orf19.3490-T	c.588G>C	p.Gln196His	-	-	-	-	158	338	G/C	46.7456
Ca21chr2_C_albicans_SC5314	2152237	C	T	SNP	synonymous_variant	LOW	START_CODON_Ca21chr2_C_albicans_SC5314_2151608_2151610	orf19.3490	orf19.3490-T	c.630C>T	p.Asp210Asp	-	-	-	-	104	371	C/T	28.0323
Ca21chr2_C_albicans_SC5314	2152240	C	G	SNP	missense_variant	MODERATE	START_CODON_Ca21chr2_C_albicans_SC5314_2151608_2151610	orf19.3490	orf19.3490-T	c.633C>G	p.Phe211Leu	-	-	-	-	104	376	C/G	27.6596
Ca21chr2_C_albicans_SC5314	2152324	T	A	SNP	stop_gained	HIGH	START_CODON_Ca21chr2_C_albicans_SC5314_2151608_2151610	orf19.3490	orf19.3490-T	c.717T>A	p.Tyr239*	-	-	-	-	97	344	T/A	28.1977
Ca21chr2_C_albicans_SC5314	2152592	C	T	SNP	stop_gained	HIGH	START_CODON_Ca21chr2_C_albicans_SC5314_2151608_2151610	orf19.3490	orf19.3490-T	c.985C>T	p.Gln329*	-	-	-	-	50	173	C/T	28.9017
Ca21chr2_C_albicans_SC5314	2152598	G	A	SNP	missense_variant	MODERATE	START_CODON_Ca21chr2_C_albicans_SC5314_2151608_2151610	orf19.3490	orf19.3490-T	c.991G>A	p.Gly331Ser	-	-	-	-	31	175	G/A	17.7143
Ca21chr2_C_albicans_SC5314	2152602	A	G	SNP	missense_variant	MODERATE	START_CODON_Ca21chr2_C_albicans_SC5314_2151608_2151610	orf19.3490	orf19.3490-T	c.995A>G	p.Lys332Arg	-	-	-	-	20	176	A/G	11.3636
Ca21chr2_C_albicans_SC5314	2152603	G	A	SNP	synonymous_variant	LOW	START_CODON_Ca21chr2_C_albicans_SC5314_2151608_2151610	orf19.3490	orf19.3490-T	c.996G>A	p.Lys332Lys	-	-	-	-	31	179	G/A	17.3184
Ca21chr2_C_albicans_SC5314	2152608	G	A	SNP	missense_variant	MODERATE	START_CODON_Ca21chr2_C_albicans_SC5314_2151608_2151610	orf19.3490	orf19.3490-T	c.1001G>A	p.Arg334His	-	-	-	-	30	182	G/A	16.4835
Ca21chr2_C_albicans_SC5314	2152705	G	A	SNP	synonymous_variant	LOW	START_CODON_Ca21chr2_C_albicans_SC5314_2151608_2151610	orf19.3490	orf19.3490-T	c.1098G>A	p.Lys366Lys	-	-	-	-	29	189	G/A	15.3439
Ca21chr2_C_albicans_SC5314	2152723	A	C	SNP	synonymous_variant	LOW	START_CODON_Ca21chr2_C_albicans_SC5314_2151608_2151610	orf19.3490	orf19.3490-T	c.1116A>C	p.Ser372Ser	-	-	-	-	182	193	C/C	94.3005
Ca21chr2_C_albicans_SC5314	2152731	G	A	SNP	missense_variant	MODERATE	START_CODON_Ca21chr2_C_albicans_SC5314_2151608_2151610	orf19.3490	orf19.3490-T	c.1124G>A	p.Gly375Asp	-	-	-	-	176	189	A/A	93.1217
Ca21chr2_C_albicans_SC5314	2152824	A	AAC	INDEL	frameshift_variant	HIGH	START_CODON_Ca21chr2_C_albicans_SC5314_2151608_2151610	orf19.3490	orf19.3490-T	c.1217_1218insAC	p.Asp406fs	-	-	-	-	37	190	A/AAC	19.4737
Ca21chr3_C_albicans_SC5314	199082	T	C	SNP	synonymous_variant	LOW	START_CODON_Ca21chr3_C_albicans_SC5314_198711_198713	orf19.2501	orf19.2501-T	c.372T>C	p.Pro124Pro	-	GO:0005783;GO:0015230;GO:0016021;GO:0015883;GO:0005789;GO:0055085	-	-	56	129	T/C	43.4109
Ca21chr3_C_albicans_SC5314	199247	A	G	SNP	synonymous_variant	LOW	START_CODON_Ca21chr3_C_albicans_SC5314_198711_198713	orf19.2501	orf19.2501-T	c.537A>G	p.Gly179Gly	-	GO:0005783;GO:0015230;GO:0016021;GO:0015883;GO:0005789;GO:0055085	-	-	48	100	A/G	48
Ca21chr3_C_albicans_SC5314	199844	A	G	SNP	synonymous_variant	LOW	START_CODON_Ca21chr3_C_albicans_SC5314_198711_198713	orf19.2501	orf19.2501-T	c.1134A>G	p.Leu378Leu	-	GO:0005783;GO:0015230;GO:0016021;GO:0015883;GO:0005789;GO:0055085	-	-	62	110	A/G	56.3636
Ca21chr3_C_albicans_SC5314	200172	G	A	SNP	missense_variant	MODERATE	START_CODON_Ca21chr3_C_albicans_SC5314_198711_198713	orf19.2501	orf19.2501-T	c.1462G>A	p.Asp488Asn	-	GO:0005783;GO:0015230;GO:0016021;GO:0015883;GO:0005789;GO:0055085	-	-	51	98	G/A	52.0408
Ca21chr3_C_albicans_SC5314	201020	A	G	SNP	synonymous_variant	LOW	START_CODON_Ca21chr3_C_albicans_SC5314_198711_198713	orf19.2501	orf19.2501-T	c.2310A>G	p.Leu770Leu	-	GO:0005783;GO:0015230;GO:0016021;GO:0015883;GO:0005789;GO:0055085	-	-	52	104	A/G	50
Ca21chr3_C_albicans_SC5314	201114	C	A	SNP	missense_variant	MODERATE	START_CODON_Ca21chr3_C_albicans_SC5314_198711_198713	orf19.2501	orf19.2501-T	c.2404C>A	p.Pro802Thr	-	GO:0005783;GO:0015230;GO:0016021;GO:0015883;GO:0005789;GO:0055085	-	-	80	80	A/A	100
Ca21chr3_C_albicans_SC5314	236586	A	C	SNP	missense_variant	MODERATE	START_CODON_Ca21chr3_C_albicans_SC5314_236576_236578	orf19.3153	orf19.3153-T	c.11A>C	p.Lys4Thr	-	GO:0016308;GO:0005634;GO:0046854;GO:0030866;GO:0031321;GO:0016307;GO:0005886;GO:0005524	K00889-ko04139 Regulation of mitophagy - yeast;ko04072 Phospholipase D signaling pathway;ko04070 Phosphatidylinositol signaling system;ko04011 MAPK signaling pathway - yeast;ko05231 Choline metabolism in cancer;ko04666 Fc gamma R-mediated phagocytosis;ko00562 Inositol phosphate metabolism;ko04810 Regulation of actin cytoskeleton;ko04144 Endocytosis	KOG0229-Phosphatidylinositol-4-phosphate 5-kinase[T]	98	98	C/C	100
Ca21chr3_C_albicans_SC5314	236648	C	T	SNP	missense_variant	MODERATE	START_CODON_Ca21chr3_C_albicans_SC5314_236576_236578	orf19.3153	orf19.3153-T	c.73C>T	p.Pro25Ser	-	GO:0016308;GO:0005634;GO:0046854;GO:0030866;GO:0031321;GO:0016307;GO:0005886;GO:0005524	K00889-ko04139 Regulation of mitophagy - yeast;ko04072 Phospholipase D signaling pathway;ko04070 Phosphatidylinositol signaling system;ko04011 MAPK signaling pathway - yeast;ko05231 Choline metabolism in cancer;ko04666 Fc gamma R-mediated phagocytosis;ko00562 Inositol phosphate metabolism;ko04810 Regulation of actin cytoskeleton;ko04144 Endocytosis	KOG0229-Phosphatidylinositol-4-phosphate 5-kinase[T]	43	85	C/T	50.5882
Ca21chr3_C_albicans_SC5314	236699	T	C	SNP	missense_variant	MODERATE	START_CODON_Ca21chr3_C_albicans_SC5314_236576_236578	orf19.3153	orf19.3153-T	c.124T>C	p.Ser42Pro	-	GO:0016308;GO:0005634;GO:0046854;GO:0030866;GO:0031321;GO:0016307;GO:0005886;GO:0005524	K00889-ko04139 Regulation of mitophagy - yeast;ko04072 Phospholipase D signaling pathway;ko04070 Phosphatidylinositol signaling system;ko04011 MAPK signaling pathway - yeast;ko05231 Choline metabolism in cancer;ko04666 Fc gamma R-mediated phagocytosis;ko00562 Inositol phosphate metabolism;ko04810 Regulation of actin cytoskeleton;ko04144 Endocytosis	KOG0229-Phosphatidylinositol-4-phosphate 5-kinase[T]	42	87	T/C	48.2759
Ca21chr3_C_albicans_SC5314	237011	G	A	SNP	missense_variant	MODERATE	START_CODON_Ca21chr3_C_albicans_SC5314_236576_236578	orf19.3153	orf19.3153-T	c.436G>A	p.Gly146Ser	-	GO:0016308;GO:0005634;GO:0046854;GO:0030866;GO:0031321;GO:0016307;GO:0005886;GO:0005524	K00889-ko04139 Regulation of mitophagy - yeast;ko04072 Phospholipase D signaling pathway;ko04070 Phosphatidylinositol signaling system;ko04011 MAPK signaling pathway - yeast;ko05231 Choline metabolism in cancer;ko04666 Fc gamma R-mediated phagocytosis;ko00562 Inositol phosphate metabolism;ko04810 Regulation of actin cytoskeleton;ko04144 Endocytosis	KOG0229-Phosphatidylinositol-4-phosphate 5-kinase[T]	27	68	G/A	39.7059
Ca21chr3_C_albicans_SC5314	237326	C	T	SNP	missense_variant	MODERATE	START_CODON_Ca21chr3_C_albicans_SC5314_236576_236578	orf19.3153	orf19.3153-T	c.751C>T	p.Leu251Phe	-	GO:0016308;GO:0005634;GO:0046854;GO:0030866;GO:0031321;GO:0016307;GO:0005886;GO:0005524	K00889-ko04139 Regulation of mitophagy - yeast;ko04072 Phospholipase D signaling pathway;ko04070 Phosphatidylinositol signaling system;ko04011 MAPK signaling pathway - yeast;ko05231 Choline metabolism in cancer;ko04666 Fc gamma R-mediated phagocytosis;ko00562 Inositol phosphate metabolism;ko04810 Regulation of actin cytoskeleton;ko04144 Endocytosis	KOG0229-Phosphatidylinositol-4-phosphate 5-kinase[T]	37	79	C/T	46.8354
Ca21chr3_C_albicans_SC5314	237412	C	A	SNP	synonymous_variant	LOW	START_CODON_Ca21chr3_C_albicans_SC5314_236576_236578	orf19.3153	orf19.3153-T	c.837C>A	p.Gly279Gly	-	GO:0016308;GO:0005634;GO:0046854;GO:0030866;GO:0031321;GO:0016307;GO:0005886;GO:0005524	K00889-ko04139 Regulation of mitophagy - yeast;ko04072 Phospholipase D signaling pathway;ko04070 Phosphatidylinositol signaling system;ko04011 MAPK signaling pathway - yeast;ko05231 Choline metabolism in cancer;ko04666 Fc gamma R-mediated phagocytosis;ko00562 Inositol phosphate metabolism;ko04810 Regulation of actin cytoskeleton;ko04144 Endocytosis	KOG0229-Phosphatidylinositol-4-phosphate 5-kinase[T]	40	84	C/A	47.619
Ca21chr3_C_albicans_SC5314	630558	C	T	SNP	missense_variant	MODERATE	STOP_CODON_Ca21chr3_C_albicans_SC5314_630514_630516	orf19.290	orf19.290-T	c.4300G>A	p.Glu1434Lys	-	GO:0030968;GO:0006486;GO:0005788;GO:0051787;GO:0005509;GO:0071712;GO:0003980;GO:0006078;GO:0005537;GO:0097359	K11718-ko04141 Protein processing in endoplasmic reticulum	KOG1879-UDP-glucose:glycoprotein glucosyltransferase[G]	68	145	C/T	46.8966
Ca21chr3_C_albicans_SC5314	630653	G	T	SNP	missense_variant	MODERATE	STOP_CODON_Ca21chr3_C_albicans_SC5314_630514_630516	orf19.290	orf19.290-T	c.4205C>A	p.Ala1402Glu	-	GO:0030968;GO:0006486;GO:0005788;GO:0051787;GO:0005509;GO:0071712;GO:0003980;GO:0006078;GO:0005537;GO:0097359	K11718-ko04141 Protein processing in endoplasmic reticulum	KOG1879-UDP-glucose:glycoprotein glucosyltransferase[G]	69	139	G/T	49.6403
Ca21chr3_C_albicans_SC5314	630779	A	G	SNP	missense_variant	MODERATE	STOP_CODON_Ca21chr3_C_albicans_SC5314_630514_630516	orf19.290	orf19.290-T	c.4079T>C	p.Met1360Thr	-	GO:0030968;GO:0006486;GO:0005788;GO:0051787;GO:0005509;GO:0071712;GO:0003980;GO:0006078;GO:0005537;GO:0097359	K11718-ko04141 Protein processing in endoplasmic reticulum	KOG1879-UDP-glucose:glycoprotein glucosyltransferase[G]	67	141	A/G	47.5177
Ca21chr3_C_albicans_SC5314	631290	T	C	SNP	missense_variant	MODERATE	STOP_CODON_Ca21chr3_C_albicans_SC5314_630514_630516	orf19.290	orf19.290-T	c.3568A>G	p.Ile1190Val	-	GO:0030968;GO:0006486;GO:0005788;GO:0051787;GO:0005509;GO:0071712;GO:0003980;GO:0006078;GO:0005537;GO:0097359	K11718-ko04141 Protein processing in endoplasmic reticulum	KOG1879-UDP-glucose:glycoprotein glucosyltransferase[G]	41	94	T/C	43.617
Ca21chr3_C_albicans_SC5314	631328	A	G	SNP	missense_variant	MODERATE	STOP_CODON_Ca21chr3_C_albicans_SC5314_630514_630516	orf19.290	orf19.290-T	c.3530T>C	p.Val1177Ala	-	GO:0030968;GO:0006486;GO:0005788;GO:0051787;GO:0005509;GO:0071712;GO:0003980;GO:0006078;GO:0005537;GO:0097359	K11718-ko04141 Protein processing in endoplasmic reticulum	KOG1879-UDP-glucose:glycoprotein glucosyltransferase[G]	36	90	A/G	40
Ca21chr3_C_albicans_SC5314	631413	C	T	SNP	missense_variant	MODERATE	STOP_CODON_Ca21chr3_C_albicans_SC5314_630514_630516	orf19.290	orf19.290-T	c.3445G>A	p.Glu1149Lys	-	GO:0030968;GO:0006486;GO:0005788;GO:0051787;GO:0005509;GO:0071712;GO:0003980;GO:0006078;GO:0005537;GO:0097359	K11718-ko04141 Protein processing in endoplasmic reticulum	KOG1879-UDP-glucose:glycoprotein glucosyltransferase[G]	48	85	C/T	56.4706
Ca21chr3_C_albicans_SC5314	632314	C	T	SNP	synonymous_variant	LOW	STOP_CODON_Ca21chr3_C_albicans_SC5314_630514_630516	orf19.290	orf19.290-T	c.2544G>A	p.Leu848Leu	-	GO:0030968;GO:0006486;GO:0005788;GO:0051787;GO:0005509;GO:0071712;GO:0003980;GO:0006078;GO:0005537;GO:0097359	K11718-ko04141 Protein processing in endoplasmic reticulum	KOG1879-UDP-glucose:glycoprotein glucosyltransferase[G]	42	86	C/T	48.8372
Ca21chr3_C_albicans_SC5314	632785	A	G	SNP	synonymous_variant	LOW	STOP_CODON_Ca21chr3_C_albicans_SC5314_630514_630516	orf19.290	orf19.290-T	c.2073T>C	p.Gly691Gly	-	GO:0030968;GO:0006486;GO:0005788;GO:0051787;GO:0005509;GO:0071712;GO:0003980;GO:0006078;GO:0005537;GO:0097359	K11718-ko04141 Protein processing in endoplasmic reticulum	KOG1879-UDP-glucose:glycoprotein glucosyltransferase[G]	55	101	A/G	54.4554
Ca21chr3_C_albicans_SC5314	634010	A	T	SNP	missense_variant	MODERATE	STOP_CODON_Ca21chr3_C_albicans_SC5314_630514_630516	orf19.290	orf19.290-T	c.848T>A	p.Ile283Asn	-	GO:0030968;GO:0006486;GO:0005788;GO:0051787;GO:0005509;GO:0071712;GO:0003980;GO:0006078;GO:0005537;GO:0097359	K11718-ko04141 Protein processing in endoplasmic reticulum	KOG1879-UDP-glucose:glycoprotein glucosyltransferase[G]	55	122	A/T	45.082
Ca21chr3_C_albicans_SC5314	634015	T	C	SNP	synonymous_variant	LOW	STOP_CODON_Ca21chr3_C_albicans_SC5314_630514_630516	orf19.290	orf19.290-T	c.843A>G	p.Leu281Leu	-	GO:0030968;GO:0006486;GO:0005788;GO:0051787;GO:0005509;GO:0071712;GO:0003980;GO:0006078;GO:0005537;GO:0097359	K11718-ko04141 Protein processing in endoplasmic reticulum	KOG1879-UDP-glucose:glycoprotein glucosyltransferase[G]	52	121	T/C	42.9752
Ca21chr3_C_albicans_SC5314	634033	G	C	SNP	missense_variant	MODERATE	STOP_CODON_Ca21chr3_C_albicans_SC5314_630514_630516	orf19.290	orf19.290-T	c.825C>G	p.Asp275Glu	-	GO:0030968;GO:0006486;GO:0005788;GO:0051787;GO:0005509;GO:0071712;GO:0003980;GO:0006078;GO:0005537;GO:0097359	K11718-ko04141 Protein processing in endoplasmic reticulum	KOG1879-UDP-glucose:glycoprotein glucosyltransferase[G]	48	114	G/C	42.1053
Ca21chr3_C_albicans_SC5314	634074	T	G	SNP	missense_variant	MODERATE	STOP_CODON_Ca21chr3_C_albicans_SC5314_630514_630516	orf19.290	orf19.290-T	c.784A>C	p.Thr262Pro	-	GO:0030968;GO:0006486;GO:0005788;GO:0051787;GO:0005509;GO:0071712;GO:0003980;GO:0006078;GO:0005537;GO:0097359	K11718-ko04141 Protein processing in endoplasmic reticulum	KOG1879-UDP-glucose:glycoprotein glucosyltransferase[G]	41	103	T/G	39.8058
Ca21chr3_C_albicans_SC5314	634105	T	C	SNP	synonymous_variant	LOW	STOP_CODON_Ca21chr3_C_albicans_SC5314_630514_630516	orf19.290	orf19.290-T	c.753A>G	p.Glu251Glu	-	GO:0030968;GO:0006486;GO:0005788;GO:0051787;GO:0005509;GO:0071712;GO:0003980;GO:0006078;GO:0005537;GO:0097359	K11718-ko04141 Protein processing in endoplasmic reticulum	KOG1879-UDP-glucose:glycoprotein glucosyltransferase[G]	44	105	T/C	41.9048
Ca21chr3_C_albicans_SC5314	634143	C	T	SNP	missense_variant	MODERATE	STOP_CODON_Ca21chr3_C_albicans_SC5314_630514_630516	orf19.290	orf19.290-T	c.715G>A	p.Asp239Asn	-	GO:0030968;GO:0006486;GO:0005788;GO:0051787;GO:0005509;GO:0071712;GO:0003980;GO:0006078;GO:0005537;GO:0097359	K11718-ko04141 Protein processing in endoplasmic reticulum	KOG1879-UDP-glucose:glycoprotein glucosyltransferase[G]	39	96	C/T	40.625
Ca21chr3_C_albicans_SC5314	634584	T	C	SNP	missense_variant	MODERATE	STOP_CODON_Ca21chr3_C_albicans_SC5314_630514_630516	orf19.290	orf19.290-T	c.274A>G	p.Arg92Gly	-	GO:0030968;GO:0006486;GO:0005788;GO:0051787;GO:0005509;GO:0071712;GO:0003980;GO:0006078;GO:0005537;GO:0097359	K11718-ko04141 Protein processing in endoplasmic reticulum	KOG1879-UDP-glucose:glycoprotein glucosyltransferase[G]	57	106	T/C	53.7736
Ca21chr3_C_albicans_SC5314	634786	A	T	SNP	missense_variant	MODERATE	STOP_CODON_Ca21chr3_C_albicans_SC5314_630514_630516	orf19.290	orf19.290-T	c.72T>A	p.Asp24Glu	-	GO:0030968;GO:0006486;GO:0005788;GO:0051787;GO:0005509;GO:0071712;GO:0003980;GO:0006078;GO:0005537;GO:0097359	K11718-ko04141 Protein processing in endoplasmic reticulum	KOG1879-UDP-glucose:glycoprotein glucosyltransferase[G]	124	124	T/T	100
Ca21chr3_C_albicans_SC5314	634803	A	T	SNP	missense_variant	MODERATE	STOP_CODON_Ca21chr3_C_albicans_SC5314_630514_630516	orf19.290	orf19.290-T	c.55T>A	p.Phe19Ile	-	GO:0030968;GO:0006486;GO:0005788;GO:0051787;GO:0005509;GO:0071712;GO:0003980;GO:0006078;GO:0005537;GO:0097359	K11718-ko04141 Protein processing in endoplasmic reticulum	KOG1879-UDP-glucose:glycoprotein glucosyltransferase[G]	76	132	A/T	57.5758
Ca21chr3_C_albicans_SC5314	867272	T	C	SNP	synonymous_variant	LOW	START_CODON_Ca21chr3_C_albicans_SC5314_867153_867155	orf19.5859	orf19.5859-T	c.120T>C	p.Ser40Ser	-	GO:0005794;GO:0071916;GO:0005783;GO:0051286;GO:0016021;GO:0022857;GO:0055085;GO:0006820;GO:0035442;GO:0032153	-	KOG2533-Permease of the major facilitator superfamily[G]	101	101	C/C	100
Ca21chr3_C_albicans_SC5314	1135703	C	G	SNP	missense_variant	MODERATE	STOP_CODON_Ca21chr3_C_albicans_SC5314_1131394_1131396	orf19.5999	orf19.5999-T	c.8177G>C	p.Gly2726Ala	-	GO:0005737;GO:0015631;GO:0030428;GO:0008569;GO:0008017;GO:0001411;GO:0007018;GO:0070789;GO:0031122;GO:0003777;GO:0016887;GO:0005868;GO:0030286;GO:0007097;GO:0005874;GO:0047496;GO:0005524	K10413-ko04145 Phagosome;ko04962 Vasopressin-regulated water reabsorption;ko05132 Salmonella infection	KOG3595-Dyneins, heavy chain[Z]	93	94	G/G	98.9362
Ca21chr4_C_albicans_SC5314	114531	T	G	SNP	synonymous_variant	LOW	START_CODON_Ca21chr4_C_albicans_SC5314_113653_113655	orf19.4175	orf19.4175-T	c.879T>G	p.Ser293Ser	-	GO:0005267;GO:0030007;GO:0016021;GO:0005249;GO:0005886	-	KOG1418-Tandem pore domain K+ channel[P]	106	156	T/G	67.9487
Ca21chr4_C_albicans_SC5314	114615	C	T	SNP	synonymous_variant	LOW	START_CODON_Ca21chr4_C_albicans_SC5314_113653_113655	orf19.4175	orf19.4175-T	c.963C>T	p.Pro321Pro	-	GO:0005267;GO:0030007;GO:0016021;GO:0005249;GO:0005886	-	KOG1418-Tandem pore domain K+ channel[P]	111	166	C/T	66.8675
Ca21chr4_C_albicans_SC5314	114678	G	A	SNP	synonymous_variant	LOW	START_CODON_Ca21chr4_C_albicans_SC5314_113653_113655	orf19.4175	orf19.4175-T	c.1026G>A	p.Gly342Gly	-	GO:0005267;GO:0030007;GO:0016021;GO:0005249;GO:0005886	-	KOG1418-Tandem pore domain K+ channel[P]	106	172	G/A	61.6279
Ca21chr4_C_albicans_SC5314	114687	C	T	SNP	synonymous_variant	LOW	START_CODON_Ca21chr4_C_albicans_SC5314_113653_113655	orf19.4175	orf19.4175-T	c.1035C>T	p.Val345Val	-	GO:0005267;GO:0030007;GO:0016021;GO:0005249;GO:0005886	-	KOG1418-Tandem pore domain K+ channel[P]	109	178	C/T	61.236
Ca21chr4_C_albicans_SC5314	114998	T	G	SNP	missense_variant	MODERATE	START_CODON_Ca21chr4_C_albicans_SC5314_113653_113655	orf19.4175	orf19.4175-T	c.1346T>G	p.Val449Gly	-	GO:0005267;GO:0030007;GO:0016021;GO:0005249;GO:0005886	-	KOG1418-Tandem pore domain K+ channel[P]	157	157	G/G	100
Ca21chr4_C_albicans_SC5314	115116	A	T	SNP	missense_variant	MODERATE	START_CODON_Ca21chr4_C_albicans_SC5314_113653_113655	orf19.4175	orf19.4175-T	c.1464A>T	p.Glu488Asp	-	GO:0005267;GO:0030007;GO:0016021;GO:0005249;GO:0005886	-	KOG1418-Tandem pore domain K+ channel[P]	59	161	A/T	36.646
Ca21chr4_C_albicans_SC5314	115143	C	T	SNP	synonymous_variant	LOW	START_CODON_Ca21chr4_C_albicans_SC5314_113653_113655	orf19.4175	orf19.4175-T	c.1491C>T	p.Phe497Phe	-	GO:0005267;GO:0030007;GO:0016021;GO:0005249;GO:0005886	-	KOG1418-Tandem pore domain K+ channel[P]	60	169	C/T	35.503
Ca21chr4_C_albicans_SC5314	115318	C	G	SNP	missense_variant	MODERATE	START_CODON_Ca21chr4_C_albicans_SC5314_113653_113655	orf19.4175	orf19.4175-T	c.1666C>G	p.Arg556Gly	-	GO:0005267;GO:0030007;GO:0016021;GO:0005249;GO:0005886	-	KOG1418-Tandem pore domain K+ channel[P]	60	166	C/G	36.1446
Ca21chr4_C_albicans_SC5314	115322	A	G	SNP	missense_variant	MODERATE	START_CODON_Ca21chr4_C_albicans_SC5314_113653_113655	orf19.4175	orf19.4175-T	c.1670A>G	p.Asp557Gly	-	GO:0005267;GO:0030007;GO:0016021;GO:0005249;GO:0005886	-	KOG1418-Tandem pore domain K+ channel[P]	55	157	A/G	35.0318
Ca21chr4_C_albicans_SC5314	115387	A	G	SNP	missense_variant	MODERATE	START_CODON_Ca21chr4_C_albicans_SC5314_113653_113655	orf19.4175	orf19.4175-T	c.1735A>G	p.Lys579Glu	-	GO:0005267;GO:0030007;GO:0016021;GO:0005249;GO:0005886	-	KOG1418-Tandem pore domain K+ channel[P]	98	139	A/G	70.5036
Ca21chr4_C_albicans_SC5314	115416	G	A	SNP	synonymous_variant	LOW	START_CODON_Ca21chr4_C_albicans_SC5314_113653_113655	orf19.4175	orf19.4175-T	c.1764G>A	p.Ser588Ser	-	GO:0005267;GO:0030007;GO:0016021;GO:0005249;GO:0005886	-	KOG1418-Tandem pore domain K+ channel[P]	34	136	G/A	25
Ca21chr4_C_albicans_SC5314	115417	A	G	SNP	missense_variant	MODERATE	START_CODON_Ca21chr4_C_albicans_SC5314_113653_113655	orf19.4175	orf19.4175-T	c.1765A>G	p.Ser589Gly	-	GO:0005267;GO:0030007;GO:0016021;GO:0005249;GO:0005886	-	KOG1418-Tandem pore domain K+ channel[P]	34	135	A/G	25.1852
Ca21chr4_C_albicans_SC5314	310172	T	C	SNP	synonymous_variant	LOW	START_CODON_Ca21chr4_C_albicans_SC5314_310023_310025	orf19.4635	orf19.4635-T	c.150T>C	p.Asp50Asp	-	GO:0005852;GO:0016282;GO:0006446;GO:0033290;GO:0001731;GO:0006413;GO:0031369;GO:0003743	K03252-ko03013 RNA transport	KOG1076-Translation initiation factor 3, subunit c (eIF-3c)[J]	102	147	T/C	69.3878
Ca21chr4_C_albicans_SC5314	310595	A	G	SNP	synonymous_variant	LOW	START_CODON_Ca21chr4_C_albicans_SC5314_310023_310025	orf19.4635	orf19.4635-T	c.573A>G	p.Lys191Lys	-	GO:0005852;GO:0016282;GO:0006446;GO:0033290;GO:0001731;GO:0006413;GO:0031369;GO:0003743	K03252-ko03013 RNA transport	KOG1076-Translation initiation factor 3, subunit c (eIF-3c)[J]	94	146	A/G	64.3836
Ca21chr4_C_albicans_SC5314	310913	G	A	SNP	synonymous_variant	LOW	START_CODON_Ca21chr4_C_albicans_SC5314_310023_310025	orf19.4635	orf19.4635-T	c.891G>A	p.Gln297Gln	-	GO:0005852;GO:0016282;GO:0006446;GO:0033290;GO:0001731;GO:0006413;GO:0031369;GO:0003743	K03252-ko03013 RNA transport	KOG1076-Translation initiation factor 3, subunit c (eIF-3c)[J]	118	171	G/A	69.0058
Ca21chr4_C_albicans_SC5314	310991	C	A	SNP	missense_variant	MODERATE	START_CODON_Ca21chr4_C_albicans_SC5314_310023_310025	orf19.4635	orf19.4635-T	c.969C>A	p.His323Gln	-	GO:0005852;GO:0016282;GO:0006446;GO:0033290;GO:0001731;GO:0006413;GO:0031369;GO:0003743	K03252-ko03013 RNA transport	KOG1076-Translation initiation factor 3, subunit c (eIF-3c)[J]	104	165	C/A	63.0303
Ca21chr4_C_albicans_SC5314	311197	T	C	SNP	missense_variant	MODERATE	START_CODON_Ca21chr4_C_albicans_SC5314_310023_310025	orf19.4635	orf19.4635-T	c.1175T>C	p.Ile392Thr	-	GO:0005852;GO:0016282;GO:0006446;GO:0033290;GO:0001731;GO:0006413;GO:0031369;GO:0003743	K03252-ko03013 RNA transport	KOG1076-Translation initiation factor 3, subunit c (eIF-3c)[J]	114	167	T/C	68.2635
Ca21chr4_C_albicans_SC5314	311300	T	A	SNP	missense_variant	MODERATE	START_CODON_Ca21chr4_C_albicans_SC5314_310023_310025	orf19.4635	orf19.4635-T	c.1278T>A	p.Asn426Lys	-	GO:0005852;GO:0016282;GO:0006446;GO:0033290;GO:0001731;GO:0006413;GO:0031369;GO:0003743	K03252-ko03013 RNA transport	KOG1076-Translation initiation factor 3, subunit c (eIF-3c)[J]	178	178	A/A	100
Ca21chr4_C_albicans_SC5314	311678	A	T	SNP	synonymous_variant	LOW	START_CODON_Ca21chr4_C_albicans_SC5314_310023_310025	orf19.4635	orf19.4635-T	c.1656A>T	p.Ala552Ala	-	GO:0005852;GO:0016282;GO:0006446;GO:0033290;GO:0001731;GO:0006413;GO:0031369;GO:0003743	K03252-ko03013 RNA transport	KOG1076-Translation initiation factor 3, subunit c (eIF-3c)[J]	38	117	A/T	32.4786
Ca21chr4_C_albicans_SC5314	312462	G	GATCAACAAA	INDEL	conservative_inframe_insertion	MODERATE	START_CODON_Ca21chr4_C_albicans_SC5314_310023_310025	orf19.4635	orf19.4635-T	c.2449_2457dupAATCAACAA	p.Asn817_Gln819dup	-	GO:0005852;GO:0016282;GO:0006446;GO:0033290;GO:0001731;GO:0006413;GO:0031369;GO:0003743	K03252-ko03013 RNA transport	KOG1076-Translation initiation factor 3, subunit c (eIF-3c)[J]	16	56	G/GATCAACAAA	28.5714
Ca21chr4_C_albicans_SC5314	312500	C	CCAA	INDEL	conservative_inframe_insertion	MODERATE	START_CODON_Ca21chr4_C_albicans_SC5314_310023_310025	orf19.4635	orf19.4635-T	c.2491_2493dupCAA	p.Gln831dup	-	GO:0005852;GO:0016282;GO:0006446;GO:0033290;GO:0001731;GO:0006413;GO:0031369;GO:0003743	K03252-ko03013 RNA transport	KOG1076-Translation initiation factor 3, subunit c (eIF-3c)[J]	10	41	C/CCAA	24.3902
Ca21chr4_C_albicans_SC5314	312520	AGC	A	INDEL	frameshift_variant	HIGH	START_CODON_Ca21chr4_C_albicans_SC5314_310023_310025	orf19.4635	orf19.4635-T	c.2499_2500delGC	p.Gln834fs	-	GO:0005852;GO:0016282;GO:0006446;GO:0033290;GO:0001731;GO:0006413;GO:0031369;GO:0003743	K03252-ko03013 RNA transport	KOG1076-Translation initiation factor 3, subunit c (eIF-3c)[J]	12	50	AGC/A	24
Ca21chr4_C_albicans_SC5314	312527	A	AAAC	INDEL	conservative_inframe_insertion	MODERATE	START_CODON_Ca21chr4_C_albicans_SC5314_310023_310025	orf19.4635	orf19.4635-T	c.2505_2506insAAC	p.Gln835_Gln836insAsn	-	GO:0005852;GO:0016282;GO:0006446;GO:0033290;GO:0001731;GO:0006413;GO:0031369;GO:0003743	K03252-ko03013 RNA transport	KOG1076-Translation initiation factor 3, subunit c (eIF-3c)[J]	12	51	A/AAAC	23.5294
Ca21chr5_C_albicans_SC5314	1182377	T	G	SNP	missense_variant	MODERATE	STOP_CODON_Ca21chr5_C_albicans_SC5314_1182169_1182171	orf19.4054	orf19.4054-T	c.551A>C	p.Asp184Ala	-	-	-	-	61	159	T/G	38.3648
Ca21chr5_C_albicans_SC5314	1182389	T	C	SNP	missense_variant	MODERATE	STOP_CODON_Ca21chr5_C_albicans_SC5314_1182169_1182171	orf19.4054	orf19.4054-T	c.539A>G	p.Asp180Gly	-	-	-	-	64	155	T/C	41.2903
Ca21chr5_C_albicans_SC5314	1182493	T	C	SNP	synonymous_variant	LOW	STOP_CODON_Ca21chr5_C_albicans_SC5314_1182169_1182171	orf19.4054	orf19.4054-T	c.435A>G	p.Lys145Lys	-	-	-	-	61	99	T/C	61.6162
Ca21chr5_C_albicans_SC5314	1182505	T	C	SNP	synonymous_variant	LOW	STOP_CODON_Ca21chr5_C_albicans_SC5314_1182169_1182171	orf19.4054	orf19.4054-T	c.423A>G	p.Glu141Glu	-	-	-	-	57	92	T/C	61.9565
Ca21chr5_C_albicans_SC5314	1182691	A	G	SNP	synonymous_variant	LOW	STOP_CODON_Ca21chr5_C_albicans_SC5314_1182169_1182171	orf19.4054	orf19.4054-T	c.237T>C	p.Gly79Gly	-	-	-	-	23	105	A/G	21.9048
Ca21chr5_C_albicans_SC5314	1182747	G	T	SNP	missense_variant	MODERATE	STOP_CODON_Ca21chr5_C_albicans_SC5314_1182169_1182171	orf19.4054	orf19.4054-T	c.181C>A	p.His61Asn	-	-	-	-	94	97	T/T	96.9072
Ca21chr6_C_albicans_SC5314	232347	G	A	SNP	synonymous_variant	LOW	STOP_CODON_Ca21chr6_C_albicans_SC5314_232296_232298	orf19.130	orf19.130-T	c.4563C>T	p.Ile1521Ile	-	GO:0005794;GO:0000011;GO:0030242;GO:0016236;GO:0005739;GO:0006623;GO:0071561;GO:0004674;GO:0034272;GO:0045324;GO:0048017;GO:0045053;GO:0034271;GO:0032968;GO:0005524;GO:0010008	K08333-ko04140 Regulation of autophagy	KOG1240-Protein kinase containing WD40 repeats[T]	210	210	A/A	100
Ca21chr6_C_albicans_SC5314	232392	C	A	SNP	synonymous_variant	LOW	STOP_CODON_Ca21chr6_C_albicans_SC5314_232296_232298	orf19.130	orf19.130-T	c.4518G>T	p.Val1506Val	-	GO:0005794;GO:0000011;GO:0030242;GO:0016236;GO:0005739;GO:0006623;GO:0071561;GO:0004674;GO:0034272;GO:0045324;GO:0048017;GO:0045053;GO:0034271;GO:0032968;GO:0005524;GO:0010008	K08333-ko04140 Regulation of autophagy	KOG1240-Protein kinase containing WD40 repeats[T]	65	196	C/A	33.1633
Ca21chr6_C_albicans_SC5314	232402	G	A	SNP	missense_variant	MODERATE	STOP_CODON_Ca21chr6_C_albicans_SC5314_232296_232298	orf19.130	orf19.130-T	c.4508C>T	p.Thr1503Met	-	GO:0005794;GO:0000011;GO:0030242;GO:0016236;GO:0005739;GO:0006623;GO:0071561;GO:0004674;GO:0034272;GO:0045324;GO:0048017;GO:0045053;GO:0034271;GO:0032968;GO:0005524;GO:0010008	K08333-ko04140 Regulation of autophagy	KOG1240-Protein kinase containing WD40 repeats[T]	66	191	G/A	34.555
Ca21chr6_C_albicans_SC5314	232488	A	G	SNP	synonymous_variant	LOW	STOP_CODON_Ca21chr6_C_albicans_SC5314_232296_232298	orf19.130	orf19.130-T	c.4422T>C	p.Asn1474Asn	-	GO:0005794;GO:0000011;GO:0030242;GO:0016236;GO:0005739;GO:0006623;GO:0071561;GO:0004674;GO:0034272;GO:0045324;GO:0048017;GO:0045053;GO:0034271;GO:0032968;GO:0005524;GO:0010008	K08333-ko04140 Regulation of autophagy	KOG1240-Protein kinase containing WD40 repeats[T]	72	222	A/G	32.4324
Ca21chr6_C_albicans_SC5314	232494	C	T	SNP	missense_variant	MODERATE	STOP_CODON_Ca21chr6_C_albicans_SC5314_232296_232298	orf19.130	orf19.130-T	c.4416G>A	p.Met1472Ile	-	GO:0005794;GO:0000011;GO:0030242;GO:0016236;GO:0005739;GO:0006623;GO:0071561;GO:0004674;GO:0034272;GO:0045324;GO:0048017;GO:0045053;GO:0034271;GO:0032968;GO:0005524;GO:0010008	K08333-ko04140 Regulation of autophagy	KOG1240-Protein kinase containing WD40 repeats[T]	72	221	C/T	32.5792
Ca21chr6_C_albicans_SC5314	232503	A	G	SNP	synonymous_variant	LOW	STOP_CODON_Ca21chr6_C_albicans_SC5314_232296_232298	orf19.130	orf19.130-T	c.4407T>C	p.Asp1469Asp	-	GO:0005794;GO:0000011;GO:0030242;GO:0016236;GO:0005739;GO:0006623;GO:0071561;GO:0004674;GO:0034272;GO:0045324;GO:0048017;GO:0045053;GO:0034271;GO:0032968;GO:0005524;GO:0010008	K08333-ko04140 Regulation of autophagy	KOG1240-Protein kinase containing WD40 repeats[T]	68	217	A/G	31.3364
Ca21chr6_C_albicans_SC5314	232539	T	C	SNP	synonymous_variant	LOW	STOP_CODON_Ca21chr6_C_albicans_SC5314_232296_232298	orf19.130	orf19.130-T	c.4371A>G	p.Leu1457Leu	-	GO:0005794;GO:0000011;GO:0030242;GO:0016236;GO:0005739;GO:0006623;GO:0071561;GO:0004674;GO:0034272;GO:0045324;GO:0048017;GO:0045053;GO:0034271;GO:0032968;GO:0005524;GO:0010008	K08333-ko04140 Regulation of autophagy	KOG1240-Protein kinase containing WD40 repeats[T]	74	212	T/C	34.9057
Ca21chr6_C_albicans_SC5314	232569	A	G	SNP	synonymous_variant	LOW	STOP_CODON_Ca21chr6_C_albicans_SC5314_232296_232298	orf19.130	orf19.130-T	c.4341T>C	p.Thr1447Thr	-	GO:0005794;GO:0000011;GO:0030242;GO:0016236;GO:0005739;GO:0006623;GO:0071561;GO:0004674;GO:0034272;GO:0045324;GO:0048017;GO:0045053;GO:0034271;GO:0032968;GO:0005524;GO:0010008	K08333-ko04140 Regulation of autophagy	KOG1240-Protein kinase containing WD40 repeats[T]	67	194	A/G	34.5361
Ca21chr6_C_albicans_SC5314	232596	ATTG	A	INDEL	disruptive_inframe_deletion	MODERATE	STOP_CODON_Ca21chr6_C_albicans_SC5314_232296_232298	orf19.130	orf19.130-T	c.4311_4313delCAA	p.Asn1438del	-	GO:0005794;GO:0000011;GO:0030242;GO:0016236;GO:0005739;GO:0006623;GO:0071561;GO:0004674;GO:0034272;GO:0045324;GO:0048017;GO:0045053;GO:0034271;GO:0032968;GO:0005524;GO:0010008	K08333-ko04140 Regulation of autophagy	KOG1240-Protein kinase containing WD40 repeats[T]	68	179	ATTG/A	37.9888
Ca21chr6_C_albicans_SC5314	232706	T	C	SNP	missense_variant	MODERATE	STOP_CODON_Ca21chr6_C_albicans_SC5314_232296_232298	orf19.130	orf19.130-T	c.4204A>G	p.Lys1402Glu	-	GO:0005794;GO:0000011;GO:0030242;GO:0016236;GO:0005739;GO:0006623;GO:0071561;GO:0004674;GO:0034272;GO:0045324;GO:0048017;GO:0045053;GO:0034271;GO:0032968;GO:0005524;GO:0010008	K08333-ko04140 Regulation of autophagy	KOG1240-Protein kinase containing WD40 repeats[T]	80	206	T/C	38.835
Ca21chr6_C_albicans_SC5314	232725	T	A	SNP	missense_variant	MODERATE	STOP_CODON_Ca21chr6_C_albicans_SC5314_232296_232298	orf19.130	orf19.130-T	c.4185A>T	p.Glu1395Asp	-	GO:0005794;GO:0000011;GO:0030242;GO:0016236;GO:0005739;GO:0006623;GO:0071561;GO:0004674;GO:0034272;GO:0045324;GO:0048017;GO:0045053;GO:0034271;GO:0032968;GO:0005524;GO:0010008	K08333-ko04140 Regulation of autophagy	KOG1240-Protein kinase containing WD40 repeats[T]	124	205	T/A	60.4878
Ca21chr6_C_albicans_SC5314	232771	G	C	SNP	missense_variant	MODERATE	STOP_CODON_Ca21chr6_C_albicans_SC5314_232296_232298	orf19.130	orf19.130-T	c.4139C>G	p.Thr1380Ser	-	GO:0005794;GO:0000011;GO:0030242;GO:0016236;GO:0005739;GO:0006623;GO:0071561;GO:0004674;GO:0034272;GO:0045324;GO:0048017;GO:0045053;GO:0034271;GO:0032968;GO:0005524;GO:0010008	K08333-ko04140 Regulation of autophagy	KOG1240-Protein kinase containing WD40 repeats[T]	117	187	G/C	62.5668
Ca21chr6_C_albicans_SC5314	232794	A	G	SNP	synonymous_variant	LOW	STOP_CODON_Ca21chr6_C_albicans_SC5314_232296_232298	orf19.130	orf19.130-T	c.4116T>C	p.Ser1372Ser	-	GO:0005794;GO:0000011;GO:0030242;GO:0016236;GO:0005739;GO:0006623;GO:0071561;GO:0004674;GO:0034272;GO:0045324;GO:0048017;GO:0045053;GO:0034271;GO:0032968;GO:0005524;GO:0010008	K08333-ko04140 Regulation of autophagy	KOG1240-Protein kinase containing WD40 repeats[T]	108	173	A/G	62.4277
Ca21chr6_C_albicans_SC5314	232801	T	C	SNP	missense_variant	MODERATE	STOP_CODON_Ca21chr6_C_albicans_SC5314_232296_232298	orf19.130	orf19.130-T	c.4109A>G	p.Lys1370Arg	-	GO:0005794;GO:0000011;GO:0030242;GO:0016236;GO:0005739;GO:0006623;GO:0071561;GO:0004674;GO:0034272;GO:0045324;GO:0048017;GO:0045053;GO:0034271;GO:0032968;GO:0005524;GO:0010008	K08333-ko04140 Regulation of autophagy	KOG1240-Protein kinase containing WD40 repeats[T]	101	164	T/C	61.5854
Ca21chr6_C_albicans_SC5314	232883	T	C	SNP	missense_variant	MODERATE	STOP_CODON_Ca21chr6_C_albicans_SC5314_232296_232298	orf19.130	orf19.130-T	c.4027A>G	p.Ser1343Gly	-	GO:0005794;GO:0000011;GO:0030242;GO:0016236;GO:0005739;GO:0006623;GO:0071561;GO:0004674;GO:0034272;GO:0045324;GO:0048017;GO:0045053;GO:0034271;GO:0032968;GO:0005524;GO:0010008	K08333-ko04140 Regulation of autophagy	KOG1240-Protein kinase containing WD40 repeats[T]	97	152	T/C	63.8158
Ca21chr6_C_albicans_SC5314	232972	C	T	SNP	missense_variant	MODERATE	STOP_CODON_Ca21chr6_C_albicans_SC5314_232296_232298	orf19.130	orf19.130-T	c.3938G>A	p.Arg1313Lys	-	GO:0005794;GO:0000011;GO:0030242;GO:0016236;GO:0005739;GO:0006623;GO:0071561;GO:0004674;GO:0034272;GO:0045324;GO:0048017;GO:0045053;GO:0034271;GO:0032968;GO:0005524;GO:0010008	K08333-ko04140 Regulation of autophagy	KOG1240-Protein kinase containing WD40 repeats[T]	104	155	C/T	67.0968
Ca21chr6_C_albicans_SC5314	233361	C	T	SNP	missense_variant	MODERATE	STOP_CODON_Ca21chr6_C_albicans_SC5314_232296_232298	orf19.130	orf19.130-T	c.3549G>A	p.Met1183Ile	-	GO:0005794;GO:0000011;GO:0030242;GO:0016236;GO:0005739;GO:0006623;GO:0071561;GO:0004674;GO:0034272;GO:0045324;GO:0048017;GO:0045053;GO:0034271;GO:0032968;GO:0005524;GO:0010008	K08333-ko04140 Regulation of autophagy	KOG1240-Protein kinase containing WD40 repeats[T]	107	142	C/T	75.3521
Ca21chr6_C_albicans_SC5314	233379	T	C	SNP	synonymous_variant	LOW	STOP_CODON_Ca21chr6_C_albicans_SC5314_232296_232298	orf19.130	orf19.130-T	c.3531A>G	p.Leu1177Leu	-	GO:0005794;GO:0000011;GO:0030242;GO:0016236;GO:0005739;GO:0006623;GO:0071561;GO:0004674;GO:0034272;GO:0045324;GO:0048017;GO:0045053;GO:0034271;GO:0032968;GO:0005524;GO:0010008	K08333-ko04140 Regulation of autophagy	KOG1240-Protein kinase containing WD40 repeats[T]	106	145	T/C	73.1034
Ca21chr6_C_albicans_SC5314	233450	C	T	SNP	missense_variant	MODERATE	STOP_CODON_Ca21chr6_C_albicans_SC5314_232296_232298	orf19.130	orf19.130-T	c.3460G>A	p.Val1154Ile	-	GO:0005794;GO:0000011;GO:0030242;GO:0016236;GO:0005739;GO:0006623;GO:0071561;GO:0004674;GO:0034272;GO:0045324;GO:0048017;GO:0045053;GO:0034271;GO:0032968;GO:0005524;GO:0010008	K08333-ko04140 Regulation of autophagy	KOG1240-Protein kinase containing WD40 repeats[T]	94	136	C/T	69.1176
Ca21chr6_C_albicans_SC5314	233454	C	T	SNP	synonymous_variant	LOW	STOP_CODON_Ca21chr6_C_albicans_SC5314_232296_232298	orf19.130	orf19.130-T	c.3456G>A	p.Ser1152Ser	-	GO:0005794;GO:0000011;GO:0030242;GO:0016236;GO:0005739;GO:0006623;GO:0071561;GO:0004674;GO:0034272;GO:0045324;GO:0048017;GO:0045053;GO:0034271;GO:0032968;GO:0005524;GO:0010008	K08333-ko04140 Regulation of autophagy	KOG1240-Protein kinase containing WD40 repeats[T]	137	137	T/T	100
Ca21chr6_C_albicans_SC5314	233496	A	T	SNP	missense_variant	MODERATE	STOP_CODON_Ca21chr6_C_albicans_SC5314_232296_232298	orf19.130	orf19.130-T	c.3414T>A	p.Phe1138Leu	-	GO:0005794;GO:0000011;GO:0030242;GO:0016236;GO:0005739;GO:0006623;GO:0071561;GO:0004674;GO:0034272;GO:0045324;GO:0048017;GO:0045053;GO:0034271;GO:0032968;GO:0005524;GO:0010008	K08333-ko04140 Regulation of autophagy	KOG1240-Protein kinase containing WD40 repeats[T]	148	148	T/T	100
Ca21chr6_C_albicans_SC5314	233957	T	C	SNP	missense_variant	MODERATE	STOP_CODON_Ca21chr6_C_albicans_SC5314_232296_232298	orf19.130	orf19.130-T	c.2953A>G	p.Ile985Val	-	GO:0005794;GO:0000011;GO:0030242;GO:0016236;GO:0005739;GO:0006623;GO:0071561;GO:0004674;GO:0034272;GO:0045324;GO:0048017;GO:0045053;GO:0034271;GO:0032968;GO:0005524;GO:0010008	K08333-ko04140 Regulation of autophagy	KOG1240-Protein kinase containing WD40 repeats[T]	92	133	T/C	69.1729
Ca21chr6_C_albicans_SC5314	234102	A	G	SNP	synonymous_variant	LOW	STOP_CODON_Ca21chr6_C_albicans_SC5314_232296_232298	orf19.130	orf19.130-T	c.2808T>C	p.Ser936Ser	-	GO:0005794;GO:0000011;GO:0030242;GO:0016236;GO:0005739;GO:0006623;GO:0071561;GO:0004674;GO:0034272;GO:0045324;GO:0048017;GO:0045053;GO:0034271;GO:0032968;GO:0005524;GO:0010008	K08333-ko04140 Regulation of autophagy	KOG1240-Protein kinase containing WD40 repeats[T]	106	156	A/G	67.9487
Ca21chr6_C_albicans_SC5314	234113	A	G	SNP	synonymous_variant	LOW	STOP_CODON_Ca21chr6_C_albicans_SC5314_232296_232298	orf19.130	orf19.130-T	c.2797T>C	p.Leu933Leu	-	GO:0005794;GO:0000011;GO:0030242;GO:0016236;GO:0005739;GO:0006623;GO:0071561;GO:0004674;GO:0034272;GO:0045324;GO:0048017;GO:0045053;GO:0034271;GO:0032968;GO:0005524;GO:0010008	K08333-ko04140 Regulation of autophagy	KOG1240-Protein kinase containing WD40 repeats[T]	47	151	A/G	31.1258
Ca21chr6_C_albicans_SC5314	234234	G	A	SNP	synonymous_variant	LOW	STOP_CODON_Ca21chr6_C_albicans_SC5314_232296_232298	orf19.130	orf19.130-T	c.2676C>T	p.Tyr892Tyr	-	GO:0005794;GO:0000011;GO:0030242;GO:0016236;GO:0005739;GO:0006623;GO:0071561;GO:0004674;GO:0034272;GO:0045324;GO:0048017;GO:0045053;GO:0034271;GO:0032968;GO:0005524;GO:0010008	K08333-ko04140 Regulation of autophagy	KOG1240-Protein kinase containing WD40 repeats[T]	95	152	G/A	62.5
Ca21chr6_C_albicans_SC5314	234240	T	C	SNP	synonymous_variant	LOW	STOP_CODON_Ca21chr6_C_albicans_SC5314_232296_232298	orf19.130	orf19.130-T	c.2670A>G	p.Arg890Arg	-	GO:0005794;GO:0000011;GO:0030242;GO:0016236;GO:0005739;GO:0006623;GO:0071561;GO:0004674;GO:0034272;GO:0045324;GO:0048017;GO:0045053;GO:0034271;GO:0032968;GO:0005524;GO:0010008	K08333-ko04140 Regulation of autophagy	KOG1240-Protein kinase containing WD40 repeats[T]	94	151	T/C	62.2517
Ca21chr6_C_albicans_SC5314	234434	T	A	SNP	missense_variant	MODERATE	STOP_CODON_Ca21chr6_C_albicans_SC5314_232296_232298	orf19.130	orf19.130-T	c.2476A>T	p.Met826Leu	-	GO:0005794;GO:0000011;GO:0030242;GO:0016236;GO:0005739;GO:0006623;GO:0071561;GO:0004674;GO:0034272;GO:0045324;GO:0048017;GO:0045053;GO:0034271;GO:0032968;GO:0005524;GO:0010008	K08333-ko04140 Regulation of autophagy	KOG1240-Protein kinase containing WD40 repeats[T]	93	146	T/A	63.6986
Ca21chr6_C_albicans_SC5314	234666	T	C	SNP	synonymous_variant	LOW	STOP_CODON_Ca21chr6_C_albicans_SC5314_232296_232298	orf19.130	orf19.130-T	c.2244A>G	p.Lys748Lys	-	GO:0005794;GO:0000011;GO:0030242;GO:0016236;GO:0005739;GO:0006623;GO:0071561;GO:0004674;GO:0034272;GO:0045324;GO:0048017;GO:0045053;GO:0034271;GO:0032968;GO:0005524;GO:0010008	K08333-ko04140 Regulation of autophagy	KOG1240-Protein kinase containing WD40 repeats[T]	93	152	T/C	61.1842
Ca21chr6_C_albicans_SC5314	235784	T	C	SNP	missense_variant	MODERATE	STOP_CODON_Ca21chr6_C_albicans_SC5314_232296_232298	orf19.130	orf19.130-T	c.1126A>G	p.Asn376Asp	-	GO:0005794;GO:0000011;GO:0030242;GO:0016236;GO:0005739;GO:0006623;GO:0071561;GO:0004674;GO:0034272;GO:0045324;GO:0048017;GO:0045053;GO:0034271;GO:0032968;GO:0005524;GO:0010008	K08333-ko04140 Regulation of autophagy	KOG1240-Protein kinase containing WD40 repeats[T]	53	167	T/C	31.7365
Ca21chr6_C_albicans_SC5314	235910	G	A	SNP	synonymous_variant	LOW	STOP_CODON_Ca21chr6_C_albicans_SC5314_232296_232298	orf19.130	orf19.130-T	c.1000C>T	p.Leu334Leu	-	GO:0005794;GO:0000011;GO:0030242;GO:0016236;GO:0005739;GO:0006623;GO:0071561;GO:0004674;GO:0034272;GO:0045324;GO:0048017;GO:0045053;GO:0034271;GO:0032968;GO:0005524;GO:0010008	K08333-ko04140 Regulation of autophagy	KOG1240-Protein kinase containing WD40 repeats[T]	40	148	G/A	27.027
Ca21chr6_C_albicans_SC5314	236064	G	A	SNP	synonymous_variant	LOW	STOP_CODON_Ca21chr6_C_albicans_SC5314_232296_232298	orf19.130	orf19.130-T	c.846C>T	p.Val282Val	-	GO:0005794;GO:0000011;GO:0030242;GO:0016236;GO:0005739;GO:0006623;GO:0071561;GO:0004674;GO:0034272;GO:0045324;GO:0048017;GO:0045053;GO:0034271;GO:0032968;GO:0005524;GO:0010008	K08333-ko04140 Regulation of autophagy	KOG1240-Protein kinase containing WD40 repeats[T]	51	155	G/A	32.9032
Ca21chr6_C_albicans_SC5314	236089	A	G	SNP	missense_variant	MODERATE	STOP_CODON_Ca21chr6_C_albicans_SC5314_232296_232298	orf19.130	orf19.130-T	c.821T>C	p.Leu274Ser	-	GO:0005794;GO:0000011;GO:0030242;GO:0016236;GO:0005739;GO:0006623;GO:0071561;GO:0004674;GO:0034272;GO:0045324;GO:0048017;GO:0045053;GO:0034271;GO:0032968;GO:0005524;GO:0010008	K08333-ko04140 Regulation of autophagy	KOG1240-Protein kinase containing WD40 repeats[T]	53	156	A/G	33.9744
Ca21chr6_C_albicans_SC5314	236352	G	A	SNP	synonymous_variant	LOW	STOP_CODON_Ca21chr6_C_albicans_SC5314_232296_232298	orf19.130	orf19.130-T	c.558C>T	p.Asn186Asn	-	GO:0005794;GO:0000011;GO:0030242;GO:0016236;GO:0005739;GO:0006623;GO:0071561;GO:0004674;GO:0034272;GO:0045324;GO:0048017;GO:0045053;GO:0034271;GO:0032968;GO:0005524;GO:0010008	K08333-ko04140 Regulation of autophagy	KOG1240-Protein kinase containing WD40 repeats[T]	32	141	G/A	22.695
Ca21chr6_C_albicans_SC5314	236749	A	G	SNP	missense_variant	MODERATE	STOP_CODON_Ca21chr6_C_albicans_SC5314_232296_232298	orf19.130	orf19.130-T	c.161T>C	p.Ile54Thr	-	GO:0005794;GO:0000011;GO:0030242;GO:0016236;GO:0005739;GO:0006623;GO:0071561;GO:0004674;GO:0034272;GO:0045324;GO:0048017;GO:0045053;GO:0034271;GO:0032968;GO:0005524;GO:0010008	K08333-ko04140 Regulation of autophagy	KOG1240-Protein kinase containing WD40 repeats[T]	63	177	A/G	35.5932
Ca21chr6_C_albicans_SC5314	959813	G	T	SNP	synonymous_variant	LOW	STOP_CODON_Ca21chr6_C_albicans_SC5314_959807_959809	orf19.1093	orf19.1093-T	c.2373C>A	p.Gly791Gly	-	GO:0006355;GO:0005634;GO:0006351;GO:0003677	-	-	55	77	G/T	71.4286
Ca21chr6_C_albicans_SC5314	959855	A	G	SNP	synonymous_variant	LOW	STOP_CODON_Ca21chr6_C_albicans_SC5314_959807_959809	orf19.1093	orf19.1093-T	c.2331T>C	p.Asn777Asn	-	GO:0006355;GO:0005634;GO:0006351;GO:0003677	-	-	66	95	A/G	69.4737
Ca21chr6_C_albicans_SC5314	960188	T	TG	INDEL	frameshift_variant	HIGH	STOP_CODON_Ca21chr6_C_albicans_SC5314_959807_959809	orf19.1093	orf19.1093-T	c.1997dupC	p.Leu667fs	-	GO:0006355;GO:0005634;GO:0006351;GO:0003677	-	-	96	152	T/TG	63.1579
Ca21chr6_C_albicans_SC5314	960218	C	T	SNP	synonymous_variant	LOW	STOP_CODON_Ca21chr6_C_albicans_SC5314_959807_959809	orf19.1093	orf19.1093-T	c.1968G>A	p.Leu656Leu	-	GO:0006355;GO:0005634;GO:0006351;GO:0003677	-	-	112	169	C/T	66.2722
Ca21chr6_C_albicans_SC5314	960221	T	C	SNP	synonymous_variant	LOW	STOP_CODON_Ca21chr6_C_albicans_SC5314_959807_959809	orf19.1093	orf19.1093-T	c.1965A>G	p.Ser655Ser	-	GO:0006355;GO:0005634;GO:0006351;GO:0003677	-	-	111	170	T/C	65.2941
Ca21chr6_C_albicans_SC5314	960398	A	G	SNP	synonymous_variant	LOW	STOP_CODON_Ca21chr6_C_albicans_SC5314_959807_959809	orf19.1093	orf19.1093-T	c.1788T>C	p.Ser596Ser	-	GO:0006355;GO:0005634;GO:0006351;GO:0003677	-	-	85	127	A/G	66.9291
Ca21chr6_C_albicans_SC5314	960525	G	T	SNP	missense_variant	MODERATE	STOP_CODON_Ca21chr6_C_albicans_SC5314_959807_959809	orf19.1093	orf19.1093-T	c.1661C>A	p.Pro554Gln	-	GO:0006355;GO:0005634;GO:0006351;GO:0003677	-	-	80	117	G/T	68.3761
Ca21chr6_C_albicans_SC5314	961079	CTGT	C	INDEL	disruptive_inframe_deletion	MODERATE	STOP_CODON_Ca21chr6_C_albicans_SC5314_959807_959809	orf19.1093	orf19.1093-T	c.1104_1106delACA	p.Gln369del	-	GO:0006355;GO:0005634;GO:0006351;GO:0003677	-	-	100	140	CTGT/C	71.4286
Ca21chr6_C_albicans_SC5314	961109	A	G	SNP	synonymous_variant	LOW	STOP_CODON_Ca21chr6_C_albicans_SC5314_959807_959809	orf19.1093	orf19.1093-T	c.1077T>C	p.Asn359Asn	-	GO:0006355;GO:0005634;GO:0006351;GO:0003677	-	-	111	154	A/G	72.0779
Ca21chr6_C_albicans_SC5314	961156	G	A	SNP	missense_variant	MODERATE	STOP_CODON_Ca21chr6_C_albicans_SC5314_959807_959809	orf19.1093	orf19.1093-T	c.1030C>T	p.Pro344Ser	-	GO:0006355;GO:0005634;GO:0006351;GO:0003677	-	-	89	133	G/A	66.9173
Ca21chr6_C_albicans_SC5314	961252	C	T	SNP	missense_variant	MODERATE	STOP_CODON_Ca21chr6_C_albicans_SC5314_959807_959809	orf19.1093	orf19.1093-T	c.934G>A	p.Ala312Thr	-	GO:0006355;GO:0005634;GO:0006351;GO:0003677	-	-	76	127	C/T	59.8425
Ca21chr6_C_albicans_SC5314	961292	T	C	SNP	synonymous_variant	LOW	STOP_CODON_Ca21chr6_C_albicans_SC5314_959807_959809	orf19.1093	orf19.1093-T	c.894A>G	p.Gln298Gln	-	GO:0006355;GO:0005634;GO:0006351;GO:0003677	-	-	79	132	T/C	59.8485
Ca21chr6_C_albicans_SC5314	961385	TTGC	T	INDEL	disruptive_inframe_deletion	MODERATE	STOP_CODON_Ca21chr6_C_albicans_SC5314_959807_959809	orf19.1093	orf19.1093-T	c.798_800delGCA	p.Gln267del	-	GO:0006355;GO:0005634;GO:0006351;GO:0003677	-	-	57	92	TTGC/T	61.9565
Ca21chr6_C_albicans_SC5314	961838	TTGTTGC	T	INDEL	disruptive_inframe_deletion	MODERATE	STOP_CODON_Ca21chr6_C_albicans_SC5314_959807_959809	orf19.1093	orf19.1093-T	c.342_347delGCAACA	p.Gln115_Gln116del	-	GO:0006355;GO:0005634;GO:0006351;GO:0003677	-	-	40	158	TTGTTGC/T	25.3165
Ca21chr6_C_albicans_SC5314	961889	A	G	SNP	synonymous_variant	LOW	STOP_CODON_Ca21chr6_C_albicans_SC5314_959807_959809	orf19.1093	orf19.1093-T	c.297T>C	p.Leu99Leu	-	GO:0006355;GO:0005634;GO:0006351;GO:0003677	-	-	40	140	A/G	28.5714
Ca21chr6_C_albicans_SC5314	962078	A	G	SNP	synonymous_variant	LOW	STOP_CODON_Ca21chr6_C_albicans_SC5314_959807_959809	orf19.1093	orf19.1093-T	c.108T>C	p.Asn36Asn	-	GO:0006355;GO:0005634;GO:0006351;GO:0003677	-	-	52	147	A/G	35.3741

## Sheet: G_Line1_effect_coding_gene
CHROM	POS	REF	ALT	TYPE	EFFECT	IMPACT	GENE	GENEID	FEATUREID	HGVS_C	HGVS_P	Des.	GO	KEGG	COG/KOG	G_Line1.AD	G_Line1.DP	G_Line1.GT	G_Line1.MAF
Ca21chr1_C_albicans_SC5314	598261	TCTA	T	INDEL	disruptive_inframe_deletion	MODERATE	START_CODON_Ca21chr1_C_albicans_SC5314_598075_598077	orf19.2972	orf19.2972-T	c.195_197delTAC	p.Thr66del	-	GO:0022604;GO:0004114;GO:0030447;GO:0004112;GO:0036168;GO:0036180;GO:0019933;GO:0036164;GO:1900432;GO:0048869;GO:1900240;GO:0071244;GO:0007009;GO:0046872;GO:0009267;GO:0036178;GO:0036176;GO:0036170;GO:0043709;GO:0031505;GO:1900429;GO:0044182;GO:0005622;GO:0044406	K01120-ko00230 Purine metabolism	KOG3689-Cyclic nucleotide phosphodiesterase[T]	51	108	TCTA/T	47.2222
Ca21chr1_C_albicans_SC5314	598281	CACT	C	INDEL	disruptive_inframe_deletion	MODERATE	START_CODON_Ca21chr1_C_albicans_SC5314_598075_598077	orf19.2972	orf19.2972-T	c.221_223delCTA	p.Thr74del	-	GO:0022604;GO:0004114;GO:0030447;GO:0004112;GO:0036168;GO:0036180;GO:0019933;GO:0036164;GO:1900432;GO:0048869;GO:1900240;GO:0071244;GO:0007009;GO:0046872;GO:0009267;GO:0036178;GO:0036176;GO:0036170;GO:0043709;GO:0031505;GO:1900429;GO:0044182;GO:0005622;GO:0044406	K01120-ko00230 Purine metabolism	KOG3689-Cyclic nucleotide phosphodiesterase[T]	99	99	C/C	100
Ca21chr1_C_albicans_SC5314	598974	G	A	SNP	synonymous_variant	LOW	START_CODON_Ca21chr1_C_albicans_SC5314_598075_598077	orf19.2972	orf19.2972-T	c.900G>A	p.Lys300Lys	-	GO:0022604;GO:0004114;GO:0030447;GO:0004112;GO:0036168;GO:0036180;GO:0019933;GO:0036164;GO:1900432;GO:0048869;GO:1900240;GO:0071244;GO:0007009;GO:0046872;GO:0009267;GO:0036178;GO:0036176;GO:0036170;GO:0043709;GO:0031505;GO:1900429;GO:0044182;GO:0005622;GO:0044406	K01120-ko00230 Purine metabolism	KOG3689-Cyclic nucleotide phosphodiesterase[T]	44	76	G/A	57.8947
Ca21chr1_C_albicans_SC5314	599021	A	C	SNP	missense_variant	MODERATE	START_CODON_Ca21chr1_C_albicans_SC5314_598075_598077	orf19.2972	orf19.2972-T	c.947A>C	p.Lys316Thr	-	GO:0022604;GO:0004114;GO:0030447;GO:0004112;GO:0036168;GO:0036180;GO:0019933;GO:0036164;GO:1900432;GO:0048869;GO:1900240;GO:0071244;GO:0007009;GO:0046872;GO:0009267;GO:0036178;GO:0036176;GO:0036170;GO:0043709;GO:0031505;GO:1900429;GO:0044182;GO:0005622;GO:0044406	K01120-ko00230 Purine metabolism	KOG3689-Cyclic nucleotide phosphodiesterase[T]	32	62	A/C	51.6129
Ca21chr1_C_albicans_SC5314	599097	A	G	SNP	synonymous_variant	LOW	START_CODON_Ca21chr1_C_albicans_SC5314_598075_598077	orf19.2972	orf19.2972-T	c.1023A>G	p.Gly341Gly	-	GO:0022604;GO:0004114;GO:0030447;GO:0004112;GO:0036168;GO:0036180;GO:0019933;GO:0036164;GO:1900432;GO:0048869;GO:1900240;GO:0071244;GO:0007009;GO:0046872;GO:0009267;GO:0036178;GO:0036176;GO:0036170;GO:0043709;GO:0031505;GO:1900429;GO:0044182;GO:0005622;GO:0044406	K01120-ko00230 Purine metabolism	KOG3689-Cyclic nucleotide phosphodiesterase[T]	32	68	A/G	47.0588
Ca21chr1_C_albicans_SC5314	599602	G	C	SNP	missense_variant	MODERATE	START_CODON_Ca21chr1_C_albicans_SC5314_598075_598077	orf19.2972	orf19.2972-T	c.1528G>C	p.Asp510His	-	GO:0022604;GO:0004114;GO:0030447;GO:0004112;GO:0036168;GO:0036180;GO:0019933;GO:0036164;GO:1900432;GO:0048869;GO:1900240;GO:0071244;GO:0007009;GO:0046872;GO:0009267;GO:0036178;GO:0036176;GO:0036170;GO:0043709;GO:0031505;GO:1900429;GO:0044182;GO:0005622;GO:0044406	K01120-ko00230 Purine metabolism	KOG3689-Cyclic nucleotide phosphodiesterase[T]	56	94	G/C	59.5745
Ca21chr1_C_albicans_SC5314	599694	A	G	SNP	synonymous_variant	LOW	START_CODON_Ca21chr1_C_albicans_SC5314_598075_598077	orf19.2972	orf19.2972-T	c.1620A>G	p.Leu540Leu	-	GO:0022604;GO:0004114;GO:0030447;GO:0004112;GO:0036168;GO:0036180;GO:0019933;GO:0036164;GO:1900432;GO:0048869;GO:1900240;GO:0071244;GO:0007009;GO:0046872;GO:0009267;GO:0036178;GO:0036176;GO:0036170;GO:0043709;GO:0031505;GO:1900429;GO:0044182;GO:0005622;GO:0044406	K01120-ko00230 Purine metabolism	KOG3689-Cyclic nucleotide phosphodiesterase[T]	63	105	A/G	60
Ca21chr1_C_albicans_SC5314	599748	T	C	SNP	synonymous_variant	LOW	START_CODON_Ca21chr1_C_albicans_SC5314_598075_598077	orf19.2972	orf19.2972-T	c.1674T>C	p.Ile558Ile	-	GO:0022604;GO:0004114;GO:0030447;GO:0004112;GO:0036168;GO:0036180;GO:0019933;GO:0036164;GO:1900432;GO:0048869;GO:1900240;GO:0071244;GO:0007009;GO:0046872;GO:0009267;GO:0036178;GO:0036176;GO:0036170;GO:0043709;GO:0031505;GO:1900429;GO:0044182;GO:0005622;GO:0044406	K01120-ko00230 Purine metabolism	KOG3689-Cyclic nucleotide phosphodiesterase[T]	54	98	T/C	55.102
Ca21chr1_C_albicans_SC5314	1293414	A	G	SNP	synonymous_variant,synonymous_variant	LOW,LOW	START_CODON_Ca21chr1_C_albicans_SC5314_1292869_1292871,STOP_CODON_Ca21chr1_C_albicans_SC5314_1293072_1293074	orf19.2661,orf19.2662	orf19.2661-T,orf19.2662-T	c.546A>G,c.264T>C	p.Lys182Lys,p.Phe88Phe	-	-	-	-	11	23	A/G	47.8261
Ca21chr1_C_albicans_SC5314	1293423	A	G	SNP	synonymous_variant,synonymous_variant	LOW,LOW	START_CODON_Ca21chr1_C_albicans_SC5314_1292869_1292871,STOP_CODON_Ca21chr1_C_albicans_SC5314_1293072_1293074	orf19.2661,orf19.2662	orf19.2661-T,orf19.2662-T	c.555A>G,c.255T>C	p.Glu185Glu,p.Ser85Ser	-	-	-	-	11	23	A/G	47.8261
Ca21chr1_C_albicans_SC5314	1293429	CAAG	C	INDEL	conservative_inframe_deletion,disruptive_inframe_deletion	MODERATE,MODERATE	START_CODON_Ca21chr1_C_albicans_SC5314_1292869_1292871,STOP_CODON_Ca21chr1_C_albicans_SC5314_1293072_1293074	orf19.2661,orf19.2662	orf19.2661-T,orf19.2662-T	c.568_570delAAG,c.246_248delCTT	p.Lys190del,p.Phe82del	-	-	-	-	10	21	CAAG/C	47.619
Ca21chr1_C_albicans_SC5314	1293447	A	G	SNP	synonymous_variant,synonymous_variant	LOW,LOW	START_CODON_Ca21chr1_C_albicans_SC5314_1292869_1292871,STOP_CODON_Ca21chr1_C_albicans_SC5314_1293072_1293074	orf19.2661,orf19.2662	orf19.2661-T,orf19.2662-T	c.579A>G,c.231T>C	p.Glu193Glu,p.Ala77Ala	-	-	-	-	11	17	A/G	64.7059
Ca21chr1_C_albicans_SC5314	1293453	G	A	SNP	synonymous_variant,synonymous_variant	LOW,LOW	START_CODON_Ca21chr1_C_albicans_SC5314_1292869_1292871,STOP_CODON_Ca21chr1_C_albicans_SC5314_1293072_1293074	orf19.2661,orf19.2662	orf19.2661-T,orf19.2662-T	c.585G>A,c.225C>T	p.Lys195Lys,p.Phe75Phe	-	-	-	-	10	16	G/A	62.5
Ca21chr1_C_albicans_SC5314	1293558	G	A	SNP	synonymous_variant,synonymous_variant	LOW,LOW	START_CODON_Ca21chr1_C_albicans_SC5314_1292869_1292871,STOP_CODON_Ca21chr1_C_albicans_SC5314_1293072_1293074	orf19.2661,orf19.2662	orf19.2661-T,orf19.2662-T	c.690G>A,c.120C>T	p.Lys230Lys,p.Ala40Ala	-	-	-	-	5	5	A/A	100
Ca21chr1_C_albicans_SC5314	1293568	A	G	SNP	missense_variant,missense_variant	MODERATE,MODERATE	START_CODON_Ca21chr1_C_albicans_SC5314_1292869_1292871,STOP_CODON_Ca21chr1_C_albicans_SC5314_1293072_1293074	orf19.2661,orf19.2662	orf19.2661-T,orf19.2662-T	c.700A>G,c.110T>C	p.Lys234Glu,p.Phe37Ser	-	-	-	-	4	4	G/G	100
Ca21chr1_C_albicans_SC5314	1293592	G	C	SNP	missense_variant,missense_variant	MODERATE,MODERATE	START_CODON_Ca21chr1_C_albicans_SC5314_1292869_1292871,STOP_CODON_Ca21chr1_C_albicans_SC5314_1293072_1293074	orf19.2661,orf19.2662	orf19.2661-T,orf19.2662-T	c.724G>C,c.86C>G	p.Ala242Pro,p.Ala29Gly	-	-	-	-	4	4	C/C	100
Ca21chr2_C_albicans_SC5314	216515	T	C	SNP	missense_variant	MODERATE	START_CODON_Ca21chr2_C_albicans_SC5314_215567_215569	orf19.1996	orf19.1996-T	c.949T>C	p.Tyr317His	-	GO:0006567;GO:0006565;GO:0042645;GO:0016841;GO:0030447;GO:0006520;GO:0030170;GO:0004794;GO:0003941	K17989-ko00290 Valine, leucine and isoleucine biosynthesis;ko00260 Glycine, serine and threonine metabolism;ko01230 Biosynthesis of amino acids;ko01200 Carbon metabolism;ko00270 Cysteine and methionine metabolism	KOG1250-Threonine/serine dehydratases[E]	114	114	C/C	100
Ca21chr2_C_albicans_SC5314	681080	T	C	SNP	synonymous_variant	LOW	START_CODON_Ca21chr2_C_albicans_SC5314_681030_681032	orf19.898	orf19.898-T	c.51T>C	p.Ser17Ser	-	GO:0006783;GO:0006782;GO:0004655;GO:0032791;GO:0006779;GO:0008270;GO:0046872	K01698-ko00860 Porphyrin and chlorophyll metabolism	KOG2794-Delta-aminolevulinic acid dehydratase[H]	80	80	C/C	100
Ca21chr2_C_albicans_SC5314	681207	A	G	SNP	missense_variant	MODERATE	START_CODON_Ca21chr2_C_albicans_SC5314_681030_681032	orf19.898	orf19.898-T	c.178A>G	p.Thr60Ala	-	GO:0006783;GO:0006782;GO:0004655;GO:0032791;GO:0006779;GO:0008270;GO:0046872	K01698-ko00860 Porphyrin and chlorophyll metabolism	KOG2794-Delta-aminolevulinic acid dehydratase[H]	79	79	G/G	100
Ca21chr2_C_albicans_SC5314	766689	T	C	SNP	synonymous_variant	LOW	START_CODON_Ca21chr2_C_albicans_SC5314_766651_766653	orf19.856	orf19.856-T	c.39T>C	p.Asn13Asn	-	GO:0016021;GO:0050660;GO:0004499;GO:0050661;GO:0016709	-	KOG1399-Flavin-containing monooxygenase[Q]	83	83	C/C	100
Ca21chr2_C_albicans_SC5314	767265	A	AC	INDEL	frameshift_variant	HIGH	START_CODON_Ca21chr2_C_albicans_SC5314_766651_766653	orf19.856	orf19.856-T	c.615_616insC	p.Tyr206fs	-	GO:0016021;GO:0050660;GO:0004499;GO:0050661;GO:0016709	-	KOG1399-Flavin-containing monooxygenase[Q]	6	49	A/AC	12.2449
Ca21chr2_C_albicans_SC5314	767274	C	T	SNP	synonymous_variant	LOW	START_CODON_Ca21chr2_C_albicans_SC5314_766651_766653	orf19.856	orf19.856-T	c.624C>T	p.His208His	-	GO:0016021;GO:0050660;GO:0004499;GO:0050661;GO:0016709	-	KOG1399-Flavin-containing monooxygenase[Q]	11	55	C/T	20
Ca21chr2_C_albicans_SC5314	767277	G	A	SNP	synonymous_variant	LOW	START_CODON_Ca21chr2_C_albicans_SC5314_766651_766653	orf19.856	orf19.856-T	c.627G>A	p.Ser209Ser	-	GO:0016021;GO:0050660;GO:0004499;GO:0050661;GO:0016709	-	KOG1399-Flavin-containing monooxygenase[Q]	12	55	G/A	21.8182
Ca21chr2_C_albicans_SC5314	767289	T	C	SNP	synonymous_variant	LOW	START_CODON_Ca21chr2_C_albicans_SC5314_766651_766653	orf19.856	orf19.856-T	c.639T>C	p.Asp213Asp	-	GO:0016021;GO:0050660;GO:0004499;GO:0050661;GO:0016709	-	KOG1399-Flavin-containing monooxygenase[Q]	13	56	T/C	23.2143
Ca21chr2_C_albicans_SC5314	767301	C	T	SNP	synonymous_variant	LOW	START_CODON_Ca21chr2_C_albicans_SC5314_766651_766653	orf19.856	orf19.856-T	c.651C>T	p.Asp217Asp	-	GO:0016021;GO:0050660;GO:0004499;GO:0050661;GO:0016709	-	KOG1399-Flavin-containing monooxygenase[Q]	12	52	C/T	23.0769
Ca21chr2_C_albicans_SC5314	767304	C	T	SNP	synonymous_variant	LOW	START_CODON_Ca21chr2_C_albicans_SC5314_766651_766653	orf19.856	orf19.856-T	c.654C>T	p.Phe218Phe	-	GO:0016021;GO:0050660;GO:0004499;GO:0050661;GO:0016709	-	KOG1399-Flavin-containing monooxygenase[Q]	12	52	C/T	23.0769
Ca21chr2_C_albicans_SC5314	767310	G	T	SNP	synonymous_variant	LOW	START_CODON_Ca21chr2_C_albicans_SC5314_766651_766653	orf19.856	orf19.856-T	c.660G>T	p.Gly220Gly	-	GO:0016021;GO:0050660;GO:0004499;GO:0050661;GO:0016709	-	KOG1399-Flavin-containing monooxygenase[Q]	14	57	G/T	24.5614
Ca21chr2_C_albicans_SC5314	767319	C	T	SNP	synonymous_variant	LOW	START_CODON_Ca21chr2_C_albicans_SC5314_766651_766653	orf19.856	orf19.856-T	c.669C>T	p.Val223Val	-	GO:0016021;GO:0050660;GO:0004499;GO:0050661;GO:0016709	-	KOG1399-Flavin-containing monooxygenase[Q]	15	60	C/T	25
Ca21chr2_C_albicans_SC5314	767320	A	G	SNP	missense_variant	MODERATE	START_CODON_Ca21chr2_C_albicans_SC5314_766651_766653	orf19.856	orf19.856-T	c.670A>G	p.Ile224Val	-	GO:0016021;GO:0050660;GO:0004499;GO:0050661;GO:0016709	-	KOG1399-Flavin-containing monooxygenase[Q]	15	59	A/G	25.4237
Ca21chr2_C_albicans_SC5314	767325	G	T	SNP	synonymous_variant	LOW	START_CODON_Ca21chr2_C_albicans_SC5314_766651_766653	orf19.856	orf19.856-T	c.675G>T	p.Val225Val	-	GO:0016021;GO:0050660;GO:0004499;GO:0050661;GO:0016709	-	KOG1399-Flavin-containing monooxygenase[Q]	16	64	G/T	25
Ca21chr2_C_albicans_SC5314	767337	G	A	SNP	synonymous_variant	LOW	START_CODON_Ca21chr2_C_albicans_SC5314_766651_766653	orf19.856	orf19.856-T	c.687G>A	p.Gly229Gly	-	GO:0016021;GO:0050660;GO:0004499;GO:0050661;GO:0016709	-	KOG1399-Flavin-containing monooxygenase[Q]	21	70	G/A	30
Ca21chr2_C_albicans_SC5314	767340	T	C	SNP	synonymous_variant	LOW	START_CODON_Ca21chr2_C_albicans_SC5314_766651_766653	orf19.856	orf19.856-T	c.690T>C	p.Cys230Cys	-	GO:0016021;GO:0050660;GO:0004499;GO:0050661;GO:0016709	-	KOG1399-Flavin-containing monooxygenase[Q]	22	70	T/C	31.4286
Ca21chr2_C_albicans_SC5314	1158771	A	T	SNP	synonymous_variant	LOW	START_CODON_Ca21chr2_C_albicans_SC5314_1157113_1157115	orf19.6877	orf19.6877-T	c.1659A>T	p.Ala553Ala	-	GO:0016021;GO:0000224	-	-	63	63	T/T	100
Ca21chr2_C_albicans_SC5314	1315232	T	C	SNP	missense_variant	MODERATE	START_CODON_Ca21chr2_C_albicans_SC5314_1314829_1314831	orf19.23	orf19.23-T	c.404T>C	p.Val135Ala	-	GO:0006950;GO:0006869;GO:0016021;GO:0005886	-	-	65	65	C/C	100
Ca21chr2_C_albicans_SC5314	1666222	A	T	SNP	missense_variant	MODERATE	START_CODON_Ca21chr2_C_albicans_SC5314_1665815_1665817	orf19.2219	orf19.2219-T	c.408A>T	p.Glu136Asp	-	GO:0015074;GO:0003676	-	-	34	107	A/T	31.7757
Ca21chr2_C_albicans_SC5314	1666231	A	G	SNP	synonymous_variant	LOW	START_CODON_Ca21chr2_C_albicans_SC5314_1665815_1665817	orf19.2219	orf19.2219-T	c.417A>G	p.Lys139Lys	-	GO:0015074;GO:0003676	-	-	33	107	A/G	30.8411
Ca21chr2_C_albicans_SC5314	1666260	A	G	SNP	missense_variant	MODERATE	START_CODON_Ca21chr2_C_albicans_SC5314_1665815_1665817	orf19.2219	orf19.2219-T	c.446A>G	p.Gln149Arg	-	GO:0015074;GO:0003676	-	-	34	101	A/G	33.6634
Ca21chr2_C_albicans_SC5314	1666268	T	C	SNP	missense_variant	MODERATE	START_CODON_Ca21chr2_C_albicans_SC5314_1665815_1665817	orf19.2219	orf19.2219-T	c.454T>C	p.Tyr152His	-	GO:0015074;GO:0003676	-	-	37	105	T/C	35.2381
Ca21chr2_C_albicans_SC5314	1666355	C	A	SNP	missense_variant	MODERATE	START_CODON_Ca21chr2_C_albicans_SC5314_1665815_1665817	orf19.2219	orf19.2219-T	c.541C>A	p.Pro181Thr	-	GO:0015074;GO:0003676	-	-	56	88	C/A	63.6364
Ca21chr2_C_albicans_SC5314	1666372	G	T	SNP	synonymous_variant	LOW	START_CODON_Ca21chr2_C_albicans_SC5314_1665815_1665817	orf19.2219	orf19.2219-T	c.558G>T	p.Ser186Ser	-	GO:0015074;GO:0003676	-	-	23	86	G/T	26.7442
Ca21chr2_C_albicans_SC5314	1666444	A	C	SNP	missense_variant	MODERATE	START_CODON_Ca21chr2_C_albicans_SC5314_1665815_1665817	orf19.2219	orf19.2219-T	c.630A>C	p.Lys210Asn	-	GO:0015074;GO:0003676	-	-	30	89	A/C	33.7079
Ca21chr2_C_albicans_SC5314	1666452	T	C	SNP	missense_variant	MODERATE	START_CODON_Ca21chr2_C_albicans_SC5314_1665815_1665817	orf19.2219	orf19.2219-T	c.638T>C	p.Leu213Pro	-	GO:0015074;GO:0003676	-	-	28	84	T/C	33.3333
Ca21chr2_C_albicans_SC5314	1666464	A	G	SNP	missense_variant	MODERATE	START_CODON_Ca21chr2_C_albicans_SC5314_1665815_1665817	orf19.2219	orf19.2219-T	c.650A>G	p.Lys217Arg	-	GO:0015074;GO:0003676	-	-	26	80	A/G	32.5
Ca21chr2_C_albicans_SC5314	1666472	G	A	SNP	missense_variant	MODERATE	START_CODON_Ca21chr2_C_albicans_SC5314_1665815_1665817	orf19.2219	orf19.2219-T	c.658G>A	p.Val220Ile	-	GO:0015074;GO:0003676	-	-	25	79	G/A	31.6456
Ca21chr2_C_albicans_SC5314	1666489	A	G	SNP	synonymous_variant	LOW	START_CODON_Ca21chr2_C_albicans_SC5314_1665815_1665817	orf19.2219	orf19.2219-T	c.675A>G	p.Leu225Leu	-	GO:0015074;GO:0003676	-	-	29	73	A/G	39.726
Ca21chr2_C_albicans_SC5314	1666519	C	A	SNP	synonymous_variant	LOW	START_CODON_Ca21chr2_C_albicans_SC5314_1665815_1665817	orf19.2219	orf19.2219-T	c.705C>A	p.Pro235Pro	-	GO:0015074;GO:0003676	-	-	26	75	C/A	34.6667
Ca21chr2_C_albicans_SC5314	1666928	T	C	SNP	missense_variant	MODERATE	START_CODON_Ca21chr2_C_albicans_SC5314_1665815_1665817	orf19.2219	orf19.2219-T	c.1114T>C	p.Phe372Leu	-	GO:0015074;GO:0003676	-	-	56	171	T/C	32.7485
Ca21chr2_C_albicans_SC5314	1666945	T	C	SNP	synonymous_variant	LOW	START_CODON_Ca21chr2_C_albicans_SC5314_1665815_1665817	orf19.2219	orf19.2219-T	c.1131T>C	p.Phe377Phe	-	GO:0015074;GO:0003676	-	-	66	181	T/C	36.4641
Ca21chr2_C_albicans_SC5314	1666952	A	T	SNP	missense_variant	MODERATE	START_CODON_Ca21chr2_C_albicans_SC5314_1665815_1665817	orf19.2219	orf19.2219-T	c.1138A>T	p.Ile380Phe	-	GO:0015074;GO:0003676	-	-	63	192	A/T	32.8125
Ca21chr2_C_albicans_SC5314	1666981	T	C	SNP	synonymous_variant	LOW	START_CODON_Ca21chr2_C_albicans_SC5314_1665815_1665817	orf19.2219	orf19.2219-T	c.1167T>C	p.Phe389Phe	-	GO:0015074;GO:0003676	-	-	74	204	T/C	36.2745
Ca21chr2_C_albicans_SC5314	1667111	C	T	SNP	missense_variant	MODERATE	START_CODON_Ca21chr2_C_albicans_SC5314_1665815_1665817	orf19.2219	orf19.2219-T	c.1297C>T	p.Leu433Phe	-	GO:0015074;GO:0003676	-	-	77	252	C/T	30.5556
Ca21chr2_C_albicans_SC5314	1667206	C	A	SNP	synonymous_variant	LOW	START_CODON_Ca21chr2_C_albicans_SC5314_1665815_1665817	orf19.2219	orf19.2219-T	c.1392C>A	p.Ser464Ser	-	GO:0015074;GO:0003676	-	-	31	100	C/A	31
Ca21chr2_C_albicans_SC5314	1668217	C	T	SNP	synonymous_variant	LOW	START_CODON_Ca21chr2_C_albicans_SC5314_1665815_1665817	orf19.2219	orf19.2219-T	c.2403C>T	p.Asp801Asp	-	GO:0015074;GO:0003676	-	-	43	112	C/T	38.3929
Ca21chr2_C_albicans_SC5314	1668241	T	A	SNP	synonymous_variant	LOW	START_CODON_Ca21chr2_C_albicans_SC5314_1665815_1665817	orf19.2219	orf19.2219-T	c.2427T>A	p.Ile809Ile	-	GO:0015074;GO:0003676	-	-	40	121	T/A	33.0579
Ca21chr2_C_albicans_SC5314	1668442	C	T	SNP	synonymous_variant	LOW	START_CODON_Ca21chr2_C_albicans_SC5314_1665815_1665817	orf19.2219	orf19.2219-T	c.2628C>T	p.His876His	-	GO:0015074;GO:0003676	-	-	32	92	C/T	34.7826
Ca21chr2_C_albicans_SC5314	1668526	T	TA	INDEL	frameshift_variant	HIGH	START_CODON_Ca21chr2_C_albicans_SC5314_1665815_1665817	orf19.2219	orf19.2219-T	c.2715dupA	p.Glu906fs	-	GO:0015074;GO:0003676	-	-	47	109	T/TA	43.1193
Ca21chr2_C_albicans_SC5314	1668530	G	A	SNP	missense_variant	MODERATE	START_CODON_Ca21chr2_C_albicans_SC5314_1665815_1665817	orf19.2219	orf19.2219-T	c.2716G>A	p.Glu906Lys	-	GO:0015074;GO:0003676	-	-	48	111	G/A	43.2432
Ca21chr2_C_albicans_SC5314	1668567	A	G	SNP	missense_variant	MODERATE	START_CODON_Ca21chr2_C_albicans_SC5314_1665815_1665817	orf19.2219	orf19.2219-T	c.2753A>G	p.Gln918Arg	-	GO:0015074;GO:0003676	-	-	44	114	A/G	38.5965
Ca21chr2_C_albicans_SC5314	1668574	C	T	SNP	synonymous_variant	LOW	START_CODON_Ca21chr2_C_albicans_SC5314_1665815_1665817	orf19.2219	orf19.2219-T	c.2760C>T	p.Asn920Asn	-	GO:0015074;GO:0003676	-	-	46	120	C/T	38.3333
Ca21chr2_C_albicans_SC5314	1668592	C	T	SNP	synonymous_variant	LOW	START_CODON_Ca21chr2_C_albicans_SC5314_1665815_1665817	orf19.2219	orf19.2219-T	c.2778C>T	p.Thr926Thr	-	GO:0015074;GO:0003676	-	-	46	119	C/T	38.6555
Ca21chr2_C_albicans_SC5314	1668619	T	A	SNP	synonymous_variant	LOW	START_CODON_Ca21chr2_C_albicans_SC5314_1665815_1665817	orf19.2219	orf19.2219-T	c.2805T>A	p.Gly935Gly	-	GO:0015074;GO:0003676	-	-	40	107	T/A	37.3832
Ca21chr2_C_albicans_SC5314	1668620	C	A	SNP	synonymous_variant	LOW	START_CODON_Ca21chr2_C_albicans_SC5314_1665815_1665817	orf19.2219	orf19.2219-T	c.2806C>A	p.Arg936Arg	-	GO:0015074;GO:0003676	-	-	40	105	C/A	38.0952
Ca21chr2_C_albicans_SC5314	1668670	C	T	SNP	synonymous_variant	LOW	START_CODON_Ca21chr2_C_albicans_SC5314_1665815_1665817	orf19.2219	orf19.2219-T	c.2856C>T	p.Thr952Thr	-	GO:0015074;GO:0003676	-	-	57	77	C/T	74.026
Ca21chr2_C_albicans_SC5314	1668673	C	T	SNP	synonymous_variant	LOW	START_CODON_Ca21chr2_C_albicans_SC5314_1665815_1665817	orf19.2219	orf19.2219-T	c.2859C>T	p.Asn953Asn	-	GO:0015074;GO:0003676	-	-	33	78	C/T	42.3077
Ca21chr2_C_albicans_SC5314	1669054	G	A	SNP	synonymous_variant	LOW	START_CODON_Ca21chr2_C_albicans_SC5314_1665815_1665817	orf19.2219	orf19.2219-T	c.3240G>A	p.Lys1080Lys	-	GO:0015074;GO:0003676	-	-	30	82	G/A	36.5854
Ca21chr2_C_albicans_SC5314	1669057	C	A	SNP	missense_variant	MODERATE	START_CODON_Ca21chr2_C_albicans_SC5314_1665815_1665817	orf19.2219	orf19.2219-T	c.3243C>A	p.Asp1081Glu	-	GO:0015074;GO:0003676	-	-	84	84	A/A	100
Ca21chr2_C_albicans_SC5314	1669077	C	T	SNP	missense_variant	MODERATE	START_CODON_Ca21chr2_C_albicans_SC5314_1665815_1665817	orf19.2219	orf19.2219-T	c.3263C>T	p.Pro1088Leu	-	GO:0015074;GO:0003676	-	-	29	80	C/T	36.25
Ca21chr2_C_albicans_SC5314	1669139	T	C	SNP	synonymous_variant	LOW	START_CODON_Ca21chr2_C_albicans_SC5314_1665815_1665817	orf19.2219	orf19.2219-T	c.3325T>C	p.???1109???	-	GO:0015074;GO:0003676	-	-	33	91	T/C	36.2637
Ca21chr2_C_albicans_SC5314	1951764	TCCACTCCAG	T	INDEL	disruptive_inframe_deletion	MODERATE	START_CODON_Ca21chr2_C_albicans_SC5314_1951311_1951313	orf19.1401	orf19.1401-T	c.456_464delCACTCCAGC	p.Thr153_Ala155del	-	GO:0005618;GO:0007155;GO:0005576;GO:0031225	K01183-ko00520 Amino sugar and nucleotide sugar metabolism	-	51	86	TCCACTCCAG/T	59.3023
Ca21chr2_C_albicans_SC5314	1951777	CTG	C	INDEL	frameshift_variant	HIGH	START_CODON_Ca21chr2_C_albicans_SC5314_1951311_1951313	orf19.1401	orf19.1401-T	c.468_469delTG	p.Glu157fs	-	GO:0005618;GO:0007155;GO:0005576;GO:0031225	K01183-ko00520 Amino sugar and nucleotide sugar metabolism	-	51	88	CTG/C	57.9545
Ca21chr2_C_albicans_SC5314	1951780	AATCTACTCCAGCTACTGAGTCCACT	A	INDEL	frameshift_variant	HIGH	START_CODON_Ca21chr2_C_albicans_SC5314_1951311_1951313	orf19.1401	orf19.1401-T	c.471_495delATCTACTCCAGCTACTGAGTCCACT	p.Glu157fs	-	GO:0005618;GO:0007155;GO:0005576;GO:0031225	K01183-ko00520 Amino sugar and nucleotide sugar metabolism	-	50	88	AATCTACTCCAGCTACTGAGTCCACT/A	56.8182
Ca21chr2_C_albicans_SC5314	1951830	ACCGAG	A	INDEL	frameshift_variant	HIGH	START_CODON_Ca21chr2_C_albicans_SC5314_1951311_1951313	orf19.1401	orf19.1401-T	c.521_525delCCGAG	p.Thr174fs	-	GO:0005618;GO:0007155;GO:0005576;GO:0031225	K01183-ko00520 Amino sugar and nucleotide sugar metabolism	-	53	88	ACCGAG/A	60.2273
Ca21chr2_C_albicans_SC5314	1951836	TCCACACCAGCTAC	T	INDEL	frameshift_variant	HIGH	START_CODON_Ca21chr2_C_albicans_SC5314_1951311_1951313	orf19.1401	orf19.1401-T	c.527_539delCCACACCAGCTAC	p.Ser176fs	-	GO:0005618;GO:0007155;GO:0005576;GO:0031225	K01183-ko00520 Amino sugar and nucleotide sugar metabolism	-	53	87	TCCACACCAGCTAC/T	60.9195
Ca21chr2_C_albicans_SC5314	1952972	A	C	SNP	synonymous_variant	LOW	START_CODON_Ca21chr2_C_albicans_SC5314_1951311_1951313	orf19.1401	orf19.1401-T	c.1662A>C	p.Gly554Gly	-	GO:0005618;GO:0007155;GO:0005576;GO:0031225	K01183-ko00520 Amino sugar and nucleotide sugar metabolism	-	20	33	A/C	60.6061
Ca21chr2_C_albicans_SC5314	2031370	G	T	SNP	missense_variant	MODERATE	START_CODON_Ca21chr2_C_albicans_SC5314_2031301_2031303	orf19.1358	orf19.1358-T	c.70G>T	p.Val24Phe	-	GO:0008652;GO:0010691;GO:0001080;GO:0000122;GO:0003700;GO:0060261;GO:0005634;GO:0043565;GO:1903833;GO:0042802;GO:0005667;GO:0000978;GO:0003682;GO:0000981;GO:0045899	-	-	34	61	G/T	55.7377
Ca21chr2_C_albicans_SC5314	2031515	G	T	SNP	missense_variant	MODERATE	START_CODON_Ca21chr2_C_albicans_SC5314_2031301_2031303	orf19.1358	orf19.1358-T	c.215G>T	p.Gly72Val	-	GO:0008652;GO:0010691;GO:0001080;GO:0000122;GO:0003700;GO:0060261;GO:0005634;GO:0043565;GO:1903833;GO:0042802;GO:0005667;GO:0000978;GO:0003682;GO:0000981;GO:0045899	-	-	77	78	T/T	98.7179
Ca21chr2_C_albicans_SC5314	2031726	C	T	SNP	synonymous_variant	LOW	START_CODON_Ca21chr2_C_albicans_SC5314_2031301_2031303	orf19.1358	orf19.1358-T	c.426C>T	p.Asp142Asp	-	GO:0008652;GO:0010691;GO:0001080;GO:0000122;GO:0003700;GO:0060261;GO:0005634;GO:0043565;GO:1903833;GO:0042802;GO:0005667;GO:0000978;GO:0003682;GO:0000981;GO:0045899	-	-	33	60	C/T	55
Ca21chr2_C_albicans_SC5314	2032254	T	C	SNP	synonymous_variant	LOW	START_CODON_Ca21chr2_C_albicans_SC5314_2031301_2031303	orf19.1358	orf19.1358-T	c.954T>C	p.Val318Val	-	GO:0008652;GO:0010691;GO:0001080;GO:0000122;GO:0003700;GO:0060261;GO:0005634;GO:0043565;GO:1903833;GO:0042802;GO:0005667;GO:0000978;GO:0003682;GO:0000981;GO:0045899	-	-	32	57	T/C	56.1404
Ca21chr2_C_albicans_SC5314	2151625	T	G	SNP	missense_variant	MODERATE	START_CODON_Ca21chr2_C_albicans_SC5314_2151608_2151610	orf19.3490	orf19.3490-T	c.18T>G	p.Asn6Lys	-	-	-	-	22	84	T/G	26.1905
Ca21chr2_C_albicans_SC5314	2151638	G	A	SNP	missense_variant	MODERATE	START_CODON_Ca21chr2_C_albicans_SC5314_2151608_2151610	orf19.3490	orf19.3490-T	c.31G>A	p.Gly11Ser	-	-	-	-	16	74	G/A	21.6216
Ca21chr2_C_albicans_SC5314	2151646	GAT	G	INDEL	frameshift_variant	HIGH	START_CODON_Ca21chr2_C_albicans_SC5314_2151608_2151610	orf19.3490	orf19.3490-T	c.42_43delAT	p.Phe15fs	-	-	-	-	19	70	GAT/G	27.1429
Ca21chr2_C_albicans_SC5314	2151652	C	CTT	INDEL	frameshift_variant	HIGH	START_CODON_Ca21chr2_C_albicans_SC5314_2151608_2151610	orf19.3490	orf19.3490-T	c.45_46insTT	p.Lys16fs	-	-	-	-	18	67	C/CTT	26.8657
Ca21chr2_C_albicans_SC5314	2151670	G	A	SNP	synonymous_variant	LOW	START_CODON_Ca21chr2_C_albicans_SC5314_2151608_2151610	orf19.3490	orf19.3490-T	c.63G>A	p.Ser21Ser	-	-	-	-	28	53	G/A	52.8302
Ca21chr2_C_albicans_SC5314	2151683	A	G	SNP	missense_variant	MODERATE	START_CODON_Ca21chr2_C_albicans_SC5314_2151608_2151610	orf19.3490	orf19.3490-T	c.76A>G	p.Ile26Val	-	-	-	-	30	62	A/G	48.3871
Ca21chr2_C_albicans_SC5314	2151687	A	G	SNP	missense_variant	MODERATE	START_CODON_Ca21chr2_C_albicans_SC5314_2151608_2151610	orf19.3490	orf19.3490-T	c.80A>G	p.His27Arg	-	-	-	-	29	58	A/G	50
Ca21chr2_C_albicans_SC5314	2151784	A	G	SNP	synonymous_variant	LOW	START_CODON_Ca21chr2_C_albicans_SC5314_2151608_2151610	orf19.3490	orf19.3490-T	c.177A>G	p.Ser59Ser	-	-	-	-	31	87	A/G	35.6322
Ca21chr2_C_albicans_SC5314	2151803	G	A	SNP	missense_variant	MODERATE	START_CODON_Ca21chr2_C_albicans_SC5314_2151608_2151610	orf19.3490	orf19.3490-T	c.196G>A	p.Ala66Thr	-	-	-	-	60	90	G/A	66.6667
Ca21chr2_C_albicans_SC5314	2151856	T	C	SNP	synonymous_variant	LOW	START_CODON_Ca21chr2_C_albicans_SC5314_2151608_2151610	orf19.3490	orf19.3490-T	c.249T>C	p.His83His	-	-	-	-	24	72	T/C	33.3333
Ca21chr2_C_albicans_SC5314	2151992	C	T	SNP	missense_variant	MODERATE	START_CODON_Ca21chr2_C_albicans_SC5314_2151608_2151610	orf19.3490	orf19.3490-T	c.385C>T	p.Arg129Trp	-	-	-	-	29	117	C/T	24.7863
Ca21chr2_C_albicans_SC5314	2152011	T	C	SNP	missense_variant	MODERATE	START_CODON_Ca21chr2_C_albicans_SC5314_2151608_2151610	orf19.3490	orf19.3490-T	c.404T>C	p.Leu135Ser	-	-	-	-	21	114	T/C	18.4211
Ca21chr2_C_albicans_SC5314	2152015	T	C	SNP	synonymous_variant	LOW	START_CODON_Ca21chr2_C_albicans_SC5314_2151608_2151610	orf19.3490	orf19.3490-T	c.408T>C	p.Asp136Asp	-	-	-	-	44	113	T/C	38.9381
Ca21chr2_C_albicans_SC5314	2152057	A	G	SNP	synonymous_variant	LOW	START_CODON_Ca21chr2_C_albicans_SC5314_2151608_2151610	orf19.3490	orf19.3490-T	c.450A>G	p.Lys150Lys	-	-	-	-	72	134	A/G	53.7313
Ca21chr2_C_albicans_SC5314	2152087	G	A	SNP	missense_variant	MODERATE	START_CODON_Ca21chr2_C_albicans_SC5314_2151608_2151610	orf19.3490	orf19.3490-T	c.480G>A	p.Met160Ile	-	-	-	-	10	113	G/A	8.8496
Ca21chr2_C_albicans_SC5314	2152089	A	C	SNP	missense_variant	MODERATE	START_CODON_Ca21chr2_C_albicans_SC5314_2151608_2151610	orf19.3490	orf19.3490-T	c.482A>C	p.Asn161Thr	-	-	-	-	29	110	A/C	26.3636
Ca21chr2_C_albicans_SC5314	2152094	C	T	SNP	missense_variant	MODERATE	START_CODON_Ca21chr2_C_albicans_SC5314_2151608_2151610	orf19.3490	orf19.3490-T	c.487C>T	p.Pro163Ser	-	-	-	-	26	110	C/T	23.6364
Ca21chr2_C_albicans_SC5314	2152166	G	A	SNP	missense_variant	MODERATE	START_CODON_Ca21chr2_C_albicans_SC5314_2151608_2151610	orf19.3490	orf19.3490-T	c.559G>A	p.Gly187Ser	-	-	-	-	63	157	G/A	40.1274
Ca21chr2_C_albicans_SC5314	2152171	C	T	SNP	synonymous_variant	LOW	START_CODON_Ca21chr2_C_albicans_SC5314_2151608_2151610	orf19.3490	orf19.3490-T	c.564C>T	p.Ser188Ser	-	-	-	-	18	154	C/T	11.6883
Ca21chr2_C_albicans_SC5314	2152179	A	C	SNP	missense_variant	MODERATE	START_CODON_Ca21chr2_C_albicans_SC5314_2151608_2151610	orf19.3490	orf19.3490-T	c.572A>C	p.Gln191Pro	-	-	-	-	68	167	A/C	40.7186
Ca21chr2_C_albicans_SC5314	2152182	G	A	SNP	missense_variant	MODERATE	START_CODON_Ca21chr2_C_albicans_SC5314_2151608_2151610	orf19.3490	orf19.3490-T	c.575G>A	p.Arg192Gln	-	-	-	-	71	170	G/A	41.7647
Ca21chr2_C_albicans_SC5314	2152193	C	T	SNP	stop_gained	HIGH	START_CODON_Ca21chr2_C_albicans_SC5314_2151608_2151610	orf19.3490	orf19.3490-T	c.586C>T	p.Gln196*	-	-	-	-	57	174	C/T	32.7586
Ca21chr2_C_albicans_SC5314	2152195	G	C	SNP	missense_variant	MODERATE	START_CODON_Ca21chr2_C_albicans_SC5314_2151608_2151610	orf19.3490	orf19.3490-T	c.588G>C	p.Gln196His	-	-	-	-	74	176	G/C	42.0455
Ca21chr2_C_albicans_SC5314	2152237	C	T	SNP	synonymous_variant	LOW	START_CODON_Ca21chr2_C_albicans_SC5314_2151608_2151610	orf19.3490	orf19.3490-T	c.630C>T	p.Asp210Asp	-	-	-	-	68	192	C/T	35.4167
Ca21chr2_C_albicans_SC5314	2152240	C	G	SNP	missense_variant	MODERATE	START_CODON_Ca21chr2_C_albicans_SC5314_2151608_2151610	orf19.3490	orf19.3490-T	c.633C>G	p.Phe211Leu	-	-	-	-	69	191	C/G	36.1257
Ca21chr2_C_albicans_SC5314	2152324	T	A	SNP	stop_gained	HIGH	START_CODON_Ca21chr2_C_albicans_SC5314_2151608_2151610	orf19.3490	orf19.3490-T	c.717T>A	p.Tyr239*	-	-	-	-	15	143	T/A	10.4895
Ca21chr2_C_albicans_SC5314	2152592	C	T	SNP	stop_gained	HIGH	START_CODON_Ca21chr2_C_albicans_SC5314_2151608_2151610	orf19.3490	orf19.3490-T	c.985C>T	p.Gln329*	-	-	-	-	13	53	C/T	24.5283
Ca21chr2_C_albicans_SC5314	2152598	G	A	SNP	missense_variant	MODERATE	START_CODON_Ca21chr2_C_albicans_SC5314_2151608_2151610	orf19.3490	orf19.3490-T	c.991G>A	p.Gly331Ser	-	-	-	-	9	55	G/A	16.3636
Ca21chr2_C_albicans_SC5314	2152602	A	G	SNP	missense_variant	MODERATE	START_CODON_Ca21chr2_C_albicans_SC5314_2151608_2151610	orf19.3490	orf19.3490-T	c.995A>G	p.Lys332Arg	-	-	-	-	6	60	A/G	10
Ca21chr2_C_albicans_SC5314	2152603	G	A	SNP	synonymous_variant	LOW	START_CODON_Ca21chr2_C_albicans_SC5314_2151608_2151610	orf19.3490	orf19.3490-T	c.996G>A	p.Lys332Lys	-	-	-	-	9	60	G/A	15
Ca21chr2_C_albicans_SC5314	2152608	G	A	SNP	missense_variant	MODERATE	START_CODON_Ca21chr2_C_albicans_SC5314_2151608_2151610	orf19.3490	orf19.3490-T	c.1001G>A	p.Arg334His	-	-	-	-	6	60	G/A	10
Ca21chr2_C_albicans_SC5314	2152648	C	T	SNP	synonymous_variant	LOW	START_CODON_Ca21chr2_C_albicans_SC5314_2151608_2151610	orf19.3490	orf19.3490-T	c.1041C>T	p.Phe347Phe	-	-	-	-	8	60	C/T	13.3333
Ca21chr2_C_albicans_SC5314	2152705	G	A	SNP	synonymous_variant	LOW	START_CODON_Ca21chr2_C_albicans_SC5314_2151608_2151610	orf19.3490	orf19.3490-T	c.1098G>A	p.Lys366Lys	-	-	-	-	8	57	G/A	14.0351
Ca21chr2_C_albicans_SC5314	2152723	A	C	SNP	synonymous_variant	LOW	START_CODON_Ca21chr2_C_albicans_SC5314_2151608_2151610	orf19.3490	orf19.3490-T	c.1116A>C	p.Ser372Ser	-	-	-	-	57	61	C/C	93.4426
Ca21chr2_C_albicans_SC5314	2152731	G	A	SNP	missense_variant	MODERATE	START_CODON_Ca21chr2_C_albicans_SC5314_2151608_2151610	orf19.3490	orf19.3490-T	c.1124G>A	p.Gly375Asp	-	-	-	-	52	63	G/A	82.5397
Ca21chr2_C_albicans_SC5314	2152736	G	A	SNP	missense_variant	MODERATE	START_CODON_Ca21chr2_C_albicans_SC5314_2151608_2151610	orf19.3490	orf19.3490-T	c.1129G>A	p.Glu377Lys	-	-	-	-	6	66	G/A	9.0909
Ca21chr2_C_albicans_SC5314	2152738	A	T	SNP	missense_variant	MODERATE	START_CODON_Ca21chr2_C_albicans_SC5314_2151608_2151610	orf19.3490	orf19.3490-T	c.1131A>T	p.Glu377Asp	-	-	-	-	10	65	A/T	15.3846
Ca21chr2_C_albicans_SC5314	2152743	T	C	SNP	missense_variant	MODERATE	START_CODON_Ca21chr2_C_albicans_SC5314_2151608_2151610	orf19.3490	orf19.3490-T	c.1136T>C	p.Val379Ala	-	-	-	-	6	64	T/C	9.375
Ca21chr2_C_albicans_SC5314	2152824	A	AAC	INDEL	frameshift_variant	HIGH	START_CODON_Ca21chr2_C_albicans_SC5314_2151608_2151610	orf19.3490	orf19.3490-T	c.1217_1218insAC	p.Asp406fs	-	-	-	-	22	84	A/AAC	26.1905
Ca21chr3_C_albicans_SC5314	199082	T	C	SNP	synonymous_variant	LOW	START_CODON_Ca21chr3_C_albicans_SC5314_198711_198713	orf19.2501	orf19.2501-T	c.372T>C	p.Pro124Pro	-	GO:0005783;GO:0015230;GO:0016021;GO:0015883;GO:0005789;GO:0055085	-	-	30	78	T/C	38.4615
Ca21chr3_C_albicans_SC5314	199247	A	G	SNP	synonymous_variant	LOW	START_CODON_Ca21chr3_C_albicans_SC5314_198711_198713	orf19.2501	orf19.2501-T	c.537A>G	p.Gly179Gly	-	GO:0005783;GO:0015230;GO:0016021;GO:0015883;GO:0005789;GO:0055085	-	-	29	66	A/G	43.9394
Ca21chr3_C_albicans_SC5314	199844	A	G	SNP	synonymous_variant	LOW	START_CODON_Ca21chr3_C_albicans_SC5314_198711_198713	orf19.2501	orf19.2501-T	c.1134A>G	p.Leu378Leu	-	GO:0005783;GO:0015230;GO:0016021;GO:0015883;GO:0005789;GO:0055085	-	-	34	66	A/G	51.5152
Ca21chr3_C_albicans_SC5314	200172	G	A	SNP	missense_variant	MODERATE	START_CODON_Ca21chr3_C_albicans_SC5314_198711_198713	orf19.2501	orf19.2501-T	c.1462G>A	p.Asp488Asn	-	GO:0005783;GO:0015230;GO:0016021;GO:0015883;GO:0005789;GO:0055085	-	-	25	47	G/A	53.1915
Ca21chr3_C_albicans_SC5314	201020	A	G	SNP	synonymous_variant	LOW	START_CODON_Ca21chr3_C_albicans_SC5314_198711_198713	orf19.2501	orf19.2501-T	c.2310A>G	p.Leu770Leu	-	GO:0005783;GO:0015230;GO:0016021;GO:0015883;GO:0005789;GO:0055085	-	-	22	59	A/G	37.2881
Ca21chr3_C_albicans_SC5314	201114	C	A	SNP	missense_variant	MODERATE	START_CODON_Ca21chr3_C_albicans_SC5314_198711_198713	orf19.2501	orf19.2501-T	c.2404C>A	p.Pro802Thr	-	GO:0005783;GO:0015230;GO:0016021;GO:0015883;GO:0005789;GO:0055085	-	-	77	77	A/A	100
Ca21chr3_C_albicans_SC5314	236586	A	C	SNP	missense_variant	MODERATE	START_CODON_Ca21chr3_C_albicans_SC5314_236576_236578	orf19.3153	orf19.3153-T	c.11A>C	p.Lys4Thr	-	GO:0016308;GO:0005634;GO:0046854;GO:0030866;GO:0031321;GO:0016307;GO:0005886;GO:0005524	K00889-ko04139 Regulation of mitophagy - yeast;ko04072 Phospholipase D signaling pathway;ko04070 Phosphatidylinositol signaling system;ko04011 MAPK signaling pathway - yeast;ko05231 Choline metabolism in cancer;ko04666 Fc gamma R-mediated phagocytosis;ko00562 Inositol phosphate metabolism;ko04810 Regulation of actin cytoskeleton;ko04144 Endocytosis	KOG0229-Phosphatidylinositol-4-phosphate 5-kinase[T]	97	97	C/C	100
Ca21chr3_C_albicans_SC5314	236648	C	T	SNP	missense_variant	MODERATE	START_CODON_Ca21chr3_C_albicans_SC5314_236576_236578	orf19.3153	orf19.3153-T	c.73C>T	p.Pro25Ser	-	GO:0016308;GO:0005634;GO:0046854;GO:0030866;GO:0031321;GO:0016307;GO:0005886;GO:0005524	K00889-ko04139 Regulation of mitophagy - yeast;ko04072 Phospholipase D signaling pathway;ko04070 Phosphatidylinositol signaling system;ko04011 MAPK signaling pathway - yeast;ko05231 Choline metabolism in cancer;ko04666 Fc gamma R-mediated phagocytosis;ko00562 Inositol phosphate metabolism;ko04810 Regulation of actin cytoskeleton;ko04144 Endocytosis	KOG0229-Phosphatidylinositol-4-phosphate 5-kinase[T]	57	96	C/T	59.375
Ca21chr3_C_albicans_SC5314	236699	T	C	SNP	missense_variant	MODERATE	START_CODON_Ca21chr3_C_albicans_SC5314_236576_236578	orf19.3153	orf19.3153-T	c.124T>C	p.Ser42Pro	-	GO:0016308;GO:0005634;GO:0046854;GO:0030866;GO:0031321;GO:0016307;GO:0005886;GO:0005524	K00889-ko04139 Regulation of mitophagy - yeast;ko04072 Phospholipase D signaling pathway;ko04070 Phosphatidylinositol signaling system;ko04011 MAPK signaling pathway - yeast;ko05231 Choline metabolism in cancer;ko04666 Fc gamma R-mediated phagocytosis;ko00562 Inositol phosphate metabolism;ko04810 Regulation of actin cytoskeleton;ko04144 Endocytosis	KOG0229-Phosphatidylinositol-4-phosphate 5-kinase[T]	46	94	T/C	48.9362
Ca21chr3_C_albicans_SC5314	237011	G	A	SNP	missense_variant	MODERATE	START_CODON_Ca21chr3_C_albicans_SC5314_236576_236578	orf19.3153	orf19.3153-T	c.436G>A	p.Gly146Ser	-	GO:0016308;GO:0005634;GO:0046854;GO:0030866;GO:0031321;GO:0016307;GO:0005886;GO:0005524	K00889-ko04139 Regulation of mitophagy - yeast;ko04072 Phospholipase D signaling pathway;ko04070 Phosphatidylinositol signaling system;ko04011 MAPK signaling pathway - yeast;ko05231 Choline metabolism in cancer;ko04666 Fc gamma R-mediated phagocytosis;ko00562 Inositol phosphate metabolism;ko04810 Regulation of actin cytoskeleton;ko04144 Endocytosis	KOG0229-Phosphatidylinositol-4-phosphate 5-kinase[T]	32	56	G/A	57.1429
Ca21chr3_C_albicans_SC5314	237326	C	T	SNP	missense_variant	MODERATE	START_CODON_Ca21chr3_C_albicans_SC5314_236576_236578	orf19.3153	orf19.3153-T	c.751C>T	p.Leu251Phe	-	GO:0016308;GO:0005634;GO:0046854;GO:0030866;GO:0031321;GO:0016307;GO:0005886;GO:0005524	K00889-ko04139 Regulation of mitophagy - yeast;ko04072 Phospholipase D signaling pathway;ko04070 Phosphatidylinositol signaling system;ko04011 MAPK signaling pathway - yeast;ko05231 Choline metabolism in cancer;ko04666 Fc gamma R-mediated phagocytosis;ko00562 Inositol phosphate metabolism;ko04810 Regulation of actin cytoskeleton;ko04144 Endocytosis	KOG0229-Phosphatidylinositol-4-phosphate 5-kinase[T]	14	39	C/T	35.8974
Ca21chr3_C_albicans_SC5314	237412	C	A	SNP	synonymous_variant	LOW	START_CODON_Ca21chr3_C_albicans_SC5314_236576_236578	orf19.3153	orf19.3153-T	c.837C>A	p.Gly279Gly	-	GO:0016308;GO:0005634;GO:0046854;GO:0030866;GO:0031321;GO:0016307;GO:0005886;GO:0005524	K00889-ko04139 Regulation of mitophagy - yeast;ko04072 Phospholipase D signaling pathway;ko04070 Phosphatidylinositol signaling system;ko04011 MAPK signaling pathway - yeast;ko05231 Choline metabolism in cancer;ko04666 Fc gamma R-mediated phagocytosis;ko00562 Inositol phosphate metabolism;ko04810 Regulation of actin cytoskeleton;ko04144 Endocytosis	KOG0229-Phosphatidylinositol-4-phosphate 5-kinase[T]	20	46	C/A	43.4783
Ca21chr3_C_albicans_SC5314	630558	C	T	SNP	missense_variant	MODERATE	STOP_CODON_Ca21chr3_C_albicans_SC5314_630514_630516	orf19.290	orf19.290-T	c.4300G>A	p.Glu1434Lys	-	GO:0030968;GO:0006486;GO:0005788;GO:0051787;GO:0005509;GO:0071712;GO:0003980;GO:0006078;GO:0005537;GO:0097359	K11718-ko04141 Protein processing in endoplasmic reticulum	KOG1879-UDP-glucose:glycoprotein glucosyltransferase[G]	80	161	C/T	49.6894
Ca21chr3_C_albicans_SC5314	630653	G	T	SNP	missense_variant	MODERATE	STOP_CODON_Ca21chr3_C_albicans_SC5314_630514_630516	orf19.290	orf19.290-T	c.4205C>A	p.Ala1402Glu	-	GO:0030968;GO:0006486;GO:0005788;GO:0051787;GO:0005509;GO:0071712;GO:0003980;GO:0006078;GO:0005537;GO:0097359	K11718-ko04141 Protein processing in endoplasmic reticulum	KOG1879-UDP-glucose:glycoprotein glucosyltransferase[G]	71	159	G/T	44.6541
Ca21chr3_C_albicans_SC5314	630779	A	G	SNP	missense_variant	MODERATE	STOP_CODON_Ca21chr3_C_albicans_SC5314_630514_630516	orf19.290	orf19.290-T	c.4079T>C	p.Met1360Thr	-	GO:0030968;GO:0006486;GO:0005788;GO:0051787;GO:0005509;GO:0071712;GO:0003980;GO:0006078;GO:0005537;GO:0097359	K11718-ko04141 Protein processing in endoplasmic reticulum	KOG1879-UDP-glucose:glycoprotein glucosyltransferase[G]	51	79	A/G	64.557
Ca21chr3_C_albicans_SC5314	631290	T	C	SNP	missense_variant	MODERATE	STOP_CODON_Ca21chr3_C_albicans_SC5314_630514_630516	orf19.290	orf19.290-T	c.3568A>G	p.Ile1190Val	-	GO:0030968;GO:0006486;GO:0005788;GO:0051787;GO:0005509;GO:0071712;GO:0003980;GO:0006078;GO:0005537;GO:0097359	K11718-ko04141 Protein processing in endoplasmic reticulum	KOG1879-UDP-glucose:glycoprotein glucosyltransferase[G]	31	60	T/C	51.6667
Ca21chr3_C_albicans_SC5314	631328	A	G	SNP	missense_variant	MODERATE	STOP_CODON_Ca21chr3_C_albicans_SC5314_630514_630516	orf19.290	orf19.290-T	c.3530T>C	p.Val1177Ala	-	GO:0030968;GO:0006486;GO:0005788;GO:0051787;GO:0005509;GO:0071712;GO:0003980;GO:0006078;GO:0005537;GO:0097359	K11718-ko04141 Protein processing in endoplasmic reticulum	KOG1879-UDP-glucose:glycoprotein glucosyltransferase[G]	33	56	A/G	58.9286
Ca21chr3_C_albicans_SC5314	631413	C	T	SNP	missense_variant	MODERATE	STOP_CODON_Ca21chr3_C_albicans_SC5314_630514_630516	orf19.290	orf19.290-T	c.3445G>A	p.Glu1149Lys	-	GO:0030968;GO:0006486;GO:0005788;GO:0051787;GO:0005509;GO:0071712;GO:0003980;GO:0006078;GO:0005537;GO:0097359	K11718-ko04141 Protein processing in endoplasmic reticulum	KOG1879-UDP-glucose:glycoprotein glucosyltransferase[G]	24	56	C/T	42.8571
Ca21chr3_C_albicans_SC5314	632314	C	T	SNP	synonymous_variant	LOW	STOP_CODON_Ca21chr3_C_albicans_SC5314_630514_630516	orf19.290	orf19.290-T	c.2544G>A	p.Leu848Leu	-	GO:0030968;GO:0006486;GO:0005788;GO:0051787;GO:0005509;GO:0071712;GO:0003980;GO:0006078;GO:0005537;GO:0097359	K11718-ko04141 Protein processing in endoplasmic reticulum	KOG1879-UDP-glucose:glycoprotein glucosyltransferase[G]	18	48	C/T	37.5
Ca21chr3_C_albicans_SC5314	632785	A	G	SNP	synonymous_variant	LOW	STOP_CODON_Ca21chr3_C_albicans_SC5314_630514_630516	orf19.290	orf19.290-T	c.2073T>C	p.Gly691Gly	-	GO:0030968;GO:0006486;GO:0005788;GO:0051787;GO:0005509;GO:0071712;GO:0003980;GO:0006078;GO:0005537;GO:0097359	K11718-ko04141 Protein processing in endoplasmic reticulum	KOG1879-UDP-glucose:glycoprotein glucosyltransferase[G]	33	52	A/G	63.4615
Ca21chr3_C_albicans_SC5314	634010	A	T	SNP	missense_variant	MODERATE	STOP_CODON_Ca21chr3_C_albicans_SC5314_630514_630516	orf19.290	orf19.290-T	c.848T>A	p.Ile283Asn	-	GO:0030968;GO:0006486;GO:0005788;GO:0051787;GO:0005509;GO:0071712;GO:0003980;GO:0006078;GO:0005537;GO:0097359	K11718-ko04141 Protein processing in endoplasmic reticulum	KOG1879-UDP-glucose:glycoprotein glucosyltransferase[G]	23	49	A/T	46.9388
Ca21chr3_C_albicans_SC5314	634015	T	C	SNP	synonymous_variant	LOW	STOP_CODON_Ca21chr3_C_albicans_SC5314_630514_630516	orf19.290	orf19.290-T	c.843A>G	p.Leu281Leu	-	GO:0030968;GO:0006486;GO:0005788;GO:0051787;GO:0005509;GO:0071712;GO:0003980;GO:0006078;GO:0005537;GO:0097359	K11718-ko04141 Protein processing in endoplasmic reticulum	KOG1879-UDP-glucose:glycoprotein glucosyltransferase[G]	21	47	T/C	44.6809
Ca21chr3_C_albicans_SC5314	634033	G	C	SNP	missense_variant	MODERATE	STOP_CODON_Ca21chr3_C_albicans_SC5314_630514_630516	orf19.290	orf19.290-T	c.825C>G	p.Asp275Glu	-	GO:0030968;GO:0006486;GO:0005788;GO:0051787;GO:0005509;GO:0071712;GO:0003980;GO:0006078;GO:0005537;GO:0097359	K11718-ko04141 Protein processing in endoplasmic reticulum	KOG1879-UDP-glucose:glycoprotein glucosyltransferase[G]	20	51	G/C	39.2157
Ca21chr3_C_albicans_SC5314	634074	T	G	SNP	missense_variant	MODERATE	STOP_CODON_Ca21chr3_C_albicans_SC5314_630514_630516	orf19.290	orf19.290-T	c.784A>C	p.Thr262Pro	-	GO:0030968;GO:0006486;GO:0005788;GO:0051787;GO:0005509;GO:0071712;GO:0003980;GO:0006078;GO:0005537;GO:0097359	K11718-ko04141 Protein processing in endoplasmic reticulum	KOG1879-UDP-glucose:glycoprotein glucosyltransferase[G]	22	56	T/G	39.2857
Ca21chr3_C_albicans_SC5314	634105	T	C	SNP	synonymous_variant	LOW	STOP_CODON_Ca21chr3_C_albicans_SC5314_630514_630516	orf19.290	orf19.290-T	c.753A>G	p.Glu251Glu	-	GO:0030968;GO:0006486;GO:0005788;GO:0051787;GO:0005509;GO:0071712;GO:0003980;GO:0006078;GO:0005537;GO:0097359	K11718-ko04141 Protein processing in endoplasmic reticulum	KOG1879-UDP-glucose:glycoprotein glucosyltransferase[G]	24	59	T/C	40.678
Ca21chr3_C_albicans_SC5314	634143	C	T	SNP	missense_variant	MODERATE	STOP_CODON_Ca21chr3_C_albicans_SC5314_630514_630516	orf19.290	orf19.290-T	c.715G>A	p.Asp239Asn	-	GO:0030968;GO:0006486;GO:0005788;GO:0051787;GO:0005509;GO:0071712;GO:0003980;GO:0006078;GO:0005537;GO:0097359	K11718-ko04141 Protein processing in endoplasmic reticulum	KOG1879-UDP-glucose:glycoprotein glucosyltransferase[G]	25	64	C/T	39.0625
Ca21chr3_C_albicans_SC5314	634584	T	C	SNP	missense_variant	MODERATE	STOP_CODON_Ca21chr3_C_albicans_SC5314_630514_630516	orf19.290	orf19.290-T	c.274A>G	p.Arg92Gly	-	GO:0030968;GO:0006486;GO:0005788;GO:0051787;GO:0005509;GO:0071712;GO:0003980;GO:0006078;GO:0005537;GO:0097359	K11718-ko04141 Protein processing in endoplasmic reticulum	KOG1879-UDP-glucose:glycoprotein glucosyltransferase[G]	24	56	T/C	42.8571
Ca21chr3_C_albicans_SC5314	634786	A	T	SNP	missense_variant	MODERATE	STOP_CODON_Ca21chr3_C_albicans_SC5314_630514_630516	orf19.290	orf19.290-T	c.72T>A	p.Asp24Glu	-	GO:0030968;GO:0006486;GO:0005788;GO:0051787;GO:0005509;GO:0071712;GO:0003980;GO:0006078;GO:0005537;GO:0097359	K11718-ko04141 Protein processing in endoplasmic reticulum	KOG1879-UDP-glucose:glycoprotein glucosyltransferase[G]	61	61	T/T	100
Ca21chr3_C_albicans_SC5314	634803	A	T	SNP	missense_variant	MODERATE	STOP_CODON_Ca21chr3_C_albicans_SC5314_630514_630516	orf19.290	orf19.290-T	c.55T>A	p.Phe19Ile	-	GO:0030968;GO:0006486;GO:0005788;GO:0051787;GO:0005509;GO:0071712;GO:0003980;GO:0006078;GO:0005537;GO:0097359	K11718-ko04141 Protein processing in endoplasmic reticulum	KOG1879-UDP-glucose:glycoprotein glucosyltransferase[G]	33	69	A/T	47.8261
Ca21chr3_C_albicans_SC5314	867272	T	C	SNP	synonymous_variant	LOW	START_CODON_Ca21chr3_C_albicans_SC5314_867153_867155	orf19.5859	orf19.5859-T	c.120T>C	p.Ser40Ser	-	GO:0005794;GO:0071916;GO:0005783;GO:0051286;GO:0016021;GO:0022857;GO:0055085;GO:0006820;GO:0035442;GO:0032153	-	KOG2533-Permease of the major facilitator superfamily[G]	88	90	C/C	97.7778
Ca21chr3_C_albicans_SC5314	868405	G	A	SNP	missense_variant	MODERATE	START_CODON_Ca21chr3_C_albicans_SC5314_867153_867155	orf19.5859	orf19.5859-T	c.1253G>A	p.Cys418Tyr	-	GO:0005794;GO:0071916;GO:0005783;GO:0051286;GO:0016021;GO:0022857;GO:0055085;GO:0006820;GO:0035442;GO:0032153	-	KOG2533-Permease of the major facilitator superfamily[G]	49	77	G/A	63.6364
Ca21chr3_C_albicans_SC5314	943965	A	G	SNP	synonymous_variant	LOW	STOP_CODON_Ca21chr3_C_albicans_SC5314_943524_943526	orf19.5906	orf19.5906-T	c.1266T>C	p.Phe422Phe	-	GO:0004638;GO:0046084;GO:0046872;GO:0006189;GO:0005524	K11808-ko00230 Purine metabolism	KOG2835-Phosphoribosylamidoimidazole-succinocarboxamide synthase[F]	109	153	A/G	71.2418
Ca21chr3_C_albicans_SC5314	944065	G	A	SNP	missense_variant	MODERATE	STOP_CODON_Ca21chr3_C_albicans_SC5314_943524_943526	orf19.5906	orf19.5906-T	c.1166C>T	p.Ser389Phe	-	GO:0004638;GO:0046084;GO:0046872;GO:0006189;GO:0005524	K11808-ko00230 Purine metabolism	KOG2835-Phosphoribosylamidoimidazole-succinocarboxamide synthase[F]	132	172	G/A	76.7442
Ca21chr3_C_albicans_SC5314	944070	A	G	SNP	synonymous_variant	LOW	STOP_CODON_Ca21chr3_C_albicans_SC5314_943524_943526	orf19.5906	orf19.5906-T	c.1161T>C	p.Pro387Pro	-	GO:0004638;GO:0046084;GO:0046872;GO:0006189;GO:0005524	K11808-ko00230 Purine metabolism	KOG2835-Phosphoribosylamidoimidazole-succinocarboxamide synthase[F]	129	170	A/G	75.8824
Ca21chr3_C_albicans_SC5314	944084	T	C	SNP	missense_variant	MODERATE	STOP_CODON_Ca21chr3_C_albicans_SC5314_943524_943526	orf19.5906	orf19.5906-T	c.1147A>G	p.Thr383Ala	-	GO:0004638;GO:0046084;GO:0046872;GO:0006189;GO:0005524	K11808-ko00230 Purine metabolism	KOG2835-Phosphoribosylamidoimidazole-succinocarboxamide synthase[F]	129	173	T/C	74.5665
Ca21chr3_C_albicans_SC5314	944268	A	G	SNP	synonymous_variant	LOW	STOP_CODON_Ca21chr3_C_albicans_SC5314_943524_943526	orf19.5906	orf19.5906-T	c.963T>C	p.Val321Val	-	GO:0004638;GO:0046084;GO:0046872;GO:0006189;GO:0005524	K11808-ko00230 Purine metabolism	KOG2835-Phosphoribosylamidoimidazole-succinocarboxamide synthase[F]	119	183	A/G	65.0273
Ca21chr3_C_albicans_SC5314	944488	A	G	SNP	missense_variant	MODERATE	STOP_CODON_Ca21chr3_C_albicans_SC5314_943524_943526	orf19.5906	orf19.5906-T	c.743T>C	p.Leu248Pro	-	GO:0004638;GO:0046084;GO:0046872;GO:0006189;GO:0005524	K11808-ko00230 Purine metabolism	KOG2835-Phosphoribosylamidoimidazole-succinocarboxamide synthase[F]	81	145	A/G	55.8621
Ca21chr3_C_albicans_SC5314	1135703	C	G	SNP	missense_variant	MODERATE	STOP_CODON_Ca21chr3_C_albicans_SC5314_1131394_1131396	orf19.5999	orf19.5999-T	c.8177G>C	p.Gly2726Ala	-	GO:0005737;GO:0015631;GO:0030428;GO:0008569;GO:0008017;GO:0001411;GO:0007018;GO:0070789;GO:0031122;GO:0003777;GO:0016887;GO:0005868;GO:0030286;GO:0007097;GO:0005874;GO:0047496;GO:0005524	K10413-ko04145 Phagosome;ko04962 Vasopressin-regulated water reabsorption;ko05132 Salmonella infection	KOG3595-Dyneins, heavy chain[Z]	40	40	G/G	100
Ca21chr4_C_albicans_SC5314	114531	T	G	SNP	synonymous_variant	LOW	START_CODON_Ca21chr4_C_albicans_SC5314_113653_113655	orf19.4175	orf19.4175-T	c.879T>G	p.Ser293Ser	-	GO:0005267;GO:0030007;GO:0016021;GO:0005249;GO:0005886	-	KOG1418-Tandem pore domain K+ channel[P]	33	59	T/G	55.9322
Ca21chr4_C_albicans_SC5314	114615	C	T	SNP	synonymous_variant	LOW	START_CODON_Ca21chr4_C_albicans_SC5314_113653_113655	orf19.4175	orf19.4175-T	c.963C>T	p.Pro321Pro	-	GO:0005267;GO:0030007;GO:0016021;GO:0005249;GO:0005886	-	KOG1418-Tandem pore domain K+ channel[P]	35	64	C/T	54.6875
Ca21chr4_C_albicans_SC5314	114678	G	A	SNP	synonymous_variant	LOW	START_CODON_Ca21chr4_C_albicans_SC5314_113653_113655	orf19.4175	orf19.4175-T	c.1026G>A	p.Gly342Gly	-	GO:0005267;GO:0030007;GO:0016021;GO:0005249;GO:0005886	-	KOG1418-Tandem pore domain K+ channel[P]	41	68	G/A	60.2941
Ca21chr4_C_albicans_SC5314	114687	C	T	SNP	synonymous_variant	LOW	START_CODON_Ca21chr4_C_albicans_SC5314_113653_113655	orf19.4175	orf19.4175-T	c.1035C>T	p.Val345Val	-	GO:0005267;GO:0030007;GO:0016021;GO:0005249;GO:0005886	-	KOG1418-Tandem pore domain K+ channel[P]	39	66	C/T	59.0909
Ca21chr4_C_albicans_SC5314	114998	T	G	SNP	missense_variant	MODERATE	START_CODON_Ca21chr4_C_albicans_SC5314_113653_113655	orf19.4175	orf19.4175-T	c.1346T>G	p.Val449Gly	-	GO:0005267;GO:0030007;GO:0016021;GO:0005249;GO:0005886	-	KOG1418-Tandem pore domain K+ channel[P]	71	71	G/G	100
Ca21chr4_C_albicans_SC5314	115116	A	T	SNP	missense_variant	MODERATE	START_CODON_Ca21chr4_C_albicans_SC5314_113653_113655	orf19.4175	orf19.4175-T	c.1464A>T	p.Glu488Asp	-	GO:0005267;GO:0030007;GO:0016021;GO:0005249;GO:0005886	-	KOG1418-Tandem pore domain K+ channel[P]	31	61	A/T	50.8197
Ca21chr4_C_albicans_SC5314	115143	C	T	SNP	synonymous_variant	LOW	START_CODON_Ca21chr4_C_albicans_SC5314_113653_113655	orf19.4175	orf19.4175-T	c.1491C>T	p.Phe497Phe	-	GO:0005267;GO:0030007;GO:0016021;GO:0005249;GO:0005886	-	KOG1418-Tandem pore domain K+ channel[P]	23	53	C/T	43.3962
Ca21chr4_C_albicans_SC5314	115318	C	G	SNP	missense_variant	MODERATE	START_CODON_Ca21chr4_C_albicans_SC5314_113653_113655	orf19.4175	orf19.4175-T	c.1666C>G	p.Arg556Gly	-	GO:0005267;GO:0030007;GO:0016021;GO:0005249;GO:0005886	-	KOG1418-Tandem pore domain K+ channel[P]	32	66	C/G	48.4848
Ca21chr4_C_albicans_SC5314	115322	A	G	SNP	missense_variant	MODERATE	START_CODON_Ca21chr4_C_albicans_SC5314_113653_113655	orf19.4175	orf19.4175-T	c.1670A>G	p.Asp557Gly	-	GO:0005267;GO:0030007;GO:0016021;GO:0005249;GO:0005886	-	KOG1418-Tandem pore domain K+ channel[P]	31	65	A/G	47.6923
Ca21chr4_C_albicans_SC5314	115387	A	G	SNP	missense_variant	MODERATE	START_CODON_Ca21chr4_C_albicans_SC5314_113653_113655	orf19.4175	orf19.4175-T	c.1735A>G	p.Lys579Glu	-	GO:0005267;GO:0030007;GO:0016021;GO:0005249;GO:0005886	-	KOG1418-Tandem pore domain K+ channel[P]	35	62	A/G	56.4516
Ca21chr4_C_albicans_SC5314	115416	G	A	SNP	synonymous_variant	LOW	START_CODON_Ca21chr4_C_albicans_SC5314_113653_113655	orf19.4175	orf19.4175-T	c.1764G>A	p.Ser588Ser	-	GO:0005267;GO:0030007;GO:0016021;GO:0005249;GO:0005886	-	KOG1418-Tandem pore domain K+ channel[P]	35	74	G/A	47.2973
Ca21chr4_C_albicans_SC5314	115417	A	G	SNP	missense_variant	MODERATE	START_CODON_Ca21chr4_C_albicans_SC5314_113653_113655	orf19.4175	orf19.4175-T	c.1765A>G	p.Ser589Gly	-	GO:0005267;GO:0030007;GO:0016021;GO:0005249;GO:0005886	-	KOG1418-Tandem pore domain K+ channel[P]	34	73	A/G	46.5753
Ca21chr4_C_albicans_SC5314	310172	T	C	SNP	synonymous_variant	LOW	START_CODON_Ca21chr4_C_albicans_SC5314_310023_310025	orf19.4635	orf19.4635-T	c.150T>C	p.Asp50Asp	-	GO:0005852;GO:0016282;GO:0006446;GO:0033290;GO:0001731;GO:0006413;GO:0031369;GO:0003743	K03252-ko03013 RNA transport	KOG1076-Translation initiation factor 3, subunit c (eIF-3c)[J]	40	85	T/C	47.0588
Ca21chr4_C_albicans_SC5314	310595	A	G	SNP	synonymous_variant	LOW	START_CODON_Ca21chr4_C_albicans_SC5314_310023_310025	orf19.4635	orf19.4635-T	c.573A>G	p.Lys191Lys	-	GO:0005852;GO:0016282;GO:0006446;GO:0033290;GO:0001731;GO:0006413;GO:0031369;GO:0003743	K03252-ko03013 RNA transport	KOG1076-Translation initiation factor 3, subunit c (eIF-3c)[J]	20	42	A/G	47.619
Ca21chr4_C_albicans_SC5314	310913	G	A	SNP	synonymous_variant	LOW	START_CODON_Ca21chr4_C_albicans_SC5314_310023_310025	orf19.4635	orf19.4635-T	c.891G>A	p.Gln297Gln	-	GO:0005852;GO:0016282;GO:0006446;GO:0033290;GO:0001731;GO:0006413;GO:0031369;GO:0003743	K03252-ko03013 RNA transport	KOG1076-Translation initiation factor 3, subunit c (eIF-3c)[J]	33	60	G/A	55
Ca21chr4_C_albicans_SC5314	310991	C	A	SNP	missense_variant	MODERATE	START_CODON_Ca21chr4_C_albicans_SC5314_310023_310025	orf19.4635	orf19.4635-T	c.969C>A	p.His323Gln	-	GO:0005852;GO:0016282;GO:0006446;GO:0033290;GO:0001731;GO:0006413;GO:0031369;GO:0003743	K03252-ko03013 RNA transport	KOG1076-Translation initiation factor 3, subunit c (eIF-3c)[J]	36	70	C/A	51.4286
Ca21chr4_C_albicans_SC5314	311197	T	C	SNP	missense_variant	MODERATE	START_CODON_Ca21chr4_C_albicans_SC5314_310023_310025	orf19.4635	orf19.4635-T	c.1175T>C	p.Ile392Thr	-	GO:0005852;GO:0016282;GO:0006446;GO:0033290;GO:0001731;GO:0006413;GO:0031369;GO:0003743	K03252-ko03013 RNA transport	KOG1076-Translation initiation factor 3, subunit c (eIF-3c)[J]	40	84	T/C	47.619
Ca21chr4_C_albicans_SC5314	311300	T	A	SNP	missense_variant	MODERATE	START_CODON_Ca21chr4_C_albicans_SC5314_310023_310025	orf19.4635	orf19.4635-T	c.1278T>A	p.Asn426Lys	-	GO:0005852;GO:0016282;GO:0006446;GO:0033290;GO:0001731;GO:0006413;GO:0031369;GO:0003743	K03252-ko03013 RNA transport	KOG1076-Translation initiation factor 3, subunit c (eIF-3c)[J]	70	70	A/A	100
Ca21chr4_C_albicans_SC5314	311678	A	T	SNP	synonymous_variant	LOW	START_CODON_Ca21chr4_C_albicans_SC5314_310023_310025	orf19.4635	orf19.4635-T	c.1656A>T	p.Ala552Ala	-	GO:0005852;GO:0016282;GO:0006446;GO:0033290;GO:0001731;GO:0006413;GO:0031369;GO:0003743	K03252-ko03013 RNA transport	KOG1076-Translation initiation factor 3, subunit c (eIF-3c)[J]	37	56	A/T	66.0714
Ca21chr4_C_albicans_SC5314	312462	G	GATCAACAAA	INDEL	conservative_inframe_insertion	MODERATE	START_CODON_Ca21chr4_C_albicans_SC5314_310023_310025	orf19.4635	orf19.4635-T	c.2449_2457dupAATCAACAA	p.Asn817_Gln819dup	-	GO:0005852;GO:0016282;GO:0006446;GO:0033290;GO:0001731;GO:0006413;GO:0031369;GO:0003743	K03252-ko03013 RNA transport	KOG1076-Translation initiation factor 3, subunit c (eIF-3c)[J]	16	34	G/GATCAACAAA	47.0588
Ca21chr4_C_albicans_SC5314	312500	C	CCAA	INDEL	conservative_inframe_insertion	MODERATE	START_CODON_Ca21chr4_C_albicans_SC5314_310023_310025	orf19.4635	orf19.4635-T	c.2491_2493dupCAA	p.Gln831dup	-	GO:0005852;GO:0016282;GO:0006446;GO:0033290;GO:0001731;GO:0006413;GO:0031369;GO:0003743	K03252-ko03013 RNA transport	KOG1076-Translation initiation factor 3, subunit c (eIF-3c)[J]	13	26	C/CCAA	50
Ca21chr4_C_albicans_SC5314	312520	AGC	A	INDEL	frameshift_variant	HIGH	START_CODON_Ca21chr4_C_albicans_SC5314_310023_310025	orf19.4635	orf19.4635-T	c.2499_2500delGC	p.Gln834fs	-	GO:0005852;GO:0016282;GO:0006446;GO:0033290;GO:0001731;GO:0006413;GO:0031369;GO:0003743	K03252-ko03013 RNA transport	KOG1076-Translation initiation factor 3, subunit c (eIF-3c)[J]	13	25	AGC/A	52
Ca21chr4_C_albicans_SC5314	312527	A	AAAC	INDEL	conservative_inframe_insertion	MODERATE	START_CODON_Ca21chr4_C_albicans_SC5314_310023_310025	orf19.4635	orf19.4635-T	c.2505_2506insAAC	p.Gln835_Gln836insAsn	-	GO:0005852;GO:0016282;GO:0006446;GO:0033290;GO:0001731;GO:0006413;GO:0031369;GO:0003743	K03252-ko03013 RNA transport	KOG1076-Translation initiation factor 3, subunit c (eIF-3c)[J]	10	22	A/AAAC	45.4545
Ca21chr5_C_albicans_SC5314	1182377	T	G	SNP	missense_variant	MODERATE	STOP_CODON_Ca21chr5_C_albicans_SC5314_1182169_1182171	orf19.4054	orf19.4054-T	c.551A>C	p.Asp184Ala	-	-	-	-	17	53	T/G	32.0755
Ca21chr5_C_albicans_SC5314	1182389	T	C	SNP	missense_variant	MODERATE	STOP_CODON_Ca21chr5_C_albicans_SC5314_1182169_1182171	orf19.4054	orf19.4054-T	c.539A>G	p.Asp180Gly	-	-	-	-	18	57	T/C	31.5789
Ca21chr5_C_albicans_SC5314	1182493	T	C	SNP	synonymous_variant	LOW	STOP_CODON_Ca21chr5_C_albicans_SC5314_1182169_1182171	orf19.4054	orf19.4054-T	c.435A>G	p.Lys145Lys	-	-	-	-	14	48	T/C	29.1667
Ca21chr5_C_albicans_SC5314	1182505	T	C	SNP	synonymous_variant	LOW	STOP_CODON_Ca21chr5_C_albicans_SC5314_1182169_1182171	orf19.4054	orf19.4054-T	c.423A>G	p.Glu141Glu	-	-	-	-	12	47	T/C	25.5319
Ca21chr5_C_albicans_SC5314	1182691	A	G	SNP	synonymous_variant	LOW	STOP_CODON_Ca21chr5_C_albicans_SC5314_1182169_1182171	orf19.4054	orf19.4054-T	c.237T>C	p.Gly79Gly	-	-	-	-	8	59	A/G	13.5593
Ca21chr5_C_albicans_SC5314	1182747	G	T	SNP	missense_variant	MODERATE	STOP_CODON_Ca21chr5_C_albicans_SC5314_1182169_1182171	orf19.4054	orf19.4054-T	c.181C>A	p.His61Asn	-	-	-	-	64	64	T/T	100
Ca21chr6_C_albicans_SC5314	232347	G	A	SNP	synonymous_variant	LOW	STOP_CODON_Ca21chr6_C_albicans_SC5314_232296_232298	orf19.130	orf19.130-T	c.4563C>T	p.Ile1521Ile	-	GO:0005794;GO:0000011;GO:0030242;GO:0016236;GO:0005739;GO:0006623;GO:0071561;GO:0004674;GO:0034272;GO:0045324;GO:0048017;GO:0045053;GO:0034271;GO:0032968;GO:0005524;GO:0010008	K08333-ko04140 Regulation of autophagy	KOG1240-Protein kinase containing WD40 repeats[T]	153	153	A/A	100
Ca21chr6_C_albicans_SC5314	232392	C	A	SNP	synonymous_variant	LOW	STOP_CODON_Ca21chr6_C_albicans_SC5314_232296_232298	orf19.130	orf19.130-T	c.4518G>T	p.Val1506Val	-	GO:0005794;GO:0000011;GO:0030242;GO:0016236;GO:0005739;GO:0006623;GO:0071561;GO:0004674;GO:0034272;GO:0045324;GO:0048017;GO:0045053;GO:0034271;GO:0032968;GO:0005524;GO:0010008	K08333-ko04140 Regulation of autophagy	KOG1240-Protein kinase containing WD40 repeats[T]	45	110	C/A	40.9091
Ca21chr6_C_albicans_SC5314	232402	G	A	SNP	missense_variant	MODERATE	STOP_CODON_Ca21chr6_C_albicans_SC5314_232296_232298	orf19.130	orf19.130-T	c.4508C>T	p.Thr1503Met	-	GO:0005794;GO:0000011;GO:0030242;GO:0016236;GO:0005739;GO:0006623;GO:0071561;GO:0004674;GO:0034272;GO:0045324;GO:0048017;GO:0045053;GO:0034271;GO:0032968;GO:0005524;GO:0010008	K08333-ko04140 Regulation of autophagy	KOG1240-Protein kinase containing WD40 repeats[T]	40	98	G/A	40.8163
Ca21chr6_C_albicans_SC5314	232488	A	G	SNP	synonymous_variant	LOW	STOP_CODON_Ca21chr6_C_albicans_SC5314_232296_232298	orf19.130	orf19.130-T	c.4422T>C	p.Asn1474Asn	-	GO:0005794;GO:0000011;GO:0030242;GO:0016236;GO:0005739;GO:0006623;GO:0071561;GO:0004674;GO:0034272;GO:0045324;GO:0048017;GO:0045053;GO:0034271;GO:0032968;GO:0005524;GO:0010008	K08333-ko04140 Regulation of autophagy	KOG1240-Protein kinase containing WD40 repeats[T]	44	95	A/G	46.3158
Ca21chr6_C_albicans_SC5314	232494	C	T	SNP	missense_variant	MODERATE	STOP_CODON_Ca21chr6_C_albicans_SC5314_232296_232298	orf19.130	orf19.130-T	c.4416G>A	p.Met1472Ile	-	GO:0005794;GO:0000011;GO:0030242;GO:0016236;GO:0005739;GO:0006623;GO:0071561;GO:0004674;GO:0034272;GO:0045324;GO:0048017;GO:0045053;GO:0034271;GO:0032968;GO:0005524;GO:0010008	K08333-ko04140 Regulation of autophagy	KOG1240-Protein kinase containing WD40 repeats[T]	42	92	C/T	45.6522
Ca21chr6_C_albicans_SC5314	232503	A	G	SNP	synonymous_variant	LOW	STOP_CODON_Ca21chr6_C_albicans_SC5314_232296_232298	orf19.130	orf19.130-T	c.4407T>C	p.Asp1469Asp	-	GO:0005794;GO:0000011;GO:0030242;GO:0016236;GO:0005739;GO:0006623;GO:0071561;GO:0004674;GO:0034272;GO:0045324;GO:0048017;GO:0045053;GO:0034271;GO:0032968;GO:0005524;GO:0010008	K08333-ko04140 Regulation of autophagy	KOG1240-Protein kinase containing WD40 repeats[T]	42	95	A/G	44.2105
Ca21chr6_C_albicans_SC5314	232539	T	C	SNP	synonymous_variant	LOW	STOP_CODON_Ca21chr6_C_albicans_SC5314_232296_232298	orf19.130	orf19.130-T	c.4371A>G	p.Leu1457Leu	-	GO:0005794;GO:0000011;GO:0030242;GO:0016236;GO:0005739;GO:0006623;GO:0071561;GO:0004674;GO:0034272;GO:0045324;GO:0048017;GO:0045053;GO:0034271;GO:0032968;GO:0005524;GO:0010008	K08333-ko04140 Regulation of autophagy	KOG1240-Protein kinase containing WD40 repeats[T]	44	97	T/C	45.3608
Ca21chr6_C_albicans_SC5314	232569	A	G	SNP	synonymous_variant	LOW	STOP_CODON_Ca21chr6_C_albicans_SC5314_232296_232298	orf19.130	orf19.130-T	c.4341T>C	p.Thr1447Thr	-	GO:0005794;GO:0000011;GO:0030242;GO:0016236;GO:0005739;GO:0006623;GO:0071561;GO:0004674;GO:0034272;GO:0045324;GO:0048017;GO:0045053;GO:0034271;GO:0032968;GO:0005524;GO:0010008	K08333-ko04140 Regulation of autophagy	KOG1240-Protein kinase containing WD40 repeats[T]	42	92	A/G	45.6522
Ca21chr6_C_albicans_SC5314	232596	ATTG	A	INDEL	disruptive_inframe_deletion	MODERATE	STOP_CODON_Ca21chr6_C_albicans_SC5314_232296_232298	orf19.130	orf19.130-T	c.4311_4313delCAA	p.Asn1438del	-	GO:0005794;GO:0000011;GO:0030242;GO:0016236;GO:0005739;GO:0006623;GO:0071561;GO:0004674;GO:0034272;GO:0045324;GO:0048017;GO:0045053;GO:0034271;GO:0032968;GO:0005524;GO:0010008	K08333-ko04140 Regulation of autophagy	KOG1240-Protein kinase containing WD40 repeats[T]	37	88	ATTG/A	42.0455
Ca21chr6_C_albicans_SC5314	232706	T	C	SNP	missense_variant	MODERATE	STOP_CODON_Ca21chr6_C_albicans_SC5314_232296_232298	orf19.130	orf19.130-T	c.4204A>G	p.Lys1402Glu	-	GO:0005794;GO:0000011;GO:0030242;GO:0016236;GO:0005739;GO:0006623;GO:0071561;GO:0004674;GO:0034272;GO:0045324;GO:0048017;GO:0045053;GO:0034271;GO:0032968;GO:0005524;GO:0010008	K08333-ko04140 Regulation of autophagy	KOG1240-Protein kinase containing WD40 repeats[T]	38	77	T/C	49.3506
Ca21chr6_C_albicans_SC5314	232725	T	A	SNP	missense_variant	MODERATE	STOP_CODON_Ca21chr6_C_albicans_SC5314_232296_232298	orf19.130	orf19.130-T	c.4185A>T	p.Glu1395Asp	-	GO:0005794;GO:0000011;GO:0030242;GO:0016236;GO:0005739;GO:0006623;GO:0071561;GO:0004674;GO:0034272;GO:0045324;GO:0048017;GO:0045053;GO:0034271;GO:0032968;GO:0005524;GO:0010008	K08333-ko04140 Regulation of autophagy	KOG1240-Protein kinase containing WD40 repeats[T]	36	74	T/A	48.6486
Ca21chr6_C_albicans_SC5314	232771	G	C	SNP	missense_variant	MODERATE	STOP_CODON_Ca21chr6_C_albicans_SC5314_232296_232298	orf19.130	orf19.130-T	c.4139C>G	p.Thr1380Ser	-	GO:0005794;GO:0000011;GO:0030242;GO:0016236;GO:0005739;GO:0006623;GO:0071561;GO:0004674;GO:0034272;GO:0045324;GO:0048017;GO:0045053;GO:0034271;GO:0032968;GO:0005524;GO:0010008	K08333-ko04140 Regulation of autophagy	KOG1240-Protein kinase containing WD40 repeats[T]	37	70	G/C	52.8571
Ca21chr6_C_albicans_SC5314	232794	A	G	SNP	synonymous_variant	LOW	STOP_CODON_Ca21chr6_C_albicans_SC5314_232296_232298	orf19.130	orf19.130-T	c.4116T>C	p.Ser1372Ser	-	GO:0005794;GO:0000011;GO:0030242;GO:0016236;GO:0005739;GO:0006623;GO:0071561;GO:0004674;GO:0034272;GO:0045324;GO:0048017;GO:0045053;GO:0034271;GO:0032968;GO:0005524;GO:0010008	K08333-ko04140 Regulation of autophagy	KOG1240-Protein kinase containing WD40 repeats[T]	38	69	A/G	55.0725
Ca21chr6_C_albicans_SC5314	232801	T	C	SNP	missense_variant	MODERATE	STOP_CODON_Ca21chr6_C_albicans_SC5314_232296_232298	orf19.130	orf19.130-T	c.4109A>G	p.Lys1370Arg	-	GO:0005794;GO:0000011;GO:0030242;GO:0016236;GO:0005739;GO:0006623;GO:0071561;GO:0004674;GO:0034272;GO:0045324;GO:0048017;GO:0045053;GO:0034271;GO:0032968;GO:0005524;GO:0010008	K08333-ko04140 Regulation of autophagy	KOG1240-Protein kinase containing WD40 repeats[T]	38	70	T/C	54.2857
Ca21chr6_C_albicans_SC5314	232883	T	C	SNP	missense_variant	MODERATE	STOP_CODON_Ca21chr6_C_albicans_SC5314_232296_232298	orf19.130	orf19.130-T	c.4027A>G	p.Ser1343Gly	-	GO:0005794;GO:0000011;GO:0030242;GO:0016236;GO:0005739;GO:0006623;GO:0071561;GO:0004674;GO:0034272;GO:0045324;GO:0048017;GO:0045053;GO:0034271;GO:0032968;GO:0005524;GO:0010008	K08333-ko04140 Regulation of autophagy	KOG1240-Protein kinase containing WD40 repeats[T]	24	54	T/C	44.4444
Ca21chr6_C_albicans_SC5314	232972	C	T	SNP	missense_variant	MODERATE	STOP_CODON_Ca21chr6_C_albicans_SC5314_232296_232298	orf19.130	orf19.130-T	c.3938G>A	p.Arg1313Lys	-	GO:0005794;GO:0000011;GO:0030242;GO:0016236;GO:0005739;GO:0006623;GO:0071561;GO:0004674;GO:0034272;GO:0045324;GO:0048017;GO:0045053;GO:0034271;GO:0032968;GO:0005524;GO:0010008	K08333-ko04140 Regulation of autophagy	KOG1240-Protein kinase containing WD40 repeats[T]	19	45	C/T	42.2222
Ca21chr6_C_albicans_SC5314	233361	C	T	SNP	missense_variant	MODERATE	STOP_CODON_Ca21chr6_C_albicans_SC5314_232296_232298	orf19.130	orf19.130-T	c.3549G>A	p.Met1183Ile	-	GO:0005794;GO:0000011;GO:0030242;GO:0016236;GO:0005739;GO:0006623;GO:0071561;GO:0004674;GO:0034272;GO:0045324;GO:0048017;GO:0045053;GO:0034271;GO:0032968;GO:0005524;GO:0010008	K08333-ko04140 Regulation of autophagy	KOG1240-Protein kinase containing WD40 repeats[T]	31	69	C/T	44.9275
Ca21chr6_C_albicans_SC5314	233379	T	C	SNP	synonymous_variant	LOW	STOP_CODON_Ca21chr6_C_albicans_SC5314_232296_232298	orf19.130	orf19.130-T	c.3531A>G	p.Leu1177Leu	-	GO:0005794;GO:0000011;GO:0030242;GO:0016236;GO:0005739;GO:0006623;GO:0071561;GO:0004674;GO:0034272;GO:0045324;GO:0048017;GO:0045053;GO:0034271;GO:0032968;GO:0005524;GO:0010008	K08333-ko04140 Regulation of autophagy	KOG1240-Protein kinase containing WD40 repeats[T]	34	72	T/C	47.2222
Ca21chr6_C_albicans_SC5314	233450	C	T	SNP	missense_variant	MODERATE	STOP_CODON_Ca21chr6_C_albicans_SC5314_232296_232298	orf19.130	orf19.130-T	c.3460G>A	p.Val1154Ile	-	GO:0005794;GO:0000011;GO:0030242;GO:0016236;GO:0005739;GO:0006623;GO:0071561;GO:0004674;GO:0034272;GO:0045324;GO:0048017;GO:0045053;GO:0034271;GO:0032968;GO:0005524;GO:0010008	K08333-ko04140 Regulation of autophagy	KOG1240-Protein kinase containing WD40 repeats[T]	27	59	C/T	45.7627
Ca21chr6_C_albicans_SC5314	233454	C	T	SNP	synonymous_variant	LOW	STOP_CODON_Ca21chr6_C_albicans_SC5314_232296_232298	orf19.130	orf19.130-T	c.3456G>A	p.Ser1152Ser	-	GO:0005794;GO:0000011;GO:0030242;GO:0016236;GO:0005739;GO:0006623;GO:0071561;GO:0004674;GO:0034272;GO:0045324;GO:0048017;GO:0045053;GO:0034271;GO:0032968;GO:0005524;GO:0010008	K08333-ko04140 Regulation of autophagy	KOG1240-Protein kinase containing WD40 repeats[T]	58	58	T/T	100
Ca21chr6_C_albicans_SC5314	233496	A	T	SNP	missense_variant	MODERATE	STOP_CODON_Ca21chr6_C_albicans_SC5314_232296_232298	orf19.130	orf19.130-T	c.3414T>A	p.Phe1138Leu	-	GO:0005794;GO:0000011;GO:0030242;GO:0016236;GO:0005739;GO:0006623;GO:0071561;GO:0004674;GO:0034272;GO:0045324;GO:0048017;GO:0045053;GO:0034271;GO:0032968;GO:0005524;GO:0010008	K08333-ko04140 Regulation of autophagy	KOG1240-Protein kinase containing WD40 repeats[T]	62	62	T/T	100
Ca21chr6_C_albicans_SC5314	233957	T	C	SNP	missense_variant	MODERATE	STOP_CODON_Ca21chr6_C_albicans_SC5314_232296_232298	orf19.130	orf19.130-T	c.2953A>G	p.Ile985Val	-	GO:0005794;GO:0000011;GO:0030242;GO:0016236;GO:0005739;GO:0006623;GO:0071561;GO:0004674;GO:0034272;GO:0045324;GO:0048017;GO:0045053;GO:0034271;GO:0032968;GO:0005524;GO:0010008	K08333-ko04140 Regulation of autophagy	KOG1240-Protein kinase containing WD40 repeats[T]	41	70	T/C	58.5714
Ca21chr6_C_albicans_SC5314	234102	A	G	SNP	synonymous_variant	LOW	STOP_CODON_Ca21chr6_C_albicans_SC5314_232296_232298	orf19.130	orf19.130-T	c.2808T>C	p.Ser936Ser	-	GO:0005794;GO:0000011;GO:0030242;GO:0016236;GO:0005739;GO:0006623;GO:0071561;GO:0004674;GO:0034272;GO:0045324;GO:0048017;GO:0045053;GO:0034271;GO:0032968;GO:0005524;GO:0010008	K08333-ko04140 Regulation of autophagy	KOG1240-Protein kinase containing WD40 repeats[T]	39	69	A/G	56.5217
Ca21chr6_C_albicans_SC5314	234113	A	G	SNP	synonymous_variant	LOW	STOP_CODON_Ca21chr6_C_albicans_SC5314_232296_232298	orf19.130	orf19.130-T	c.2797T>C	p.Leu933Leu	-	GO:0005794;GO:0000011;GO:0030242;GO:0016236;GO:0005739;GO:0006623;GO:0071561;GO:0004674;GO:0034272;GO:0045324;GO:0048017;GO:0045053;GO:0034271;GO:0032968;GO:0005524;GO:0010008	K08333-ko04140 Regulation of autophagy	KOG1240-Protein kinase containing WD40 repeats[T]	28	67	A/G	41.791
Ca21chr6_C_albicans_SC5314	234234	G	A	SNP	synonymous_variant	LOW	STOP_CODON_Ca21chr6_C_albicans_SC5314_232296_232298	orf19.130	orf19.130-T	c.2676C>T	p.Tyr892Tyr	-	GO:0005794;GO:0000011;GO:0030242;GO:0016236;GO:0005739;GO:0006623;GO:0071561;GO:0004674;GO:0034272;GO:0045324;GO:0048017;GO:0045053;GO:0034271;GO:0032968;GO:0005524;GO:0010008	K08333-ko04140 Regulation of autophagy	KOG1240-Protein kinase containing WD40 repeats[T]	28	53	G/A	52.8302
Ca21chr6_C_albicans_SC5314	234240	T	C	SNP	synonymous_variant	LOW	STOP_CODON_Ca21chr6_C_albicans_SC5314_232296_232298	orf19.130	orf19.130-T	c.2670A>G	p.Arg890Arg	-	GO:0005794;GO:0000011;GO:0030242;GO:0016236;GO:0005739;GO:0006623;GO:0071561;GO:0004674;GO:0034272;GO:0045324;GO:0048017;GO:0045053;GO:0034271;GO:0032968;GO:0005524;GO:0010008	K08333-ko04140 Regulation of autophagy	KOG1240-Protein kinase containing WD40 repeats[T]	29	56	T/C	51.7857
Ca21chr6_C_albicans_SC5314	234434	T	A	SNP	missense_variant	MODERATE	STOP_CODON_Ca21chr6_C_albicans_SC5314_232296_232298	orf19.130	orf19.130-T	c.2476A>T	p.Met826Leu	-	GO:0005794;GO:0000011;GO:0030242;GO:0016236;GO:0005739;GO:0006623;GO:0071561;GO:0004674;GO:0034272;GO:0045324;GO:0048017;GO:0045053;GO:0034271;GO:0032968;GO:0005524;GO:0010008	K08333-ko04140 Regulation of autophagy	KOG1240-Protein kinase containing WD40 repeats[T]	21	53	T/A	39.6226
Ca21chr6_C_albicans_SC5314	234666	T	C	SNP	synonymous_variant	LOW	STOP_CODON_Ca21chr6_C_albicans_SC5314_232296_232298	orf19.130	orf19.130-T	c.2244A>G	p.Lys748Lys	-	GO:0005794;GO:0000011;GO:0030242;GO:0016236;GO:0005739;GO:0006623;GO:0071561;GO:0004674;GO:0034272;GO:0045324;GO:0048017;GO:0045053;GO:0034271;GO:0032968;GO:0005524;GO:0010008	K08333-ko04140 Regulation of autophagy	KOG1240-Protein kinase containing WD40 repeats[T]	30	67	T/C	44.7761
Ca21chr6_C_albicans_SC5314	235784	T	C	SNP	missense_variant	MODERATE	STOP_CODON_Ca21chr6_C_albicans_SC5314_232296_232298	orf19.130	orf19.130-T	c.1126A>G	p.Asn376Asp	-	GO:0005794;GO:0000011;GO:0030242;GO:0016236;GO:0005739;GO:0006623;GO:0071561;GO:0004674;GO:0034272;GO:0045324;GO:0048017;GO:0045053;GO:0034271;GO:0032968;GO:0005524;GO:0010008	K08333-ko04140 Regulation of autophagy	KOG1240-Protein kinase containing WD40 repeats[T]	21	54	T/C	38.8889
Ca21chr6_C_albicans_SC5314	235910	G	A	SNP	synonymous_variant	LOW	STOP_CODON_Ca21chr6_C_albicans_SC5314_232296_232298	orf19.130	orf19.130-T	c.1000C>T	p.Leu334Leu	-	GO:0005794;GO:0000011;GO:0030242;GO:0016236;GO:0005739;GO:0006623;GO:0071561;GO:0004674;GO:0034272;GO:0045324;GO:0048017;GO:0045053;GO:0034271;GO:0032968;GO:0005524;GO:0010008	K08333-ko04140 Regulation of autophagy	KOG1240-Protein kinase containing WD40 repeats[T]	27	44	G/A	61.3636
Ca21chr6_C_albicans_SC5314	236064	G	A	SNP	synonymous_variant	LOW	STOP_CODON_Ca21chr6_C_albicans_SC5314_232296_232298	orf19.130	orf19.130-T	c.846C>T	p.Val282Val	-	GO:0005794;GO:0000011;GO:0030242;GO:0016236;GO:0005739;GO:0006623;GO:0071561;GO:0004674;GO:0034272;GO:0045324;GO:0048017;GO:0045053;GO:0034271;GO:0032968;GO:0005524;GO:0010008	K08333-ko04140 Regulation of autophagy	KOG1240-Protein kinase containing WD40 repeats[T]	32	86	G/A	37.2093
Ca21chr6_C_albicans_SC5314	236089	A	G	SNP	missense_variant	MODERATE	STOP_CODON_Ca21chr6_C_albicans_SC5314_232296_232298	orf19.130	orf19.130-T	c.821T>C	p.Leu274Ser	-	GO:0005794;GO:0000011;GO:0030242;GO:0016236;GO:0005739;GO:0006623;GO:0071561;GO:0004674;GO:0034272;GO:0045324;GO:0048017;GO:0045053;GO:0034271;GO:0032968;GO:0005524;GO:0010008	K08333-ko04140 Regulation of autophagy	KOG1240-Protein kinase containing WD40 repeats[T]	28	85	A/G	32.9412
Ca21chr6_C_albicans_SC5314	236352	G	A	SNP	synonymous_variant	LOW	STOP_CODON_Ca21chr6_C_albicans_SC5314_232296_232298	orf19.130	orf19.130-T	c.558C>T	p.Asn186Asn	-	GO:0005794;GO:0000011;GO:0030242;GO:0016236;GO:0005739;GO:0006623;GO:0071561;GO:0004674;GO:0034272;GO:0045324;GO:0048017;GO:0045053;GO:0034271;GO:0032968;GO:0005524;GO:0010008	K08333-ko04140 Regulation of autophagy	KOG1240-Protein kinase containing WD40 repeats[T]	47	86	G/A	54.6512
Ca21chr6_C_albicans_SC5314	236749	A	G	SNP	missense_variant	MODERATE	STOP_CODON_Ca21chr6_C_albicans_SC5314_232296_232298	orf19.130	orf19.130-T	c.161T>C	p.Ile54Thr	-	GO:0005794;GO:0000011;GO:0030242;GO:0016236;GO:0005739;GO:0006623;GO:0071561;GO:0004674;GO:0034272;GO:0045324;GO:0048017;GO:0045053;GO:0034271;GO:0032968;GO:0005524;GO:0010008	K08333-ko04140 Regulation of autophagy	KOG1240-Protein kinase containing WD40 repeats[T]	38	60	A/G	63.3333
Ca21chr6_C_albicans_SC5314	959813	G	T	SNP	synonymous_variant	LOW	STOP_CODON_Ca21chr6_C_albicans_SC5314_959807_959809	orf19.1093	orf19.1093-T	c.2373C>A	p.Gly791Gly	-	GO:0006355;GO:0005634;GO:0006351;GO:0003677	-	-	10	26	G/T	38.4615
Ca21chr6_C_albicans_SC5314	959855	A	G	SNP	synonymous_variant	LOW	STOP_CODON_Ca21chr6_C_albicans_SC5314_959807_959809	orf19.1093	orf19.1093-T	c.2331T>C	p.Asn777Asn	-	GO:0006355;GO:0005634;GO:0006351;GO:0003677	-	-	14	35	A/G	40
Ca21chr6_C_albicans_SC5314	960218	C	T	SNP	synonymous_variant	LOW	STOP_CODON_Ca21chr6_C_albicans_SC5314_959807_959809	orf19.1093	orf19.1093-T	c.1968G>A	p.Leu656Leu	-	GO:0006355;GO:0005634;GO:0006351;GO:0003677	-	-	33	69	C/T	47.8261
Ca21chr6_C_albicans_SC5314	960221	T	C	SNP	synonymous_variant	LOW	STOP_CODON_Ca21chr6_C_albicans_SC5314_959807_959809	orf19.1093	orf19.1093-T	c.1965A>G	p.Ser655Ser	-	GO:0006355;GO:0005634;GO:0006351;GO:0003677	-	-	30	65	T/C	46.1538
Ca21chr6_C_albicans_SC5314	960398	A	G	SNP	synonymous_variant	LOW	STOP_CODON_Ca21chr6_C_albicans_SC5314_959807_959809	orf19.1093	orf19.1093-T	c.1788T>C	p.Ser596Ser	-	GO:0006355;GO:0005634;GO:0006351;GO:0003677	-	-	21	44	A/G	47.7273
Ca21chr6_C_albicans_SC5314	960525	G	T	SNP	missense_variant	MODERATE	STOP_CODON_Ca21chr6_C_albicans_SC5314_959807_959809	orf19.1093	orf19.1093-T	c.1661C>A	p.Pro554Gln	-	GO:0006355;GO:0005634;GO:0006351;GO:0003677	-	-	18	36	G/T	50
Ca21chr6_C_albicans_SC5314	961079	CTGT	C	INDEL	disruptive_inframe_deletion	MODERATE	STOP_CODON_Ca21chr6_C_albicans_SC5314_959807_959809	orf19.1093	orf19.1093-T	c.1104_1106delACA	p.Gln369del	-	GO:0006355;GO:0005634;GO:0006351;GO:0003677	-	-	19	35	CTGT/C	54.2857
Ca21chr6_C_albicans_SC5314	961109	A	G	SNP	synonymous_variant	LOW	STOP_CODON_Ca21chr6_C_albicans_SC5314_959807_959809	orf19.1093	orf19.1093-T	c.1077T>C	p.Asn359Asn	-	GO:0006355;GO:0005634;GO:0006351;GO:0003677	-	-	20	38	A/G	52.6316
Ca21chr6_C_albicans_SC5314	961156	G	A	SNP	missense_variant	MODERATE	STOP_CODON_Ca21chr6_C_albicans_SC5314_959807_959809	orf19.1093	orf19.1093-T	c.1030C>T	p.Pro344Ser	-	GO:0006355;GO:0005634;GO:0006351;GO:0003677	-	-	12	28	G/A	42.8571
Ca21chr6_C_albicans_SC5314	961252	C	T	SNP	missense_variant	MODERATE	STOP_CODON_Ca21chr6_C_albicans_SC5314_959807_959809	orf19.1093	orf19.1093-T	c.934G>A	p.Ala312Thr	-	GO:0006355;GO:0005634;GO:0006351;GO:0003677	-	-	13	30	C/T	43.3333
Ca21chr6_C_albicans_SC5314	961292	T	C	SNP	synonymous_variant	LOW	STOP_CODON_Ca21chr6_C_albicans_SC5314_959807_959809	orf19.1093	orf19.1093-T	c.894A>G	p.Gln298Gln	-	GO:0006355;GO:0005634;GO:0006351;GO:0003677	-	-	15	35	T/C	42.8571
Ca21chr6_C_albicans_SC5314	961385	TTGC	T	INDEL	disruptive_inframe_deletion	MODERATE	STOP_CODON_Ca21chr6_C_albicans_SC5314_959807_959809	orf19.1093	orf19.1093-T	c.798_800delGCA	p.Gln267del	-	GO:0006355;GO:0005634;GO:0006351;GO:0003677	-	-	24	39	TTGC/T	61.5385
Ca21chr6_C_albicans_SC5314	961838	TTGTTGC	T	INDEL	disruptive_inframe_deletion	MODERATE	STOP_CODON_Ca21chr6_C_albicans_SC5314_959807_959809	orf19.1093	orf19.1093-T	c.342_347delGCAACA	p.Gln115_Gln116del	-	GO:0006355;GO:0005634;GO:0006351;GO:0003677	-	-	15	32	TTGTTGC/T	46.875
Ca21chr6_C_albicans_SC5314	961889	A	G	SNP	synonymous_variant	LOW	STOP_CODON_Ca21chr6_C_albicans_SC5314_959807_959809	orf19.1093	orf19.1093-T	c.297T>C	p.Leu99Leu	-	GO:0006355;GO:0005634;GO:0006351;GO:0003677	-	-	13	28	A/G	46.4286
Ca21chr6_C_albicans_SC5314	962078	A	G	SNP	synonymous_variant	LOW	STOP_CODON_Ca21chr6_C_albicans_SC5314_959807_959809	orf19.1093	orf19.1093-T	c.108T>C	p.Asn36Asn	-	GO:0006355;GO:0005634;GO:0006351;GO:0003677	-	-	23	52	A/G	44.2308

## Sheet: G_Line2_effect_coding_gene
CHROM	POS	REF	ALT	TYPE	EFFECT	IMPACT	GENE	GENEID	FEATUREID	HGVS_C	HGVS_P	Des.	GO	KEGG	COG/KOG	G_Line2.AD	G_Line2.DP	G_Line2.GT	G_Line2.MAF
Ca21chr1_C_albicans_SC5314	598261	TCTA	T	INDEL	disruptive_inframe_deletion	MODERATE	START_CODON_Ca21chr1_C_albicans_SC5314_598075_598077	orf19.2972	orf19.2972-T	c.195_197delTAC	p.Thr66del	-	GO:0022604;GO:0004114;GO:0030447;GO:0004112;GO:0036168;GO:0036180;GO:0019933;GO:0036164;GO:1900432;GO:0048869;GO:1900240;GO:0071244;GO:0007009;GO:0046872;GO:0009267;GO:0036178;GO:0036176;GO:0036170;GO:0043709;GO:0031505;GO:1900429;GO:0044182;GO:0005622;GO:0044406	K01120-ko00230 Purine metabolism	KOG3689-Cyclic nucleotide phosphodiesterase[T]	43	73	TCTA/T	58.9041
Ca21chr1_C_albicans_SC5314	598281	CACT	C	INDEL	disruptive_inframe_deletion	MODERATE	START_CODON_Ca21chr1_C_albicans_SC5314_598075_598077	orf19.2972	orf19.2972-T	c.221_223delCTA	p.Thr74del	-	GO:0022604;GO:0004114;GO:0030447;GO:0004112;GO:0036168;GO:0036180;GO:0019933;GO:0036164;GO:1900432;GO:0048869;GO:1900240;GO:0071244;GO:0007009;GO:0046872;GO:0009267;GO:0036178;GO:0036176;GO:0036170;GO:0043709;GO:0031505;GO:1900429;GO:0044182;GO:0005622;GO:0044406	K01120-ko00230 Purine metabolism	KOG3689-Cyclic nucleotide phosphodiesterase[T]	54	54	C/C	100
Ca21chr1_C_albicans_SC5314	598974	G	A	SNP	synonymous_variant	LOW	START_CODON_Ca21chr1_C_albicans_SC5314_598075_598077	orf19.2972	orf19.2972-T	c.900G>A	p.Lys300Lys	-	GO:0022604;GO:0004114;GO:0030447;GO:0004112;GO:0036168;GO:0036180;GO:0019933;GO:0036164;GO:1900432;GO:0048869;GO:1900240;GO:0071244;GO:0007009;GO:0046872;GO:0009267;GO:0036178;GO:0036176;GO:0036170;GO:0043709;GO:0031505;GO:1900429;GO:0044182;GO:0005622;GO:0044406	K01120-ko00230 Purine metabolism	KOG3689-Cyclic nucleotide phosphodiesterase[T]	28	42	G/A	66.6667
Ca21chr1_C_albicans_SC5314	599021	A	C	SNP	missense_variant	MODERATE	START_CODON_Ca21chr1_C_albicans_SC5314_598075_598077	orf19.2972	orf19.2972-T	c.947A>C	p.Lys316Thr	-	GO:0022604;GO:0004114;GO:0030447;GO:0004112;GO:0036168;GO:0036180;GO:0019933;GO:0036164;GO:1900432;GO:0048869;GO:1900240;GO:0071244;GO:0007009;GO:0046872;GO:0009267;GO:0036178;GO:0036176;GO:0036170;GO:0043709;GO:0031505;GO:1900429;GO:0044182;GO:0005622;GO:0044406	K01120-ko00230 Purine metabolism	KOG3689-Cyclic nucleotide phosphodiesterase[T]	24	39	A/C	61.5385
Ca21chr1_C_albicans_SC5314	599097	A	G	SNP	synonymous_variant	LOW	START_CODON_Ca21chr1_C_albicans_SC5314_598075_598077	orf19.2972	orf19.2972-T	c.1023A>G	p.Gly341Gly	-	GO:0022604;GO:0004114;GO:0030447;GO:0004112;GO:0036168;GO:0036180;GO:0019933;GO:0036164;GO:1900432;GO:0048869;GO:1900240;GO:0071244;GO:0007009;GO:0046872;GO:0009267;GO:0036178;GO:0036176;GO:0036170;GO:0043709;GO:0031505;GO:1900429;GO:0044182;GO:0005622;GO:0044406	K01120-ko00230 Purine metabolism	KOG3689-Cyclic nucleotide phosphodiesterase[T]	23	46	A/G	50
Ca21chr1_C_albicans_SC5314	599602	G	C	SNP	missense_variant	MODERATE	START_CODON_Ca21chr1_C_albicans_SC5314_598075_598077	orf19.2972	orf19.2972-T	c.1528G>C	p.Asp510His	-	GO:0022604;GO:0004114;GO:0030447;GO:0004112;GO:0036168;GO:0036180;GO:0019933;GO:0036164;GO:1900432;GO:0048869;GO:1900240;GO:0071244;GO:0007009;GO:0046872;GO:0009267;GO:0036178;GO:0036176;GO:0036170;GO:0043709;GO:0031505;GO:1900429;GO:0044182;GO:0005622;GO:0044406	K01120-ko00230 Purine metabolism	KOG3689-Cyclic nucleotide phosphodiesterase[T]	17	49	G/C	34.6939
Ca21chr1_C_albicans_SC5314	599694	A	G	SNP	synonymous_variant	LOW	START_CODON_Ca21chr1_C_albicans_SC5314_598075_598077	orf19.2972	orf19.2972-T	c.1620A>G	p.Leu540Leu	-	GO:0022604;GO:0004114;GO:0030447;GO:0004112;GO:0036168;GO:0036180;GO:0019933;GO:0036164;GO:1900432;GO:0048869;GO:1900240;GO:0071244;GO:0007009;GO:0046872;GO:0009267;GO:0036178;GO:0036176;GO:0036170;GO:0043709;GO:0031505;GO:1900429;GO:0044182;GO:0005622;GO:0044406	K01120-ko00230 Purine metabolism	KOG3689-Cyclic nucleotide phosphodiesterase[T]	40	87	A/G	45.977
Ca21chr1_C_albicans_SC5314	599748	T	C	SNP	synonymous_variant	LOW	START_CODON_Ca21chr1_C_albicans_SC5314_598075_598077	orf19.2972	orf19.2972-T	c.1674T>C	p.Ile558Ile	-	GO:0022604;GO:0004114;GO:0030447;GO:0004112;GO:0036168;GO:0036180;GO:0019933;GO:0036164;GO:1900432;GO:0048869;GO:1900240;GO:0071244;GO:0007009;GO:0046872;GO:0009267;GO:0036178;GO:0036176;GO:0036170;GO:0043709;GO:0031505;GO:1900429;GO:0044182;GO:0005622;GO:0044406	K01120-ko00230 Purine metabolism	KOG3689-Cyclic nucleotide phosphodiesterase[T]	55	107	T/C	51.4019
Ca21chr2_C_albicans_SC5314	216515	T	C	SNP	missense_variant	MODERATE	START_CODON_Ca21chr2_C_albicans_SC5314_215567_215569	orf19.1996	orf19.1996-T	c.949T>C	p.Tyr317His	-	GO:0006567;GO:0006565;GO:0042645;GO:0016841;GO:0030447;GO:0006520;GO:0030170;GO:0004794;GO:0003941	K17989-ko00290 Valine, leucine and isoleucine biosynthesis;ko00260 Glycine, serine and threonine metabolism;ko01230 Biosynthesis of amino acids;ko01200 Carbon metabolism;ko00270 Cysteine and methionine metabolism	KOG1250-Threonine/serine dehydratases[E]	98	98	C/C	100
Ca21chr2_C_albicans_SC5314	681080	T	C	SNP	synonymous_variant	LOW	START_CODON_Ca21chr2_C_albicans_SC5314_681030_681032	orf19.898	orf19.898-T	c.51T>C	p.Ser17Ser	-	GO:0006783;GO:0006782;GO:0004655;GO:0032791;GO:0006779;GO:0008270;GO:0046872	K01698-ko00860 Porphyrin and chlorophyll metabolism	KOG2794-Delta-aminolevulinic acid dehydratase[H]	80	80	C/C	100
Ca21chr2_C_albicans_SC5314	681207	A	G	SNP	missense_variant	MODERATE	START_CODON_Ca21chr2_C_albicans_SC5314_681030_681032	orf19.898	orf19.898-T	c.178A>G	p.Thr60Ala	-	GO:0006783;GO:0006782;GO:0004655;GO:0032791;GO:0006779;GO:0008270;GO:0046872	K01698-ko00860 Porphyrin and chlorophyll metabolism	KOG2794-Delta-aminolevulinic acid dehydratase[H]	67	67	G/G	100
Ca21chr2_C_albicans_SC5314	766689	T	C	SNP	synonymous_variant	LOW	START_CODON_Ca21chr2_C_albicans_SC5314_766651_766653	orf19.856	orf19.856-T	c.39T>C	p.Asn13Asn	-	GO:0016021;GO:0050660;GO:0004499;GO:0050661;GO:0016709	-	KOG1399-Flavin-containing monooxygenase[Q]	116	116	C/C	100
Ca21chr2_C_albicans_SC5314	1158433	CATAA	C	INDEL	frameshift_variant	HIGH	START_CODON_Ca21chr2_C_albicans_SC5314_1157113_1157115	orf19.6877	orf19.6877-T	c.1323_1326delTAAA	p.Lys442fs	-	GO:0016021;GO:0000224	-	-	12	17	C/C	70.5882
Ca21chr2_C_albicans_SC5314	1158441	A	AT	INDEL	frameshift_variant	HIGH	START_CODON_Ca21chr2_C_albicans_SC5314_1157113_1157115	orf19.6877	orf19.6877-T	c.1329_1330insT	p.Pro444fs	-	GO:0016021;GO:0000224	-	-	11	15	AT/AT	73.3333
Ca21chr2_C_albicans_SC5314	1158444	T	TCCA	INDEL	disruptive_inframe_insertion	MODERATE	START_CODON_Ca21chr2_C_albicans_SC5314_1157113_1157115	orf19.6877	orf19.6877-T	c.1333_1334insCAC	p.Pro444dup	-	GO:0016021;GO:0000224	-	-	10	10	TCCA/TCCA	100
Ca21chr2_C_albicans_SC5314	1158448	G	C	SNP	missense_variant	MODERATE	START_CODON_Ca21chr2_C_albicans_SC5314_1157113_1157115	orf19.6877	orf19.6877-T	c.1336G>C	p.Glu446Gln	-	GO:0016021;GO:0000224	-	-	10	10	C/C	100
Ca21chr2_C_albicans_SC5314	1158450	A	C	SNP	missense_variant	MODERATE	START_CODON_Ca21chr2_C_albicans_SC5314_1157113_1157115	orf19.6877	orf19.6877-T	c.1338A>C	p.Glu446Asp	-	GO:0016021;GO:0000224	-	-	9	9	C/C	100
Ca21chr2_C_albicans_SC5314	1158771	A	T	SNP	synonymous_variant	LOW	START_CODON_Ca21chr2_C_albicans_SC5314_1157113_1157115	orf19.6877	orf19.6877-T	c.1659A>T	p.Ala553Ala	-	GO:0016021;GO:0000224	-	-	50	50	T/T	100
Ca21chr2_C_albicans_SC5314	1315232	T	C	SNP	missense_variant	MODERATE	START_CODON_Ca21chr2_C_albicans_SC5314_1314829_1314831	orf19.23	orf19.23-T	c.404T>C	p.Val135Ala	-	GO:0006950;GO:0006869;GO:0016021;GO:0005886	-	-	76	76	C/C	100
Ca21chr2_C_albicans_SC5314	1666222	A	T	SNP	missense_variant	MODERATE	START_CODON_Ca21chr2_C_albicans_SC5314_1665815_1665817	orf19.2219	orf19.2219-T	c.408A>T	p.Glu136Asp	-	GO:0015074;GO:0003676	-	-	35	114	A/T	30.7018
Ca21chr2_C_albicans_SC5314	1666231	A	G	SNP	synonymous_variant	LOW	START_CODON_Ca21chr2_C_albicans_SC5314_1665815_1665817	orf19.2219	orf19.2219-T	c.417A>G	p.Lys139Lys	-	GO:0015074;GO:0003676	-	-	35	115	A/G	30.4348
Ca21chr2_C_albicans_SC5314	1666260	A	G	SNP	missense_variant	MODERATE	START_CODON_Ca21chr2_C_albicans_SC5314_1665815_1665817	orf19.2219	orf19.2219-T	c.446A>G	p.Gln149Arg	-	GO:0015074;GO:0003676	-	-	37	120	A/G	30.8333
Ca21chr2_C_albicans_SC5314	1666268	T	C	SNP	missense_variant	MODERATE	START_CODON_Ca21chr2_C_albicans_SC5314_1665815_1665817	orf19.2219	orf19.2219-T	c.454T>C	p.Tyr152His	-	GO:0015074;GO:0003676	-	-	37	125	T/C	29.6
Ca21chr2_C_albicans_SC5314	1666355	C	A	SNP	missense_variant	MODERATE	START_CODON_Ca21chr2_C_albicans_SC5314_1665815_1665817	orf19.2219	orf19.2219-T	c.541C>A	p.Pro181Thr	-	GO:0015074;GO:0003676	-	-	58	84	C/A	69.0476
Ca21chr2_C_albicans_SC5314	1666372	G	T	SNP	synonymous_variant	LOW	START_CODON_Ca21chr2_C_albicans_SC5314_1665815_1665817	orf19.2219	orf19.2219-T	c.558G>T	p.Ser186Ser	-	GO:0015074;GO:0003676	-	-	34	84	G/T	40.4762
Ca21chr2_C_albicans_SC5314	1666444	A	C	SNP	missense_variant	MODERATE	START_CODON_Ca21chr2_C_albicans_SC5314_1665815_1665817	orf19.2219	orf19.2219-T	c.630A>C	p.Lys210Asn	-	GO:0015074;GO:0003676	-	-	32	89	A/C	35.9551
Ca21chr2_C_albicans_SC5314	1666452	T	C	SNP	missense_variant	MODERATE	START_CODON_Ca21chr2_C_albicans_SC5314_1665815_1665817	orf19.2219	orf19.2219-T	c.638T>C	p.Leu213Pro	-	GO:0015074;GO:0003676	-	-	29	82	T/C	35.3659
Ca21chr2_C_albicans_SC5314	1666464	A	G	SNP	missense_variant	MODERATE	START_CODON_Ca21chr2_C_albicans_SC5314_1665815_1665817	orf19.2219	orf19.2219-T	c.650A>G	p.Lys217Arg	-	GO:0015074;GO:0003676	-	-	31	85	A/G	36.4706
Ca21chr2_C_albicans_SC5314	1666472	G	A	SNP	missense_variant	MODERATE	START_CODON_Ca21chr2_C_albicans_SC5314_1665815_1665817	orf19.2219	orf19.2219-T	c.658G>A	p.Val220Ile	-	GO:0015074;GO:0003676	-	-	31	83	G/A	37.3494
Ca21chr2_C_albicans_SC5314	1666489	A	G	SNP	synonymous_variant	LOW	START_CODON_Ca21chr2_C_albicans_SC5314_1665815_1665817	orf19.2219	orf19.2219-T	c.675A>G	p.Leu225Leu	-	GO:0015074;GO:0003676	-	-	22	83	A/G	26.506
Ca21chr2_C_albicans_SC5314	1666519	C	A	SNP	synonymous_variant	LOW	START_CODON_Ca21chr2_C_albicans_SC5314_1665815_1665817	orf19.2219	orf19.2219-T	c.705C>A	p.Pro235Pro	-	GO:0015074;GO:0003676	-	-	17	60	C/A	28.3333
Ca21chr2_C_albicans_SC5314	1666928	T	C	SNP	missense_variant	MODERATE	START_CODON_Ca21chr2_C_albicans_SC5314_1665815_1665817	orf19.2219	orf19.2219-T	c.1114T>C	p.Phe372Leu	-	GO:0015074;GO:0003676	-	-	48	141	T/C	34.0426
Ca21chr2_C_albicans_SC5314	1666945	T	C	SNP	synonymous_variant	LOW	START_CODON_Ca21chr2_C_albicans_SC5314_1665815_1665817	orf19.2219	orf19.2219-T	c.1131T>C	p.Phe377Phe	-	GO:0015074;GO:0003676	-	-	47	148	T/C	31.7568
Ca21chr2_C_albicans_SC5314	1666952	A	T	SNP	missense_variant	MODERATE	START_CODON_Ca21chr2_C_albicans_SC5314_1665815_1665817	orf19.2219	orf19.2219-T	c.1138A>T	p.Ile380Phe	-	GO:0015074;GO:0003676	-	-	58	166	A/T	34.9398
Ca21chr2_C_albicans_SC5314	1666981	T	C	SNP	synonymous_variant	LOW	START_CODON_Ca21chr2_C_albicans_SC5314_1665815_1665817	orf19.2219	orf19.2219-T	c.1167T>C	p.Phe389Phe	-	GO:0015074;GO:0003676	-	-	74	206	T/C	35.9223
Ca21chr2_C_albicans_SC5314	1667111	C	T	SNP	missense_variant	MODERATE	START_CODON_Ca21chr2_C_albicans_SC5314_1665815_1665817	orf19.2219	orf19.2219-T	c.1297C>T	p.Leu433Phe	-	GO:0015074;GO:0003676	-	-	86	258	C/T	33.3333
Ca21chr2_C_albicans_SC5314	1667206	C	A	SNP	synonymous_variant	LOW	START_CODON_Ca21chr2_C_albicans_SC5314_1665815_1665817	orf19.2219	orf19.2219-T	c.1392C>A	p.Ser464Ser	-	GO:0015074;GO:0003676	-	-	13	63	C/A	20.6349
Ca21chr2_C_albicans_SC5314	1668217	C	T	SNP	synonymous_variant	LOW	START_CODON_Ca21chr2_C_albicans_SC5314_1665815_1665817	orf19.2219	orf19.2219-T	c.2403C>T	p.Asp801Asp	-	GO:0015074;GO:0003676	-	-	25	83	C/T	30.1205
Ca21chr2_C_albicans_SC5314	1668241	T	A	SNP	synonymous_variant	LOW	START_CODON_Ca21chr2_C_albicans_SC5314_1665815_1665817	orf19.2219	orf19.2219-T	c.2427T>A	p.Ile809Ile	-	GO:0015074;GO:0003676	-	-	24	88	T/A	27.2727
Ca21chr2_C_albicans_SC5314	1668442	C	T	SNP	synonymous_variant	LOW	START_CODON_Ca21chr2_C_albicans_SC5314_1665815_1665817	orf19.2219	orf19.2219-T	c.2628C>T	p.His876His	-	GO:0015074;GO:0003676	-	-	24	77	C/T	31.1688
Ca21chr2_C_albicans_SC5314	1668526	T	TA	INDEL	frameshift_variant	HIGH	START_CODON_Ca21chr2_C_albicans_SC5314_1665815_1665817	orf19.2219	orf19.2219-T	c.2715dupA	p.Glu906fs	-	GO:0015074;GO:0003676	-	-	26	74	T/TA	35.1351
Ca21chr2_C_albicans_SC5314	1668530	G	A	SNP	missense_variant	MODERATE	START_CODON_Ca21chr2_C_albicans_SC5314_1665815_1665817	orf19.2219	orf19.2219-T	c.2716G>A	p.Glu906Lys	-	GO:0015074;GO:0003676	-	-	27	76	G/A	35.5263
Ca21chr2_C_albicans_SC5314	1668567	A	G	SNP	missense_variant	MODERATE	START_CODON_Ca21chr2_C_albicans_SC5314_1665815_1665817	orf19.2219	orf19.2219-T	c.2753A>G	p.Gln918Arg	-	GO:0015074;GO:0003676	-	-	24	69	A/G	34.7826
Ca21chr2_C_albicans_SC5314	1668574	C	T	SNP	synonymous_variant	LOW	START_CODON_Ca21chr2_C_albicans_SC5314_1665815_1665817	orf19.2219	orf19.2219-T	c.2760C>T	p.Asn920Asn	-	GO:0015074;GO:0003676	-	-	24	70	C/T	34.2857
Ca21chr2_C_albicans_SC5314	1668592	C	T	SNP	synonymous_variant	LOW	START_CODON_Ca21chr2_C_albicans_SC5314_1665815_1665817	orf19.2219	orf19.2219-T	c.2778C>T	p.Thr926Thr	-	GO:0015074;GO:0003676	-	-	20	55	C/T	36.3636
Ca21chr2_C_albicans_SC5314	1668619	T	A	SNP	synonymous_variant	LOW	START_CODON_Ca21chr2_C_albicans_SC5314_1665815_1665817	orf19.2219	orf19.2219-T	c.2805T>A	p.Gly935Gly	-	GO:0015074;GO:0003676	-	-	16	49	T/A	32.6531
Ca21chr2_C_albicans_SC5314	1668620	C	A	SNP	synonymous_variant	LOW	START_CODON_Ca21chr2_C_albicans_SC5314_1665815_1665817	orf19.2219	orf19.2219-T	c.2806C>A	p.Arg936Arg	-	GO:0015074;GO:0003676	-	-	16	49	C/A	32.6531
Ca21chr2_C_albicans_SC5314	1668670	C	T	SNP	synonymous_variant	LOW	START_CODON_Ca21chr2_C_albicans_SC5314_1665815_1665817	orf19.2219	orf19.2219-T	c.2856C>T	p.Thr952Thr	-	GO:0015074;GO:0003676	-	-	30	46	C/T	65.2174
Ca21chr2_C_albicans_SC5314	1668673	C	T	SNP	synonymous_variant	LOW	START_CODON_Ca21chr2_C_albicans_SC5314_1665815_1665817	orf19.2219	orf19.2219-T	c.2859C>T	p.Asn953Asn	-	GO:0015074;GO:0003676	-	-	13	49	C/T	26.5306
Ca21chr2_C_albicans_SC5314	1669054	G	A	SNP	synonymous_variant	LOW	START_CODON_Ca21chr2_C_albicans_SC5314_1665815_1665817	orf19.2219	orf19.2219-T	c.3240G>A	p.Lys1080Lys	-	GO:0015074;GO:0003676	-	-	16	55	G/A	29.0909
Ca21chr2_C_albicans_SC5314	1669057	C	A	SNP	missense_variant	MODERATE	START_CODON_Ca21chr2_C_albicans_SC5314_1665815_1665817	orf19.2219	orf19.2219-T	c.3243C>A	p.Asp1081Glu	-	GO:0015074;GO:0003676	-	-	54	54	A/A	100
Ca21chr2_C_albicans_SC5314	1669077	C	T	SNP	missense_variant	MODERATE	START_CODON_Ca21chr2_C_albicans_SC5314_1665815_1665817	orf19.2219	orf19.2219-T	c.3263C>T	p.Pro1088Leu	-	GO:0015074;GO:0003676	-	-	22	55	C/T	40
Ca21chr2_C_albicans_SC5314	1669139	T	C	SNP	synonymous_variant	LOW	START_CODON_Ca21chr2_C_albicans_SC5314_1665815_1665817	orf19.2219	orf19.2219-T	c.3325T>C	p.???1109???	-	GO:0015074;GO:0003676	-	-	17	59	T/C	28.8136
Ca21chr2_C_albicans_SC5314	1951764	TCCACTCCAG	T	INDEL	disruptive_inframe_deletion	MODERATE	START_CODON_Ca21chr2_C_albicans_SC5314_1951311_1951313	orf19.1401	orf19.1401-T	c.456_464delCACTCCAGC	p.Thr153_Ala155del	-	GO:0005618;GO:0007155;GO:0005576;GO:0031225	K01183-ko00520 Amino sugar and nucleotide sugar metabolism	-	65	110	TCCACTCCAG/T	59.0909
Ca21chr2_C_albicans_SC5314	1951777	CTG	C	INDEL	frameshift_variant	HIGH	START_CODON_Ca21chr2_C_albicans_SC5314_1951311_1951313	orf19.1401	orf19.1401-T	c.468_469delTG	p.Glu157fs	-	GO:0005618;GO:0007155;GO:0005576;GO:0031225	K01183-ko00520 Amino sugar and nucleotide sugar metabolism	-	64	110	CTG/C	58.1818
Ca21chr2_C_albicans_SC5314	1951780	AATCTACTCCAGCTACTGAGTCCACT	A	INDEL	frameshift_variant	HIGH	START_CODON_Ca21chr2_C_albicans_SC5314_1951311_1951313	orf19.1401	orf19.1401-T	c.471_495delATCTACTCCAGCTACTGAGTCCACT	p.Glu157fs	-	GO:0005618;GO:0007155;GO:0005576;GO:0031225	K01183-ko00520 Amino sugar and nucleotide sugar metabolism	-	64	116	AATCTACTCCAGCTACTGAGTCCACT/A	55.1724
Ca21chr2_C_albicans_SC5314	1951830	ACCGAG	A	INDEL	frameshift_variant	HIGH	START_CODON_Ca21chr2_C_albicans_SC5314_1951311_1951313	orf19.1401	orf19.1401-T	c.521_525delCCGAG	p.Thr174fs	-	GO:0005618;GO:0007155;GO:0005576;GO:0031225	K01183-ko00520 Amino sugar and nucleotide sugar metabolism	-	63	111	ACCGAG/A	56.7568
Ca21chr2_C_albicans_SC5314	1951836	TCCACACCAGCTAC	T	INDEL	frameshift_variant	HIGH	START_CODON_Ca21chr2_C_albicans_SC5314_1951311_1951313	orf19.1401	orf19.1401-T	c.527_539delCCACACCAGCTAC	p.Ser176fs	-	GO:0005618;GO:0007155;GO:0005576;GO:0031225	K01183-ko00520 Amino sugar and nucleotide sugar metabolism	-	63	116	TCCACACCAGCTAC/T	54.3103
Ca21chr2_C_albicans_SC5314	1952972	A	C	SNP	synonymous_variant	LOW	START_CODON_Ca21chr2_C_albicans_SC5314_1951311_1951313	orf19.1401	orf19.1401-T	c.1662A>C	p.Gly554Gly	-	GO:0005618;GO:0007155;GO:0005576;GO:0031225	K01183-ko00520 Amino sugar and nucleotide sugar metabolism	-	27	45	A/C	60
Ca21chr2_C_albicans_SC5314	2031370	G	T	SNP	missense_variant	MODERATE	START_CODON_Ca21chr2_C_albicans_SC5314_2031301_2031303	orf19.1358	orf19.1358-T	c.70G>T	p.Val24Phe	-	GO:0008652;GO:0010691;GO:0001080;GO:0000122;GO:0003700;GO:0060261;GO:0005634;GO:0043565;GO:1903833;GO:0042802;GO:0005667;GO:0000978;GO:0003682;GO:0000981;GO:0045899	-	-	33	56	G/T	58.9286
Ca21chr2_C_albicans_SC5314	2031515	G	T	SNP	missense_variant	MODERATE	START_CODON_Ca21chr2_C_albicans_SC5314_2031301_2031303	orf19.1358	orf19.1358-T	c.215G>T	p.Gly72Val	-	GO:0008652;GO:0010691;GO:0001080;GO:0000122;GO:0003700;GO:0060261;GO:0005634;GO:0043565;GO:1903833;GO:0042802;GO:0005667;GO:0000978;GO:0003682;GO:0000981;GO:0045899	-	-	60	60	T/T	100
Ca21chr2_C_albicans_SC5314	2031726	C	T	SNP	synonymous_variant	LOW	START_CODON_Ca21chr2_C_albicans_SC5314_2031301_2031303	orf19.1358	orf19.1358-T	c.426C>T	p.Asp142Asp	-	GO:0008652;GO:0010691;GO:0001080;GO:0000122;GO:0003700;GO:0060261;GO:0005634;GO:0043565;GO:1903833;GO:0042802;GO:0005667;GO:0000978;GO:0003682;GO:0000981;GO:0045899	-	-	22	57	C/T	38.5965
Ca21chr2_C_albicans_SC5314	2032254	T	C	SNP	synonymous_variant	LOW	START_CODON_Ca21chr2_C_albicans_SC5314_2031301_2031303	orf19.1358	orf19.1358-T	c.954T>C	p.Val318Val	-	GO:0008652;GO:0010691;GO:0001080;GO:0000122;GO:0003700;GO:0060261;GO:0005634;GO:0043565;GO:1903833;GO:0042802;GO:0005667;GO:0000978;GO:0003682;GO:0000981;GO:0045899	-	-	36	46	T/C	78.2609
Ca21chr2_C_albicans_SC5314	2151625	T	G	SNP	missense_variant	MODERATE	START_CODON_Ca21chr2_C_albicans_SC5314_2151608_2151610	orf19.3490	orf19.3490-T	c.18T>G	p.Asn6Lys	-	-	-	-	23	95	T/G	24.2105
Ca21chr2_C_albicans_SC5314	2151638	G	A	SNP	missense_variant	MODERATE	START_CODON_Ca21chr2_C_albicans_SC5314_2151608_2151610	orf19.3490	orf19.3490-T	c.31G>A	p.Gly11Ser	-	-	-	-	19	69	G/A	27.5362
Ca21chr2_C_albicans_SC5314	2151646	GAT	G	INDEL	frameshift_variant	HIGH	START_CODON_Ca21chr2_C_albicans_SC5314_2151608_2151610	orf19.3490	orf19.3490-T	c.42_43delAT	p.Phe15fs	-	-	-	-	11	68	GAT/G	16.1765
Ca21chr2_C_albicans_SC5314	2151652	C	CTT	INDEL	frameshift_variant	HIGH	START_CODON_Ca21chr2_C_albicans_SC5314_2151608_2151610	orf19.3490	orf19.3490-T	c.45_46insTT	p.Lys16fs	-	-	-	-	11	63	C/CTT	17.4603
Ca21chr2_C_albicans_SC5314	2151670	G	A	SNP	synonymous_variant	LOW	START_CODON_Ca21chr2_C_albicans_SC5314_2151608_2151610	orf19.3490	orf19.3490-T	c.63G>A	p.Ser21Ser	-	-	-	-	34	58	G/A	58.6207
Ca21chr2_C_albicans_SC5314	2151683	A	G	SNP	missense_variant	MODERATE	START_CODON_Ca21chr2_C_albicans_SC5314_2151608_2151610	orf19.3490	orf19.3490-T	c.76A>G	p.Ile26Val	-	-	-	-	21	67	A/G	31.3433
Ca21chr2_C_albicans_SC5314	2151687	A	G	SNP	missense_variant	MODERATE	START_CODON_Ca21chr2_C_albicans_SC5314_2151608_2151610	orf19.3490	orf19.3490-T	c.80A>G	p.His27Arg	-	-	-	-	39	59	A/G	66.1017
Ca21chr2_C_albicans_SC5314	2151784	A	G	SNP	synonymous_variant	LOW	START_CODON_Ca21chr2_C_albicans_SC5314_2151608_2151610	orf19.3490	orf19.3490-T	c.177A>G	p.Ser59Ser	-	-	-	-	16	54	A/G	29.6296
Ca21chr2_C_albicans_SC5314	2151803	G	A	SNP	missense_variant	MODERATE	START_CODON_Ca21chr2_C_albicans_SC5314_2151608_2151610	orf19.3490	orf19.3490-T	c.196G>A	p.Ala66Thr	-	-	-	-	28	41	G/A	68.2927
Ca21chr2_C_albicans_SC5314	2151856	T	C	SNP	synonymous_variant	LOW	START_CODON_Ca21chr2_C_albicans_SC5314_2151608_2151610	orf19.3490	orf19.3490-T	c.249T>C	p.His83His	-	-	-	-	8	34	T/C	23.5294
Ca21chr2_C_albicans_SC5314	2151944	A	G	SNP	missense_variant	MODERATE	START_CODON_Ca21chr2_C_albicans_SC5314_2151608_2151610	orf19.3490	orf19.3490-T	c.337A>G	p.Lys113Glu	-	-	-	-	16	64	A/G	25
Ca21chr2_C_albicans_SC5314	2151945	A	G	SNP	missense_variant	MODERATE	START_CODON_Ca21chr2_C_albicans_SC5314_2151608_2151610	orf19.3490	orf19.3490-T	c.338A>G	p.Lys113Arg	-	-	-	-	16	66	A/G	24.2424
Ca21chr2_C_albicans_SC5314	2151992	C	T	SNP	missense_variant	MODERATE	START_CODON_Ca21chr2_C_albicans_SC5314_2151608_2151610	orf19.3490	orf19.3490-T	c.385C>T	p.Arg129Trp	-	-	-	-	19	79	C/T	24.0506
Ca21chr2_C_albicans_SC5314	2152011	T	C	SNP	missense_variant	MODERATE	START_CODON_Ca21chr2_C_albicans_SC5314_2151608_2151610	orf19.3490	orf19.3490-T	c.404T>C	p.Leu135Ser	-	-	-	-	18	80	T/C	22.5
Ca21chr2_C_albicans_SC5314	2152015	T	C	SNP	synonymous_variant	LOW	START_CODON_Ca21chr2_C_albicans_SC5314_2151608_2151610	orf19.3490	orf19.3490-T	c.408T>C	p.Asp136Asp	-	-	-	-	37	81	T/C	45.679
Ca21chr2_C_albicans_SC5314	2152057	A	G	SNP	synonymous_variant	LOW	START_CODON_Ca21chr2_C_albicans_SC5314_2151608_2151610	orf19.3490	orf19.3490-T	c.450A>G	p.Lys150Lys	-	-	-	-	51	91	A/G	56.044
Ca21chr2_C_albicans_SC5314	2152089	A	C	SNP	missense_variant	MODERATE	START_CODON_Ca21chr2_C_albicans_SC5314_2151608_2151610	orf19.3490	orf19.3490-T	c.482A>C	p.Asn161Thr	-	-	-	-	15	72	A/C	20.8333
Ca21chr2_C_albicans_SC5314	2152094	C	T	SNP	missense_variant	MODERATE	START_CODON_Ca21chr2_C_albicans_SC5314_2151608_2151610	orf19.3490	orf19.3490-T	c.487C>T	p.Pro163Ser	-	-	-	-	9	68	C/T	13.2353
Ca21chr2_C_albicans_SC5314	2152166	G	A	SNP	missense_variant	MODERATE	START_CODON_Ca21chr2_C_albicans_SC5314_2151608_2151610	orf19.3490	orf19.3490-T	c.559G>A	p.Gly187Ser	-	-	-	-	36	89	G/A	40.4494
Ca21chr2_C_albicans_SC5314	2152171	C	T	SNP	synonymous_variant	LOW	START_CODON_Ca21chr2_C_albicans_SC5314_2151608_2151610	orf19.3490	orf19.3490-T	c.564C>T	p.Ser188Ser	-	-	-	-	18	88	C/T	20.4545
Ca21chr2_C_albicans_SC5314	2152179	A	C	SNP	missense_variant	MODERATE	START_CODON_Ca21chr2_C_albicans_SC5314_2151608_2151610	orf19.3490	orf19.3490-T	c.572A>C	p.Gln191Pro	-	-	-	-	38	91	A/C	41.7582
Ca21chr2_C_albicans_SC5314	2152182	G	A	SNP	missense_variant	MODERATE	START_CODON_Ca21chr2_C_albicans_SC5314_2151608_2151610	orf19.3490	orf19.3490-T	c.575G>A	p.Arg192Gln	-	-	-	-	39	92	G/A	42.3913
Ca21chr2_C_albicans_SC5314	2152193	C	T	SNP	stop_gained	HIGH	START_CODON_Ca21chr2_C_albicans_SC5314_2151608_2151610	orf19.3490	orf19.3490-T	c.586C>T	p.Gln196*	-	-	-	-	22	99	C/T	22.2222
Ca21chr2_C_albicans_SC5314	2152195	G	C	SNP	missense_variant	MODERATE	START_CODON_Ca21chr2_C_albicans_SC5314_2151608_2151610	orf19.3490	orf19.3490-T	c.588G>C	p.Gln196His	-	-	-	-	40	98	G/C	40.8163
Ca21chr2_C_albicans_SC5314	2152237	C	T	SNP	synonymous_variant	LOW	START_CODON_Ca21chr2_C_albicans_SC5314_2151608_2151610	orf19.3490	orf19.3490-T	c.630C>T	p.Asp210Asp	-	-	-	-	26	109	C/T	23.8532
Ca21chr2_C_albicans_SC5314	2152240	C	G	SNP	missense_variant	MODERATE	START_CODON_Ca21chr2_C_albicans_SC5314_2151608_2151610	orf19.3490	orf19.3490-T	c.633C>G	p.Phe211Leu	-	-	-	-	25	107	C/G	23.3645
Ca21chr2_C_albicans_SC5314	2152324	T	A	SNP	stop_gained	HIGH	START_CODON_Ca21chr2_C_albicans_SC5314_2151608_2151610	orf19.3490	orf19.3490-T	c.717T>A	p.Tyr239*	-	-	-	-	14	73	T/A	19.1781
Ca21chr2_C_albicans_SC5314	2152592	C	T	SNP	stop_gained	HIGH	START_CODON_Ca21chr2_C_albicans_SC5314_2151608_2151610	orf19.3490	orf19.3490-T	c.985C>T	p.Gln329*	-	-	-	-	20	36	C/T	55.5556
Ca21chr2_C_albicans_SC5314	2152598	G	A	SNP	missense_variant	MODERATE	START_CODON_Ca21chr2_C_albicans_SC5314_2151608_2151610	orf19.3490	orf19.3490-T	c.991G>A	p.Gly331Ser	-	-	-	-	7	40	G/A	17.5
Ca21chr2_C_albicans_SC5314	2152603	G	A	SNP	synonymous_variant	LOW	START_CODON_Ca21chr2_C_albicans_SC5314_2151608_2151610	orf19.3490	orf19.3490-T	c.996G>A	p.Lys332Lys	-	-	-	-	7	43	G/A	16.2791
Ca21chr2_C_albicans_SC5314	2152608	G	A	SNP	missense_variant	MODERATE	START_CODON_Ca21chr2_C_albicans_SC5314_2151608_2151610	orf19.3490	orf19.3490-T	c.1001G>A	p.Arg334His	-	-	-	-	5	44	G/A	11.3636
Ca21chr2_C_albicans_SC5314	2152705	G	A	SNP	synonymous_variant	LOW	START_CODON_Ca21chr2_C_albicans_SC5314_2151608_2151610	orf19.3490	orf19.3490-T	c.1098G>A	p.Lys366Lys	-	-	-	-	7	48	G/A	14.5833
Ca21chr2_C_albicans_SC5314	2152723	A	C	SNP	synonymous_variant	LOW	START_CODON_Ca21chr2_C_albicans_SC5314_2151608_2151610	orf19.3490	orf19.3490-T	c.1116A>C	p.Ser372Ser	-	-	-	-	41	41	C/C	100
Ca21chr2_C_albicans_SC5314	2152731	G	A	SNP	missense_variant	MODERATE	START_CODON_Ca21chr2_C_albicans_SC5314_2151608_2151610	orf19.3490	orf19.3490-T	c.1124G>A	p.Gly375Asp	-	-	-	-	45	45	A/A	100
Ca21chr2_C_albicans_SC5314	2152824	A	AAC	INDEL	frameshift_variant	HIGH	START_CODON_Ca21chr2_C_albicans_SC5314_2151608_2151610	orf19.3490	orf19.3490-T	c.1217_1218insAC	p.Asp406fs	-	-	-	-	14	49	A/AAC	28.5714
Ca21chr3_C_albicans_SC5314	199082	T	C	SNP	synonymous_variant	LOW	START_CODON_Ca21chr3_C_albicans_SC5314_198711_198713	orf19.2501	orf19.2501-T	c.372T>C	p.Pro124Pro	-	GO:0005783;GO:0015230;GO:0016021;GO:0015883;GO:0005789;GO:0055085	-	-	23	57	T/C	40.3509
Ca21chr3_C_albicans_SC5314	199247	A	G	SNP	synonymous_variant	LOW	START_CODON_Ca21chr3_C_albicans_SC5314_198711_198713	orf19.2501	orf19.2501-T	c.537A>G	p.Gly179Gly	-	GO:0005783;GO:0015230;GO:0016021;GO:0015883;GO:0005789;GO:0055085	-	-	16	38	A/G	42.1053
Ca21chr3_C_albicans_SC5314	199844	A	G	SNP	synonymous_variant	LOW	START_CODON_Ca21chr3_C_albicans_SC5314_198711_198713	orf19.2501	orf19.2501-T	c.1134A>G	p.Leu378Leu	-	GO:0005783;GO:0015230;GO:0016021;GO:0015883;GO:0005789;GO:0055085	-	-	14	29	A/G	48.2759
Ca21chr3_C_albicans_SC5314	200172	G	A	SNP	missense_variant	MODERATE	START_CODON_Ca21chr3_C_albicans_SC5314_198711_198713	orf19.2501	orf19.2501-T	c.1462G>A	p.Asp488Asn	-	GO:0005783;GO:0015230;GO:0016021;GO:0015883;GO:0005789;GO:0055085	-	-	17	36	G/A	47.2222
Ca21chr3_C_albicans_SC5314	201020	A	G	SNP	synonymous_variant	LOW	START_CODON_Ca21chr3_C_albicans_SC5314_198711_198713	orf19.2501	orf19.2501-T	c.2310A>G	p.Leu770Leu	-	GO:0005783;GO:0015230;GO:0016021;GO:0015883;GO:0005789;GO:0055085	-	-	26	54	A/G	48.1481
Ca21chr3_C_albicans_SC5314	201114	C	A	SNP	missense_variant	MODERATE	START_CODON_Ca21chr3_C_albicans_SC5314_198711_198713	orf19.2501	orf19.2501-T	c.2404C>A	p.Pro802Thr	-	GO:0005783;GO:0015230;GO:0016021;GO:0015883;GO:0005789;GO:0055085	-	-	55	55	A/A	100
Ca21chr3_C_albicans_SC5314	236586	A	C	SNP	missense_variant	MODERATE	START_CODON_Ca21chr3_C_albicans_SC5314_236576_236578	orf19.3153	orf19.3153-T	c.11A>C	p.Lys4Thr	-	GO:0016308;GO:0005634;GO:0046854;GO:0030866;GO:0031321;GO:0016307;GO:0005886;GO:0005524	K00889-ko04139 Regulation of mitophagy - yeast;ko04072 Phospholipase D signaling pathway;ko04070 Phosphatidylinositol signaling system;ko04011 MAPK signaling pathway - yeast;ko05231 Choline metabolism in cancer;ko04666 Fc gamma R-mediated phagocytosis;ko00562 Inositol phosphate metabolism;ko04810 Regulation of actin cytoskeleton;ko04144 Endocytosis	KOG0229-Phosphatidylinositol-4-phosphate 5-kinase[T]	98	99	C/C	98.9899
Ca21chr3_C_albicans_SC5314	236648	C	T	SNP	missense_variant	MODERATE	START_CODON_Ca21chr3_C_albicans_SC5314_236576_236578	orf19.3153	orf19.3153-T	c.73C>T	p.Pro25Ser	-	GO:0016308;GO:0005634;GO:0046854;GO:0030866;GO:0031321;GO:0016307;GO:0005886;GO:0005524	K00889-ko04139 Regulation of mitophagy - yeast;ko04072 Phospholipase D signaling pathway;ko04070 Phosphatidylinositol signaling system;ko04011 MAPK signaling pathway - yeast;ko05231 Choline metabolism in cancer;ko04666 Fc gamma R-mediated phagocytosis;ko00562 Inositol phosphate metabolism;ko04810 Regulation of actin cytoskeleton;ko04144 Endocytosis	KOG0229-Phosphatidylinositol-4-phosphate 5-kinase[T]	58	102	C/T	56.8627
Ca21chr3_C_albicans_SC5314	236699	T	C	SNP	missense_variant	MODERATE	START_CODON_Ca21chr3_C_albicans_SC5314_236576_236578	orf19.3153	orf19.3153-T	c.124T>C	p.Ser42Pro	-	GO:0016308;GO:0005634;GO:0046854;GO:0030866;GO:0031321;GO:0016307;GO:0005886;GO:0005524	K00889-ko04139 Regulation of mitophagy - yeast;ko04072 Phospholipase D signaling pathway;ko04070 Phosphatidylinositol signaling system;ko04011 MAPK signaling pathway - yeast;ko05231 Choline metabolism in cancer;ko04666 Fc gamma R-mediated phagocytosis;ko00562 Inositol phosphate metabolism;ko04810 Regulation of actin cytoskeleton;ko04144 Endocytosis	KOG0229-Phosphatidylinositol-4-phosphate 5-kinase[T]	45	94	T/C	47.8723
Ca21chr3_C_albicans_SC5314	237011	G	A	SNP	missense_variant	MODERATE	START_CODON_Ca21chr3_C_albicans_SC5314_236576_236578	orf19.3153	orf19.3153-T	c.436G>A	p.Gly146Ser	-	GO:0016308;GO:0005634;GO:0046854;GO:0030866;GO:0031321;GO:0016307;GO:0005886;GO:0005524	K00889-ko04139 Regulation of mitophagy - yeast;ko04072 Phospholipase D signaling pathway;ko04070 Phosphatidylinositol signaling system;ko04011 MAPK signaling pathway - yeast;ko05231 Choline metabolism in cancer;ko04666 Fc gamma R-mediated phagocytosis;ko00562 Inositol phosphate metabolism;ko04810 Regulation of actin cytoskeleton;ko04144 Endocytosis	KOG0229-Phosphatidylinositol-4-phosphate 5-kinase[T]	15	55	G/A	27.2727
Ca21chr3_C_albicans_SC5314	237326	C	T	SNP	missense_variant	MODERATE	START_CODON_Ca21chr3_C_albicans_SC5314_236576_236578	orf19.3153	orf19.3153-T	c.751C>T	p.Leu251Phe	-	GO:0016308;GO:0005634;GO:0046854;GO:0030866;GO:0031321;GO:0016307;GO:0005886;GO:0005524	K00889-ko04139 Regulation of mitophagy - yeast;ko04072 Phospholipase D signaling pathway;ko04070 Phosphatidylinositol signaling system;ko04011 MAPK signaling pathway - yeast;ko05231 Choline metabolism in cancer;ko04666 Fc gamma R-mediated phagocytosis;ko00562 Inositol phosphate metabolism;ko04810 Regulation of actin cytoskeleton;ko04144 Endocytosis	KOG0229-Phosphatidylinositol-4-phosphate 5-kinase[T]	14	31	C/T	45.1613
Ca21chr3_C_albicans_SC5314	237412	C	A	SNP	synonymous_variant	LOW	START_CODON_Ca21chr3_C_albicans_SC5314_236576_236578	orf19.3153	orf19.3153-T	c.837C>A	p.Gly279Gly	-	GO:0016308;GO:0005634;GO:0046854;GO:0030866;GO:0031321;GO:0016307;GO:0005886;GO:0005524	K00889-ko04139 Regulation of mitophagy - yeast;ko04072 Phospholipase D signaling pathway;ko04070 Phosphatidylinositol signaling system;ko04011 MAPK signaling pathway - yeast;ko05231 Choline metabolism in cancer;ko04666 Fc gamma R-mediated phagocytosis;ko00562 Inositol phosphate metabolism;ko04810 Regulation of actin cytoskeleton;ko04144 Endocytosis	KOG0229-Phosphatidylinositol-4-phosphate 5-kinase[T]	11	19	C/A	57.8947
Ca21chr3_C_albicans_SC5314	630558	C	T	SNP	missense_variant	MODERATE	STOP_CODON_Ca21chr3_C_albicans_SC5314_630514_630516	orf19.290	orf19.290-T	c.4300G>A	p.Glu1434Lys	-	GO:0030968;GO:0006486;GO:0005788;GO:0051787;GO:0005509;GO:0071712;GO:0003980;GO:0006078;GO:0005537;GO:0097359	K11718-ko04141 Protein processing in endoplasmic reticulum	KOG1879-UDP-glucose:glycoprotein glucosyltransferase[G]	85	186	C/T	45.6989
Ca21chr3_C_albicans_SC5314	630653	G	T	SNP	missense_variant	MODERATE	STOP_CODON_Ca21chr3_C_albicans_SC5314_630514_630516	orf19.290	orf19.290-T	c.4205C>A	p.Ala1402Glu	-	GO:0030968;GO:0006486;GO:0005788;GO:0051787;GO:0005509;GO:0071712;GO:0003980;GO:0006078;GO:0005537;GO:0097359	K11718-ko04141 Protein processing in endoplasmic reticulum	KOG1879-UDP-glucose:glycoprotein glucosyltransferase[G]	80	158	G/T	50.6329
Ca21chr3_C_albicans_SC5314	630779	A	G	SNP	missense_variant	MODERATE	STOP_CODON_Ca21chr3_C_albicans_SC5314_630514_630516	orf19.290	orf19.290-T	c.4079T>C	p.Met1360Thr	-	GO:0030968;GO:0006486;GO:0005788;GO:0051787;GO:0005509;GO:0071712;GO:0003980;GO:0006078;GO:0005537;GO:0097359	K11718-ko04141 Protein processing in endoplasmic reticulum	KOG1879-UDP-glucose:glycoprotein glucosyltransferase[G]	50	72	A/G	69.4444
Ca21chr3_C_albicans_SC5314	631290	T	C	SNP	missense_variant	MODERATE	STOP_CODON_Ca21chr3_C_albicans_SC5314_630514_630516	orf19.290	orf19.290-T	c.3568A>G	p.Ile1190Val	-	GO:0030968;GO:0006486;GO:0005788;GO:0051787;GO:0005509;GO:0071712;GO:0003980;GO:0006078;GO:0005537;GO:0097359	K11718-ko04141 Protein processing in endoplasmic reticulum	KOG1879-UDP-glucose:glycoprotein glucosyltransferase[G]	28	43	T/C	65.1163
Ca21chr3_C_albicans_SC5314	631328	A	G	SNP	missense_variant	MODERATE	STOP_CODON_Ca21chr3_C_albicans_SC5314_630514_630516	orf19.290	orf19.290-T	c.3530T>C	p.Val1177Ala	-	GO:0030968;GO:0006486;GO:0005788;GO:0051787;GO:0005509;GO:0071712;GO:0003980;GO:0006078;GO:0005537;GO:0097359	K11718-ko04141 Protein processing in endoplasmic reticulum	KOG1879-UDP-glucose:glycoprotein glucosyltransferase[G]	18	33	A/G	54.5455
Ca21chr3_C_albicans_SC5314	631413	C	T	SNP	missense_variant	MODERATE	STOP_CODON_Ca21chr3_C_albicans_SC5314_630514_630516	orf19.290	orf19.290-T	c.3445G>A	p.Glu1149Lys	-	GO:0030968;GO:0006486;GO:0005788;GO:0051787;GO:0005509;GO:0071712;GO:0003980;GO:0006078;GO:0005537;GO:0097359	K11718-ko04141 Protein processing in endoplasmic reticulum	KOG1879-UDP-glucose:glycoprotein glucosyltransferase[G]	19	47	C/T	40.4255
Ca21chr3_C_albicans_SC5314	632314	C	T	SNP	synonymous_variant	LOW	STOP_CODON_Ca21chr3_C_albicans_SC5314_630514_630516	orf19.290	orf19.290-T	c.2544G>A	p.Leu848Leu	-	GO:0030968;GO:0006486;GO:0005788;GO:0051787;GO:0005509;GO:0071712;GO:0003980;GO:0006078;GO:0005537;GO:0097359	K11718-ko04141 Protein processing in endoplasmic reticulum	KOG1879-UDP-glucose:glycoprotein glucosyltransferase[G]	16	27	C/T	59.2593
Ca21chr3_C_albicans_SC5314	632785	A	G	SNP	synonymous_variant	LOW	STOP_CODON_Ca21chr3_C_albicans_SC5314_630514_630516	orf19.290	orf19.290-T	c.2073T>C	p.Gly691Gly	-	GO:0030968;GO:0006486;GO:0005788;GO:0051787;GO:0005509;GO:0071712;GO:0003980;GO:0006078;GO:0005537;GO:0097359	K11718-ko04141 Protein processing in endoplasmic reticulum	KOG1879-UDP-glucose:glycoprotein glucosyltransferase[G]	16	39	A/G	41.0256
Ca21chr3_C_albicans_SC5314	634010	A	T	SNP	missense_variant	MODERATE	STOP_CODON_Ca21chr3_C_albicans_SC5314_630514_630516	orf19.290	orf19.290-T	c.848T>A	p.Ile283Asn	-	GO:0030968;GO:0006486;GO:0005788;GO:0051787;GO:0005509;GO:0071712;GO:0003980;GO:0006078;GO:0005537;GO:0097359	K11718-ko04141 Protein processing in endoplasmic reticulum	KOG1879-UDP-glucose:glycoprotein glucosyltransferase[G]	23	45	A/T	51.1111
Ca21chr3_C_albicans_SC5314	634015	T	C	SNP	synonymous_variant	LOW	STOP_CODON_Ca21chr3_C_albicans_SC5314_630514_630516	orf19.290	orf19.290-T	c.843A>G	p.Leu281Leu	-	GO:0030968;GO:0006486;GO:0005788;GO:0051787;GO:0005509;GO:0071712;GO:0003980;GO:0006078;GO:0005537;GO:0097359	K11718-ko04141 Protein processing in endoplasmic reticulum	KOG1879-UDP-glucose:glycoprotein glucosyltransferase[G]	21	43	T/C	48.8372
Ca21chr3_C_albicans_SC5314	634033	G	C	SNP	missense_variant	MODERATE	STOP_CODON_Ca21chr3_C_albicans_SC5314_630514_630516	orf19.290	orf19.290-T	c.825C>G	p.Asp275Glu	-	GO:0030968;GO:0006486;GO:0005788;GO:0051787;GO:0005509;GO:0071712;GO:0003980;GO:0006078;GO:0005537;GO:0097359	K11718-ko04141 Protein processing in endoplasmic reticulum	KOG1879-UDP-glucose:glycoprotein glucosyltransferase[G]	26	49	G/C	53.0612
Ca21chr3_C_albicans_SC5314	634074	T	G	SNP	missense_variant	MODERATE	STOP_CODON_Ca21chr3_C_albicans_SC5314_630514_630516	orf19.290	orf19.290-T	c.784A>C	p.Thr262Pro	-	GO:0030968;GO:0006486;GO:0005788;GO:0051787;GO:0005509;GO:0071712;GO:0003980;GO:0006078;GO:0005537;GO:0097359	K11718-ko04141 Protein processing in endoplasmic reticulum	KOG1879-UDP-glucose:glycoprotein glucosyltransferase[G]	22	44	T/G	50
Ca21chr3_C_albicans_SC5314	634105	T	C	SNP	synonymous_variant	LOW	STOP_CODON_Ca21chr3_C_albicans_SC5314_630514_630516	orf19.290	orf19.290-T	c.753A>G	p.Glu251Glu	-	GO:0030968;GO:0006486;GO:0005788;GO:0051787;GO:0005509;GO:0071712;GO:0003980;GO:0006078;GO:0005537;GO:0097359	K11718-ko04141 Protein processing in endoplasmic reticulum	KOG1879-UDP-glucose:glycoprotein glucosyltransferase[G]	16	36	T/C	44.4444
Ca21chr3_C_albicans_SC5314	634143	C	T	SNP	missense_variant	MODERATE	STOP_CODON_Ca21chr3_C_albicans_SC5314_630514_630516	orf19.290	orf19.290-T	c.715G>A	p.Asp239Asn	-	GO:0030968;GO:0006486;GO:0005788;GO:0051787;GO:0005509;GO:0071712;GO:0003980;GO:0006078;GO:0005537;GO:0097359	K11718-ko04141 Protein processing in endoplasmic reticulum	KOG1879-UDP-glucose:glycoprotein glucosyltransferase[G]	14	37	C/T	37.8378
Ca21chr3_C_albicans_SC5314	634584	T	C	SNP	missense_variant	MODERATE	STOP_CODON_Ca21chr3_C_albicans_SC5314_630514_630516	orf19.290	orf19.290-T	c.274A>G	p.Arg92Gly	-	GO:0030968;GO:0006486;GO:0005788;GO:0051787;GO:0005509;GO:0071712;GO:0003980;GO:0006078;GO:0005537;GO:0097359	K11718-ko04141 Protein processing in endoplasmic reticulum	KOG1879-UDP-glucose:glycoprotein glucosyltransferase[G]	19	43	T/C	44.186
Ca21chr3_C_albicans_SC5314	634786	A	T	SNP	missense_variant	MODERATE	STOP_CODON_Ca21chr3_C_albicans_SC5314_630514_630516	orf19.290	orf19.290-T	c.72T>A	p.Asp24Glu	-	GO:0030968;GO:0006486;GO:0005788;GO:0051787;GO:0005509;GO:0071712;GO:0003980;GO:0006078;GO:0005537;GO:0097359	K11718-ko04141 Protein processing in endoplasmic reticulum	KOG1879-UDP-glucose:glycoprotein glucosyltransferase[G]	96	96	T/T	100
Ca21chr3_C_albicans_SC5314	634803	A	T	SNP	missense_variant	MODERATE	STOP_CODON_Ca21chr3_C_albicans_SC5314_630514_630516	orf19.290	orf19.290-T	c.55T>A	p.Phe19Ile	-	GO:0030968;GO:0006486;GO:0005788;GO:0051787;GO:0005509;GO:0071712;GO:0003980;GO:0006078;GO:0005537;GO:0097359	K11718-ko04141 Protein processing in endoplasmic reticulum	KOG1879-UDP-glucose:glycoprotein glucosyltransferase[G]	51	118	A/T	43.2203
Ca21chr3_C_albicans_SC5314	867272	T	C	SNP	synonymous_variant	LOW	START_CODON_Ca21chr3_C_albicans_SC5314_867153_867155	orf19.5859	orf19.5859-T	c.120T>C	p.Ser40Ser	-	GO:0005794;GO:0071916;GO:0005783;GO:0051286;GO:0016021;GO:0022857;GO:0055085;GO:0006820;GO:0035442;GO:0032153	-	KOG2533-Permease of the major facilitator superfamily[G]	78	78	C/C	100
Ca21chr3_C_albicans_SC5314	868405	G	A	SNP	missense_variant	MODERATE	START_CODON_Ca21chr3_C_albicans_SC5314_867153_867155	orf19.5859	orf19.5859-T	c.1253G>A	p.Cys418Tyr	-	GO:0005794;GO:0071916;GO:0005783;GO:0051286;GO:0016021;GO:0022857;GO:0055085;GO:0006820;GO:0035442;GO:0032153	-	KOG2533-Permease of the major facilitator superfamily[G]	26	60	G/A	43.3333
Ca21chr3_C_albicans_SC5314	943965	A	G	SNP	synonymous_variant	LOW	STOP_CODON_Ca21chr3_C_albicans_SC5314_943524_943526	orf19.5906	orf19.5906-T	c.1266T>C	p.Phe422Phe	-	GO:0004638;GO:0046084;GO:0046872;GO:0006189;GO:0005524	K11808-ko00230 Purine metabolism	KOG2835-Phosphoribosylamidoimidazole-succinocarboxamide synthase[F]	67	82	A/G	81.7073
Ca21chr3_C_albicans_SC5314	944065	G	A	SNP	missense_variant	MODERATE	STOP_CODON_Ca21chr3_C_albicans_SC5314_943524_943526	orf19.5906	orf19.5906-T	c.1166C>T	p.Ser389Phe	-	GO:0004638;GO:0046084;GO:0046872;GO:0006189;GO:0005524	K11808-ko00230 Purine metabolism	KOG2835-Phosphoribosylamidoimidazole-succinocarboxamide synthase[F]	55	77	G/A	71.4286
Ca21chr3_C_albicans_SC5314	944070	A	G	SNP	synonymous_variant	LOW	STOP_CODON_Ca21chr3_C_albicans_SC5314_943524_943526	orf19.5906	orf19.5906-T	c.1161T>C	p.Pro387Pro	-	GO:0004638;GO:0046084;GO:0046872;GO:0006189;GO:0005524	K11808-ko00230 Purine metabolism	KOG2835-Phosphoribosylamidoimidazole-succinocarboxamide synthase[F]	55	76	A/G	72.3684
Ca21chr3_C_albicans_SC5314	944084	T	C	SNP	missense_variant	MODERATE	STOP_CODON_Ca21chr3_C_albicans_SC5314_943524_943526	orf19.5906	orf19.5906-T	c.1147A>G	p.Thr383Ala	-	GO:0004638;GO:0046084;GO:0046872;GO:0006189;GO:0005524	K11808-ko00230 Purine metabolism	KOG2835-Phosphoribosylamidoimidazole-succinocarboxamide synthase[F]	57	78	T/C	73.0769
Ca21chr3_C_albicans_SC5314	944268	A	G	SNP	synonymous_variant	LOW	STOP_CODON_Ca21chr3_C_albicans_SC5314_943524_943526	orf19.5906	orf19.5906-T	c.963T>C	p.Val321Val	-	GO:0004638;GO:0046084;GO:0046872;GO:0006189;GO:0005524	K11808-ko00230 Purine metabolism	KOG2835-Phosphoribosylamidoimidazole-succinocarboxamide synthase[F]	104	141	A/G	73.7589
Ca21chr3_C_albicans_SC5314	944488	A	G	SNP	missense_variant	MODERATE	STOP_CODON_Ca21chr3_C_albicans_SC5314_943524_943526	orf19.5906	orf19.5906-T	c.743T>C	p.Leu248Pro	-	GO:0004638;GO:0046084;GO:0046872;GO:0006189;GO:0005524	K11808-ko00230 Purine metabolism	KOG2835-Phosphoribosylamidoimidazole-succinocarboxamide synthase[F]	80	115	A/G	69.5652
Ca21chr3_C_albicans_SC5314	1135703	C	G	SNP	missense_variant	MODERATE	STOP_CODON_Ca21chr3_C_albicans_SC5314_1131394_1131396	orf19.5999	orf19.5999-T	c.8177G>C	p.Gly2726Ala	-	GO:0005737;GO:0015631;GO:0030428;GO:0008569;GO:0008017;GO:0001411;GO:0007018;GO:0070789;GO:0031122;GO:0003777;GO:0016887;GO:0005868;GO:0030286;GO:0007097;GO:0005874;GO:0047496;GO:0005524	K10413-ko04145 Phagosome;ko04962 Vasopressin-regulated water reabsorption;ko05132 Salmonella infection	KOG3595-Dyneins, heavy chain[Z]	39	39	G/G	100
Ca21chr4_C_albicans_SC5314	114531	T	G	SNP	synonymous_variant	LOW	START_CODON_Ca21chr4_C_albicans_SC5314_113653_113655	orf19.4175	orf19.4175-T	c.879T>G	p.Ser293Ser	-	GO:0005267;GO:0030007;GO:0016021;GO:0005249;GO:0005886	-	KOG1418-Tandem pore domain K+ channel[P]	35	52	T/G	67.3077
Ca21chr4_C_albicans_SC5314	114615	C	T	SNP	synonymous_variant	LOW	START_CODON_Ca21chr4_C_albicans_SC5314_113653_113655	orf19.4175	orf19.4175-T	c.963C>T	p.Pro321Pro	-	GO:0005267;GO:0030007;GO:0016021;GO:0005249;GO:0005886	-	KOG1418-Tandem pore domain K+ channel[P]	33	55	C/T	60
Ca21chr4_C_albicans_SC5314	114678	G	A	SNP	synonymous_variant	LOW	START_CODON_Ca21chr4_C_albicans_SC5314_113653_113655	orf19.4175	orf19.4175-T	c.1026G>A	p.Gly342Gly	-	GO:0005267;GO:0030007;GO:0016021;GO:0005249;GO:0005886	-	KOG1418-Tandem pore domain K+ channel[P]	30	51	G/A	58.8235
Ca21chr4_C_albicans_SC5314	114687	C	T	SNP	synonymous_variant	LOW	START_CODON_Ca21chr4_C_albicans_SC5314_113653_113655	orf19.4175	orf19.4175-T	c.1035C>T	p.Val345Val	-	GO:0005267;GO:0030007;GO:0016021;GO:0005249;GO:0005886	-	KOG1418-Tandem pore domain K+ channel[P]	33	55	C/T	60
Ca21chr4_C_albicans_SC5314	114998	T	G	SNP	missense_variant	MODERATE	START_CODON_Ca21chr4_C_albicans_SC5314_113653_113655	orf19.4175	orf19.4175-T	c.1346T>G	p.Val449Gly	-	GO:0005267;GO:0030007;GO:0016021;GO:0005249;GO:0005886	-	KOG1418-Tandem pore domain K+ channel[P]	55	55	G/G	100
Ca21chr4_C_albicans_SC5314	115116	A	T	SNP	missense_variant	MODERATE	START_CODON_Ca21chr4_C_albicans_SC5314_113653_113655	orf19.4175	orf19.4175-T	c.1464A>T	p.Glu488Asp	-	GO:0005267;GO:0030007;GO:0016021;GO:0005249;GO:0005886	-	KOG1418-Tandem pore domain K+ channel[P]	36	61	A/T	59.0164
Ca21chr4_C_albicans_SC5314	115143	C	T	SNP	synonymous_variant	LOW	START_CODON_Ca21chr4_C_albicans_SC5314_113653_113655	orf19.4175	orf19.4175-T	c.1491C>T	p.Phe497Phe	-	GO:0005267;GO:0030007;GO:0016021;GO:0005249;GO:0005886	-	KOG1418-Tandem pore domain K+ channel[P]	33	51	C/T	64.7059
Ca21chr4_C_albicans_SC5314	115318	C	G	SNP	missense_variant	MODERATE	START_CODON_Ca21chr4_C_albicans_SC5314_113653_113655	orf19.4175	orf19.4175-T	c.1666C>G	p.Arg556Gly	-	GO:0005267;GO:0030007;GO:0016021;GO:0005249;GO:0005886	-	KOG1418-Tandem pore domain K+ channel[P]	34	67	C/G	50.7463
Ca21chr4_C_albicans_SC5314	115322	A	G	SNP	missense_variant	MODERATE	START_CODON_Ca21chr4_C_albicans_SC5314_113653_113655	orf19.4175	orf19.4175-T	c.1670A>G	p.Asp557Gly	-	GO:0005267;GO:0030007;GO:0016021;GO:0005249;GO:0005886	-	KOG1418-Tandem pore domain K+ channel[P]	37	70	A/G	52.8571
Ca21chr4_C_albicans_SC5314	115387	A	G	SNP	missense_variant	MODERATE	START_CODON_Ca21chr4_C_albicans_SC5314_113653_113655	orf19.4175	orf19.4175-T	c.1735A>G	p.Lys579Glu	-	GO:0005267;GO:0030007;GO:0016021;GO:0005249;GO:0005886	-	KOG1418-Tandem pore domain K+ channel[P]	45	70	A/G	64.2857
Ca21chr4_C_albicans_SC5314	115416	G	A	SNP	synonymous_variant	LOW	START_CODON_Ca21chr4_C_albicans_SC5314_113653_113655	orf19.4175	orf19.4175-T	c.1764G>A	p.Ser588Ser	-	GO:0005267;GO:0030007;GO:0016021;GO:0005249;GO:0005886	-	KOG1418-Tandem pore domain K+ channel[P]	21	76	G/A	27.6316
Ca21chr4_C_albicans_SC5314	115417	A	G	SNP	missense_variant	MODERATE	START_CODON_Ca21chr4_C_albicans_SC5314_113653_113655	orf19.4175	orf19.4175-T	c.1765A>G	p.Ser589Gly	-	GO:0005267;GO:0030007;GO:0016021;GO:0005249;GO:0005886	-	KOG1418-Tandem pore domain K+ channel[P]	21	74	A/G	28.3784
Ca21chr4_C_albicans_SC5314	310172	T	C	SNP	synonymous_variant	LOW	START_CODON_Ca21chr4_C_albicans_SC5314_310023_310025	orf19.4635	orf19.4635-T	c.150T>C	p.Asp50Asp	-	GO:0005852;GO:0016282;GO:0006446;GO:0033290;GO:0001731;GO:0006413;GO:0031369;GO:0003743	K03252-ko03013 RNA transport	KOG1076-Translation initiation factor 3, subunit c (eIF-3c)[J]	25	59	T/C	42.3729
Ca21chr4_C_albicans_SC5314	310595	A	G	SNP	synonymous_variant	LOW	START_CODON_Ca21chr4_C_albicans_SC5314_310023_310025	orf19.4635	orf19.4635-T	c.573A>G	p.Lys191Lys	-	GO:0005852;GO:0016282;GO:0006446;GO:0033290;GO:0001731;GO:0006413;GO:0031369;GO:0003743	K03252-ko03013 RNA transport	KOG1076-Translation initiation factor 3, subunit c (eIF-3c)[J]	16	42	A/G	38.0952
Ca21chr4_C_albicans_SC5314	310913	G	A	SNP	synonymous_variant	LOW	START_CODON_Ca21chr4_C_albicans_SC5314_310023_310025	orf19.4635	orf19.4635-T	c.891G>A	p.Gln297Gln	-	GO:0005852;GO:0016282;GO:0006446;GO:0033290;GO:0001731;GO:0006413;GO:0031369;GO:0003743	K03252-ko03013 RNA transport	KOG1076-Translation initiation factor 3, subunit c (eIF-3c)[J]	19	31	G/A	61.2903
Ca21chr4_C_albicans_SC5314	310991	C	A	SNP	missense_variant	MODERATE	START_CODON_Ca21chr4_C_albicans_SC5314_310023_310025	orf19.4635	orf19.4635-T	c.969C>A	p.His323Gln	-	GO:0005852;GO:0016282;GO:0006446;GO:0033290;GO:0001731;GO:0006413;GO:0031369;GO:0003743	K03252-ko03013 RNA transport	KOG1076-Translation initiation factor 3, subunit c (eIF-3c)[J]	12	28	C/A	42.8571
Ca21chr4_C_albicans_SC5314	311197	T	C	SNP	missense_variant	MODERATE	START_CODON_Ca21chr4_C_albicans_SC5314_310023_310025	orf19.4635	orf19.4635-T	c.1175T>C	p.Ile392Thr	-	GO:0005852;GO:0016282;GO:0006446;GO:0033290;GO:0001731;GO:0006413;GO:0031369;GO:0003743	K03252-ko03013 RNA transport	KOG1076-Translation initiation factor 3, subunit c (eIF-3c)[J]	27	39	T/C	69.2308
Ca21chr4_C_albicans_SC5314	311300	T	A	SNP	missense_variant	MODERATE	START_CODON_Ca21chr4_C_albicans_SC5314_310023_310025	orf19.4635	orf19.4635-T	c.1278T>A	p.Asn426Lys	-	GO:0005852;GO:0016282;GO:0006446;GO:0033290;GO:0001731;GO:0006413;GO:0031369;GO:0003743	K03252-ko03013 RNA transport	KOG1076-Translation initiation factor 3, subunit c (eIF-3c)[J]	30	30	A/A	100
Ca21chr4_C_albicans_SC5314	311678	A	T	SNP	synonymous_variant	LOW	START_CODON_Ca21chr4_C_albicans_SC5314_310023_310025	orf19.4635	orf19.4635-T	c.1656A>T	p.Ala552Ala	-	GO:0005852;GO:0016282;GO:0006446;GO:0033290;GO:0001731;GO:0006413;GO:0031369;GO:0003743	K03252-ko03013 RNA transport	KOG1076-Translation initiation factor 3, subunit c (eIF-3c)[J]	10	29	A/T	34.4828
Ca21chr4_C_albicans_SC5314	312462	G	GATCAACAAA	INDEL	conservative_inframe_insertion	MODERATE	START_CODON_Ca21chr4_C_albicans_SC5314_310023_310025	orf19.4635	orf19.4635-T	c.2449_2457dupAATCAACAA	p.Asn817_Gln819dup	-	GO:0005852;GO:0016282;GO:0006446;GO:0033290;GO:0001731;GO:0006413;GO:0031369;GO:0003743	K03252-ko03013 RNA transport	KOG1076-Translation initiation factor 3, subunit c (eIF-3c)[J]	8	22	G/GATCAACAAA	36.3636
Ca21chr4_C_albicans_SC5314	312500	C	CCAA	INDEL	conservative_inframe_insertion	MODERATE	START_CODON_Ca21chr4_C_albicans_SC5314_310023_310025	orf19.4635	orf19.4635-T	c.2491_2493dupCAA	p.Gln831dup	-	GO:0005852;GO:0016282;GO:0006446;GO:0033290;GO:0001731;GO:0006413;GO:0031369;GO:0003743	K03252-ko03013 RNA transport	KOG1076-Translation initiation factor 3, subunit c (eIF-3c)[J]	7	23	C/CCAA	30.4348
Ca21chr4_C_albicans_SC5314	312520	AGC	A	INDEL	frameshift_variant	HIGH	START_CODON_Ca21chr4_C_albicans_SC5314_310023_310025	orf19.4635	orf19.4635-T	c.2499_2500delGC	p.Gln834fs	-	GO:0005852;GO:0016282;GO:0006446;GO:0033290;GO:0001731;GO:0006413;GO:0031369;GO:0003743	K03252-ko03013 RNA transport	KOG1076-Translation initiation factor 3, subunit c (eIF-3c)[J]	11	30	AGC/A	36.6667
Ca21chr4_C_albicans_SC5314	312527	A	AAAC	INDEL	conservative_inframe_insertion	MODERATE	START_CODON_Ca21chr4_C_albicans_SC5314_310023_310025	orf19.4635	orf19.4635-T	c.2505_2506insAAC	p.Gln835_Gln836insAsn	-	GO:0005852;GO:0016282;GO:0006446;GO:0033290;GO:0001731;GO:0006413;GO:0031369;GO:0003743	K03252-ko03013 RNA transport	KOG1076-Translation initiation factor 3, subunit c (eIF-3c)[J]	12	31	A/AAAC	38.7097
Ca21chr5_C_albicans_SC5314	1182377	T	G	SNP	missense_variant	MODERATE	STOP_CODON_Ca21chr5_C_albicans_SC5314_1182169_1182171	orf19.4054	orf19.4054-T	c.551A>C	p.Asp184Ala	-	-	-	-	8	35	T/G	22.8571
Ca21chr5_C_albicans_SC5314	1182389	T	C	SNP	missense_variant	MODERATE	STOP_CODON_Ca21chr5_C_albicans_SC5314_1182169_1182171	orf19.4054	orf19.4054-T	c.539A>G	p.Asp180Gly	-	-	-	-	8	34	T/C	23.5294
Ca21chr5_C_albicans_SC5314	1182493	T	C	SNP	synonymous_variant	LOW	STOP_CODON_Ca21chr5_C_albicans_SC5314_1182169_1182171	orf19.4054	orf19.4054-T	c.435A>G	p.Lys145Lys	-	-	-	-	12	34	T/C	35.2941
Ca21chr5_C_albicans_SC5314	1182505	T	C	SNP	synonymous_variant	LOW	STOP_CODON_Ca21chr5_C_albicans_SC5314_1182169_1182171	orf19.4054	orf19.4054-T	c.423A>G	p.Glu141Glu	-	-	-	-	12	35	T/C	34.2857
Ca21chr5_C_albicans_SC5314	1182691	A	G	SNP	synonymous_variant	LOW	STOP_CODON_Ca21chr5_C_albicans_SC5314_1182169_1182171	orf19.4054	orf19.4054-T	c.237T>C	p.Gly79Gly	-	-	-	-	18	51	A/G	35.2941
Ca21chr5_C_albicans_SC5314	1182747	G	T	SNP	missense_variant	MODERATE	STOP_CODON_Ca21chr5_C_albicans_SC5314_1182169_1182171	orf19.4054	orf19.4054-T	c.181C>A	p.His61Asn	-	-	-	-	59	59	T/T	100
Ca21chr6_C_albicans_SC5314	232347	G	A	SNP	synonymous_variant	LOW	STOP_CODON_Ca21chr6_C_albicans_SC5314_232296_232298	orf19.130	orf19.130-T	c.4563C>T	p.Ile1521Ile	-	GO:0005794;GO:0000011;GO:0030242;GO:0016236;GO:0005739;GO:0006623;GO:0071561;GO:0004674;GO:0034272;GO:0045324;GO:0048017;GO:0045053;GO:0034271;GO:0032968;GO:0005524;GO:0010008	K08333-ko04140 Regulation of autophagy	KOG1240-Protein kinase containing WD40 repeats[T]	218	218	A/A	100
Ca21chr6_C_albicans_SC5314	232392	C	A	SNP	synonymous_variant	LOW	STOP_CODON_Ca21chr6_C_albicans_SC5314_232296_232298	orf19.130	orf19.130-T	c.4518G>T	p.Val1506Val	-	GO:0005794;GO:0000011;GO:0030242;GO:0016236;GO:0005739;GO:0006623;GO:0071561;GO:0004674;GO:0034272;GO:0045324;GO:0048017;GO:0045053;GO:0034271;GO:0032968;GO:0005524;GO:0010008	K08333-ko04140 Regulation of autophagy	KOG1240-Protein kinase containing WD40 repeats[T]	63	141	C/A	44.6809
Ca21chr6_C_albicans_SC5314	232402	G	A	SNP	missense_variant	MODERATE	STOP_CODON_Ca21chr6_C_albicans_SC5314_232296_232298	orf19.130	orf19.130-T	c.4508C>T	p.Thr1503Met	-	GO:0005794;GO:0000011;GO:0030242;GO:0016236;GO:0005739;GO:0006623;GO:0071561;GO:0004674;GO:0034272;GO:0045324;GO:0048017;GO:0045053;GO:0034271;GO:0032968;GO:0005524;GO:0010008	K08333-ko04140 Regulation of autophagy	KOG1240-Protein kinase containing WD40 repeats[T]	50	114	G/A	43.8596
Ca21chr6_C_albicans_SC5314	232488	A	G	SNP	synonymous_variant	LOW	STOP_CODON_Ca21chr6_C_albicans_SC5314_232296_232298	orf19.130	orf19.130-T	c.4422T>C	p.Asn1474Asn	-	GO:0005794;GO:0000011;GO:0030242;GO:0016236;GO:0005739;GO:0006623;GO:0071561;GO:0004674;GO:0034272;GO:0045324;GO:0048017;GO:0045053;GO:0034271;GO:0032968;GO:0005524;GO:0010008	K08333-ko04140 Regulation of autophagy	KOG1240-Protein kinase containing WD40 repeats[T]	60	133	A/G	45.1128
Ca21chr6_C_albicans_SC5314	232494	C	T	SNP	missense_variant	MODERATE	STOP_CODON_Ca21chr6_C_albicans_SC5314_232296_232298	orf19.130	orf19.130-T	c.4416G>A	p.Met1472Ile	-	GO:0005794;GO:0000011;GO:0030242;GO:0016236;GO:0005739;GO:0006623;GO:0071561;GO:0004674;GO:0034272;GO:0045324;GO:0048017;GO:0045053;GO:0034271;GO:0032968;GO:0005524;GO:0010008	K08333-ko04140 Regulation of autophagy	KOG1240-Protein kinase containing WD40 repeats[T]	59	134	C/T	44.0299
Ca21chr6_C_albicans_SC5314	232503	A	G	SNP	synonymous_variant	LOW	STOP_CODON_Ca21chr6_C_albicans_SC5314_232296_232298	orf19.130	orf19.130-T	c.4407T>C	p.Asp1469Asp	-	GO:0005794;GO:0000011;GO:0030242;GO:0016236;GO:0005739;GO:0006623;GO:0071561;GO:0004674;GO:0034272;GO:0045324;GO:0048017;GO:0045053;GO:0034271;GO:0032968;GO:0005524;GO:0010008	K08333-ko04140 Regulation of autophagy	KOG1240-Protein kinase containing WD40 repeats[T]	56	132	A/G	42.4242
Ca21chr6_C_albicans_SC5314	232539	T	C	SNP	synonymous_variant	LOW	STOP_CODON_Ca21chr6_C_albicans_SC5314_232296_232298	orf19.130	orf19.130-T	c.4371A>G	p.Leu1457Leu	-	GO:0005794;GO:0000011;GO:0030242;GO:0016236;GO:0005739;GO:0006623;GO:0071561;GO:0004674;GO:0034272;GO:0045324;GO:0048017;GO:0045053;GO:0034271;GO:0032968;GO:0005524;GO:0010008	K08333-ko04140 Regulation of autophagy	KOG1240-Protein kinase containing WD40 repeats[T]	41	113	T/C	36.2832
Ca21chr6_C_albicans_SC5314	232569	A	G	SNP	synonymous_variant	LOW	STOP_CODON_Ca21chr6_C_albicans_SC5314_232296_232298	orf19.130	orf19.130-T	c.4341T>C	p.Thr1447Thr	-	GO:0005794;GO:0000011;GO:0030242;GO:0016236;GO:0005739;GO:0006623;GO:0071561;GO:0004674;GO:0034272;GO:0045324;GO:0048017;GO:0045053;GO:0034271;GO:0032968;GO:0005524;GO:0010008	K08333-ko04140 Regulation of autophagy	KOG1240-Protein kinase containing WD40 repeats[T]	31	82	A/G	37.8049
Ca21chr6_C_albicans_SC5314	232596	ATTG	A	INDEL	disruptive_inframe_deletion	MODERATE	STOP_CODON_Ca21chr6_C_albicans_SC5314_232296_232298	orf19.130	orf19.130-T	c.4311_4313delCAA	p.Asn1438del	-	GO:0005794;GO:0000011;GO:0030242;GO:0016236;GO:0005739;GO:0006623;GO:0071561;GO:0004674;GO:0034272;GO:0045324;GO:0048017;GO:0045053;GO:0034271;GO:0032968;GO:0005524;GO:0010008	K08333-ko04140 Regulation of autophagy	KOG1240-Protein kinase containing WD40 repeats[T]	20	64	ATTG/A	31.25
Ca21chr6_C_albicans_SC5314	232706	T	C	SNP	missense_variant	MODERATE	STOP_CODON_Ca21chr6_C_albicans_SC5314_232296_232298	orf19.130	orf19.130-T	c.4204A>G	p.Lys1402Glu	-	GO:0005794;GO:0000011;GO:0030242;GO:0016236;GO:0005739;GO:0006623;GO:0071561;GO:0004674;GO:0034272;GO:0045324;GO:0048017;GO:0045053;GO:0034271;GO:0032968;GO:0005524;GO:0010008	K08333-ko04140 Regulation of autophagy	KOG1240-Protein kinase containing WD40 repeats[T]	36	88	T/C	40.9091
Ca21chr6_C_albicans_SC5314	232725	T	A	SNP	missense_variant	MODERATE	STOP_CODON_Ca21chr6_C_albicans_SC5314_232296_232298	orf19.130	orf19.130-T	c.4185A>T	p.Glu1395Asp	-	GO:0005794;GO:0000011;GO:0030242;GO:0016236;GO:0005739;GO:0006623;GO:0071561;GO:0004674;GO:0034272;GO:0045324;GO:0048017;GO:0045053;GO:0034271;GO:0032968;GO:0005524;GO:0010008	K08333-ko04140 Regulation of autophagy	KOG1240-Protein kinase containing WD40 repeats[T]	52	93	T/A	55.914
Ca21chr6_C_albicans_SC5314	232771	G	C	SNP	missense_variant	MODERATE	STOP_CODON_Ca21chr6_C_albicans_SC5314_232296_232298	orf19.130	orf19.130-T	c.4139C>G	p.Thr1380Ser	-	GO:0005794;GO:0000011;GO:0030242;GO:0016236;GO:0005739;GO:0006623;GO:0071561;GO:0004674;GO:0034272;GO:0045324;GO:0048017;GO:0045053;GO:0034271;GO:0032968;GO:0005524;GO:0010008	K08333-ko04140 Regulation of autophagy	KOG1240-Protein kinase containing WD40 repeats[T]	49	96	G/C	51.0417
Ca21chr6_C_albicans_SC5314	232794	A	G	SNP	synonymous_variant	LOW	STOP_CODON_Ca21chr6_C_albicans_SC5314_232296_232298	orf19.130	orf19.130-T	c.4116T>C	p.Ser1372Ser	-	GO:0005794;GO:0000011;GO:0030242;GO:0016236;GO:0005739;GO:0006623;GO:0071561;GO:0004674;GO:0034272;GO:0045324;GO:0048017;GO:0045053;GO:0034271;GO:0032968;GO:0005524;GO:0010008	K08333-ko04140 Regulation of autophagy	KOG1240-Protein kinase containing WD40 repeats[T]	51	94	A/G	54.2553
Ca21chr6_C_albicans_SC5314	232801	T	C	SNP	missense_variant	MODERATE	STOP_CODON_Ca21chr6_C_albicans_SC5314_232296_232298	orf19.130	orf19.130-T	c.4109A>G	p.Lys1370Arg	-	GO:0005794;GO:0000011;GO:0030242;GO:0016236;GO:0005739;GO:0006623;GO:0071561;GO:0004674;GO:0034272;GO:0045324;GO:0048017;GO:0045053;GO:0034271;GO:0032968;GO:0005524;GO:0010008	K08333-ko04140 Regulation of autophagy	KOG1240-Protein kinase containing WD40 repeats[T]	51	95	T/C	53.6842
Ca21chr6_C_albicans_SC5314	232883	T	C	SNP	missense_variant	MODERATE	STOP_CODON_Ca21chr6_C_albicans_SC5314_232296_232298	orf19.130	orf19.130-T	c.4027A>G	p.Ser1343Gly	-	GO:0005794;GO:0000011;GO:0030242;GO:0016236;GO:0005739;GO:0006623;GO:0071561;GO:0004674;GO:0034272;GO:0045324;GO:0048017;GO:0045053;GO:0034271;GO:0032968;GO:0005524;GO:0010008	K08333-ko04140 Regulation of autophagy	KOG1240-Protein kinase containing WD40 repeats[T]	24	51	T/C	47.0588
Ca21chr6_C_albicans_SC5314	232972	C	T	SNP	missense_variant	MODERATE	STOP_CODON_Ca21chr6_C_albicans_SC5314_232296_232298	orf19.130	orf19.130-T	c.3938G>A	p.Arg1313Lys	-	GO:0005794;GO:0000011;GO:0030242;GO:0016236;GO:0005739;GO:0006623;GO:0071561;GO:0004674;GO:0034272;GO:0045324;GO:0048017;GO:0045053;GO:0034271;GO:0032968;GO:0005524;GO:0010008	K08333-ko04140 Regulation of autophagy	KOG1240-Protein kinase containing WD40 repeats[T]	33	57	C/T	57.8947
Ca21chr6_C_albicans_SC5314	233361	C	T	SNP	missense_variant	MODERATE	STOP_CODON_Ca21chr6_C_albicans_SC5314_232296_232298	orf19.130	orf19.130-T	c.3549G>A	p.Met1183Ile	-	GO:0005794;GO:0000011;GO:0030242;GO:0016236;GO:0005739;GO:0006623;GO:0071561;GO:0004674;GO:0034272;GO:0045324;GO:0048017;GO:0045053;GO:0034271;GO:0032968;GO:0005524;GO:0010008	K08333-ko04140 Regulation of autophagy	KOG1240-Protein kinase containing WD40 repeats[T]	49	82	C/T	59.7561
Ca21chr6_C_albicans_SC5314	233379	T	C	SNP	synonymous_variant	LOW	STOP_CODON_Ca21chr6_C_albicans_SC5314_232296_232298	orf19.130	orf19.130-T	c.3531A>G	p.Leu1177Leu	-	GO:0005794;GO:0000011;GO:0030242;GO:0016236;GO:0005739;GO:0006623;GO:0071561;GO:0004674;GO:0034272;GO:0045324;GO:0048017;GO:0045053;GO:0034271;GO:0032968;GO:0005524;GO:0010008	K08333-ko04140 Regulation of autophagy	KOG1240-Protein kinase containing WD40 repeats[T]	51	83	T/C	61.4458
Ca21chr6_C_albicans_SC5314	233450	C	T	SNP	missense_variant	MODERATE	STOP_CODON_Ca21chr6_C_albicans_SC5314_232296_232298	orf19.130	orf19.130-T	c.3460G>A	p.Val1154Ile	-	GO:0005794;GO:0000011;GO:0030242;GO:0016236;GO:0005739;GO:0006623;GO:0071561;GO:0004674;GO:0034272;GO:0045324;GO:0048017;GO:0045053;GO:0034271;GO:0032968;GO:0005524;GO:0010008	K08333-ko04140 Regulation of autophagy	KOG1240-Protein kinase containing WD40 repeats[T]	31	56	C/T	55.3571
Ca21chr6_C_albicans_SC5314	233454	C	T	SNP	synonymous_variant	LOW	STOP_CODON_Ca21chr6_C_albicans_SC5314_232296_232298	orf19.130	orf19.130-T	c.3456G>A	p.Ser1152Ser	-	GO:0005794;GO:0000011;GO:0030242;GO:0016236;GO:0005739;GO:0006623;GO:0071561;GO:0004674;GO:0034272;GO:0045324;GO:0048017;GO:0045053;GO:0034271;GO:0032968;GO:0005524;GO:0010008	K08333-ko04140 Regulation of autophagy	KOG1240-Protein kinase containing WD40 repeats[T]	56	56	T/T	100
Ca21chr6_C_albicans_SC5314	233496	A	T	SNP	missense_variant	MODERATE	STOP_CODON_Ca21chr6_C_albicans_SC5314_232296_232298	orf19.130	orf19.130-T	c.3414T>A	p.Phe1138Leu	-	GO:0005794;GO:0000011;GO:0030242;GO:0016236;GO:0005739;GO:0006623;GO:0071561;GO:0004674;GO:0034272;GO:0045324;GO:0048017;GO:0045053;GO:0034271;GO:0032968;GO:0005524;GO:0010008	K08333-ko04140 Regulation of autophagy	KOG1240-Protein kinase containing WD40 repeats[T]	54	54	T/T	100
Ca21chr6_C_albicans_SC5314	233957	T	C	SNP	missense_variant	MODERATE	STOP_CODON_Ca21chr6_C_albicans_SC5314_232296_232298	orf19.130	orf19.130-T	c.2953A>G	p.Ile985Val	-	GO:0005794;GO:0000011;GO:0030242;GO:0016236;GO:0005739;GO:0006623;GO:0071561;GO:0004674;GO:0034272;GO:0045324;GO:0048017;GO:0045053;GO:0034271;GO:0032968;GO:0005524;GO:0010008	K08333-ko04140 Regulation of autophagy	KOG1240-Protein kinase containing WD40 repeats[T]	18	43	T/C	41.8605
Ca21chr6_C_albicans_SC5314	234102	A	G	SNP	synonymous_variant	LOW	STOP_CODON_Ca21chr6_C_albicans_SC5314_232296_232298	orf19.130	orf19.130-T	c.2808T>C	p.Ser936Ser	-	GO:0005794;GO:0000011;GO:0030242;GO:0016236;GO:0005739;GO:0006623;GO:0071561;GO:0004674;GO:0034272;GO:0045324;GO:0048017;GO:0045053;GO:0034271;GO:0032968;GO:0005524;GO:0010008	K08333-ko04140 Regulation of autophagy	KOG1240-Protein kinase containing WD40 repeats[T]	41	71	A/G	57.7465
Ca21chr6_C_albicans_SC5314	234113	A	G	SNP	synonymous_variant	LOW	STOP_CODON_Ca21chr6_C_albicans_SC5314_232296_232298	orf19.130	orf19.130-T	c.2797T>C	p.Leu933Leu	-	GO:0005794;GO:0000011;GO:0030242;GO:0016236;GO:0005739;GO:0006623;GO:0071561;GO:0004674;GO:0034272;GO:0045324;GO:0048017;GO:0045053;GO:0034271;GO:0032968;GO:0005524;GO:0010008	K08333-ko04140 Regulation of autophagy	KOG1240-Protein kinase containing WD40 repeats[T]	27	61	A/G	44.2623
Ca21chr6_C_albicans_SC5314	234234	G	A	SNP	synonymous_variant	LOW	STOP_CODON_Ca21chr6_C_albicans_SC5314_232296_232298	orf19.130	orf19.130-T	c.2676C>T	p.Tyr892Tyr	-	GO:0005794;GO:0000011;GO:0030242;GO:0016236;GO:0005739;GO:0006623;GO:0071561;GO:0004674;GO:0034272;GO:0045324;GO:0048017;GO:0045053;GO:0034271;GO:0032968;GO:0005524;GO:0010008	K08333-ko04140 Regulation of autophagy	KOG1240-Protein kinase containing WD40 repeats[T]	11	20	G/A	55
Ca21chr6_C_albicans_SC5314	234240	T	C	SNP	synonymous_variant	LOW	STOP_CODON_Ca21chr6_C_albicans_SC5314_232296_232298	orf19.130	orf19.130-T	c.2670A>G	p.Arg890Arg	-	GO:0005794;GO:0000011;GO:0030242;GO:0016236;GO:0005739;GO:0006623;GO:0071561;GO:0004674;GO:0034272;GO:0045324;GO:0048017;GO:0045053;GO:0034271;GO:0032968;GO:0005524;GO:0010008	K08333-ko04140 Regulation of autophagy	KOG1240-Protein kinase containing WD40 repeats[T]	10	19	T/C	52.6316
Ca21chr6_C_albicans_SC5314	234434	T	A	SNP	missense_variant	MODERATE	STOP_CODON_Ca21chr6_C_albicans_SC5314_232296_232298	orf19.130	orf19.130-T	c.2476A>T	p.Met826Leu	-	GO:0005794;GO:0000011;GO:0030242;GO:0016236;GO:0005739;GO:0006623;GO:0071561;GO:0004674;GO:0034272;GO:0045324;GO:0048017;GO:0045053;GO:0034271;GO:0032968;GO:0005524;GO:0010008	K08333-ko04140 Regulation of autophagy	KOG1240-Protein kinase containing WD40 repeats[T]	11	29	T/A	37.931
Ca21chr6_C_albicans_SC5314	234666	T	C	SNP	synonymous_variant	LOW	STOP_CODON_Ca21chr6_C_albicans_SC5314_232296_232298	orf19.130	orf19.130-T	c.2244A>G	p.Lys748Lys	-	GO:0005794;GO:0000011;GO:0030242;GO:0016236;GO:0005739;GO:0006623;GO:0071561;GO:0004674;GO:0034272;GO:0045324;GO:0048017;GO:0045053;GO:0034271;GO:0032968;GO:0005524;GO:0010008	K08333-ko04140 Regulation of autophagy	KOG1240-Protein kinase containing WD40 repeats[T]	17	33	T/C	51.5152
Ca21chr6_C_albicans_SC5314	235784	T	C	SNP	missense_variant	MODERATE	STOP_CODON_Ca21chr6_C_albicans_SC5314_232296_232298	orf19.130	orf19.130-T	c.1126A>G	p.Asn376Asp	-	GO:0005794;GO:0000011;GO:0030242;GO:0016236;GO:0005739;GO:0006623;GO:0071561;GO:0004674;GO:0034272;GO:0045324;GO:0048017;GO:0045053;GO:0034271;GO:0032968;GO:0005524;GO:0010008	K08333-ko04140 Regulation of autophagy	KOG1240-Protein kinase containing WD40 repeats[T]	18	38	T/C	47.3684
Ca21chr6_C_albicans_SC5314	235910	G	A	SNP	synonymous_variant	LOW	STOP_CODON_Ca21chr6_C_albicans_SC5314_232296_232298	orf19.130	orf19.130-T	c.1000C>T	p.Leu334Leu	-	GO:0005794;GO:0000011;GO:0030242;GO:0016236;GO:0005739;GO:0006623;GO:0071561;GO:0004674;GO:0034272;GO:0045324;GO:0048017;GO:0045053;GO:0034271;GO:0032968;GO:0005524;GO:0010008	K08333-ko04140 Regulation of autophagy	KOG1240-Protein kinase containing WD40 repeats[T]	18	32	G/A	56.25
Ca21chr6_C_albicans_SC5314	236064	G	A	SNP	synonymous_variant	LOW	STOP_CODON_Ca21chr6_C_albicans_SC5314_232296_232298	orf19.130	orf19.130-T	c.846C>T	p.Val282Val	-	GO:0005794;GO:0000011;GO:0030242;GO:0016236;GO:0005739;GO:0006623;GO:0071561;GO:0004674;GO:0034272;GO:0045324;GO:0048017;GO:0045053;GO:0034271;GO:0032968;GO:0005524;GO:0010008	K08333-ko04140 Regulation of autophagy	KOG1240-Protein kinase containing WD40 repeats[T]	21	46	G/A	45.6522
Ca21chr6_C_albicans_SC5314	236089	A	G	SNP	missense_variant	MODERATE	STOP_CODON_Ca21chr6_C_albicans_SC5314_232296_232298	orf19.130	orf19.130-T	c.821T>C	p.Leu274Ser	-	GO:0005794;GO:0000011;GO:0030242;GO:0016236;GO:0005739;GO:0006623;GO:0071561;GO:0004674;GO:0034272;GO:0045324;GO:0048017;GO:0045053;GO:0034271;GO:0032968;GO:0005524;GO:0010008	K08333-ko04140 Regulation of autophagy	KOG1240-Protein kinase containing WD40 repeats[T]	21	56	A/G	37.5
Ca21chr6_C_albicans_SC5314	236352	G	A	SNP	synonymous_variant	LOW	STOP_CODON_Ca21chr6_C_albicans_SC5314_232296_232298	orf19.130	orf19.130-T	c.558C>T	p.Asn186Asn	-	GO:0005794;GO:0000011;GO:0030242;GO:0016236;GO:0005739;GO:0006623;GO:0071561;GO:0004674;GO:0034272;GO:0045324;GO:0048017;GO:0045053;GO:0034271;GO:0032968;GO:0005524;GO:0010008	K08333-ko04140 Regulation of autophagy	KOG1240-Protein kinase containing WD40 repeats[T]	39	65	G/A	60
Ca21chr6_C_albicans_SC5314	236749	A	G	SNP	missense_variant	MODERATE	STOP_CODON_Ca21chr6_C_albicans_SC5314_232296_232298	orf19.130	orf19.130-T	c.161T>C	p.Ile54Thr	-	GO:0005794;GO:0000011;GO:0030242;GO:0016236;GO:0005739;GO:0006623;GO:0071561;GO:0004674;GO:0034272;GO:0045324;GO:0048017;GO:0045053;GO:0034271;GO:0032968;GO:0005524;GO:0010008	K08333-ko04140 Regulation of autophagy	KOG1240-Protein kinase containing WD40 repeats[T]	40	86	A/G	46.5116
Ca21chr6_C_albicans_SC5314	959813	G	T	SNP	synonymous_variant	LOW	STOP_CODON_Ca21chr6_C_albicans_SC5314_959807_959809	orf19.1093	orf19.1093-T	c.2373C>A	p.Gly791Gly	-	GO:0006355;GO:0005634;GO:0006351;GO:0003677	-	-	9	33	G/T	27.2727
Ca21chr6_C_albicans_SC5314	959855	A	G	SNP	synonymous_variant	LOW	STOP_CODON_Ca21chr6_C_albicans_SC5314_959807_959809	orf19.1093	orf19.1093-T	c.2331T>C	p.Asn777Asn	-	GO:0006355;GO:0005634;GO:0006351;GO:0003677	-	-	17	54	A/G	31.4815
Ca21chr6_C_albicans_SC5314	960218	C	T	SNP	synonymous_variant	LOW	STOP_CODON_Ca21chr6_C_albicans_SC5314_959807_959809	orf19.1093	orf19.1093-T	c.1968G>A	p.Leu656Leu	-	GO:0006355;GO:0005634;GO:0006351;GO:0003677	-	-	25	44	C/T	56.8182
Ca21chr6_C_albicans_SC5314	960221	T	C	SNP	synonymous_variant	LOW	STOP_CODON_Ca21chr6_C_albicans_SC5314_959807_959809	orf19.1093	orf19.1093-T	c.1965A>G	p.Ser655Ser	-	GO:0006355;GO:0005634;GO:0006351;GO:0003677	-	-	24	42	T/C	57.1429
Ca21chr6_C_albicans_SC5314	960398	A	G	SNP	synonymous_variant	LOW	STOP_CODON_Ca21chr6_C_albicans_SC5314_959807_959809	orf19.1093	orf19.1093-T	c.1788T>C	p.Ser596Ser	-	GO:0006355;GO:0005634;GO:0006351;GO:0003677	-	-	7	13	A/G	53.8462
Ca21chr6_C_albicans_SC5314	960525	G	T	SNP	missense_variant	MODERATE	STOP_CODON_Ca21chr6_C_albicans_SC5314_959807_959809	orf19.1093	orf19.1093-T	c.1661C>A	p.Pro554Gln	-	GO:0006355;GO:0005634;GO:0006351;GO:0003677	-	-	19	22	G/T	86.3636
Ca21chr6_C_albicans_SC5314	961079	CTGT	C	INDEL	disruptive_inframe_deletion	MODERATE	STOP_CODON_Ca21chr6_C_albicans_SC5314_959807_959809	orf19.1093	orf19.1093-T	c.1104_1106delACA	p.Gln369del	-	GO:0006355;GO:0005634;GO:0006351;GO:0003677	-	-	10	23	CTGT/C	43.4783
Ca21chr6_C_albicans_SC5314	961109	A	G	SNP	synonymous_variant	LOW	STOP_CODON_Ca21chr6_C_albicans_SC5314_959807_959809	orf19.1093	orf19.1093-T	c.1077T>C	p.Asn359Asn	-	GO:0006355;GO:0005634;GO:0006351;GO:0003677	-	-	10	25	A/G	40
Ca21chr6_C_albicans_SC5314	961156	G	A	SNP	missense_variant	MODERATE	STOP_CODON_Ca21chr6_C_albicans_SC5314_959807_959809	orf19.1093	orf19.1093-T	c.1030C>T	p.Pro344Ser	-	GO:0006355;GO:0005634;GO:0006351;GO:0003677	-	-	10	23	G/A	43.4783
Ca21chr6_C_albicans_SC5314	961252	C	T	SNP	missense_variant	MODERATE	STOP_CODON_Ca21chr6_C_albicans_SC5314_959807_959809	orf19.1093	orf19.1093-T	c.934G>A	p.Ala312Thr	-	GO:0006355;GO:0005634;GO:0006351;GO:0003677	-	-	5	7	C/T	71.4286
Ca21chr6_C_albicans_SC5314	961292	T	C	SNP	synonymous_variant	LOW	STOP_CODON_Ca21chr6_C_albicans_SC5314_959807_959809	orf19.1093	orf19.1093-T	c.894A>G	p.Gln298Gln	-	GO:0006355;GO:0005634;GO:0006351;GO:0003677	-	-	7	12	T/C	58.3333
Ca21chr6_C_albicans_SC5314	961385	TTGC	T	INDEL	disruptive_inframe_deletion	MODERATE	STOP_CODON_Ca21chr6_C_albicans_SC5314_959807_959809	orf19.1093	orf19.1093-T	c.798_800delGCA	p.Gln267del	-	GO:0006355;GO:0005634;GO:0006351;GO:0003677	-	-	6	15	TTGC/T	40
Ca21chr6_C_albicans_SC5314	961838	TTGTTGC	T	INDEL	disruptive_inframe_deletion	MODERATE	STOP_CODON_Ca21chr6_C_albicans_SC5314_959807_959809	orf19.1093	orf19.1093-T	c.342_347delGCAACA	p.Gln115_Gln116del	-	GO:0006355;GO:0005634;GO:0006351;GO:0003677	-	-	27	46	TTGTTGC/T	58.6957
Ca21chr6_C_albicans_SC5314	961889	A	G	SNP	synonymous_variant	LOW	STOP_CODON_Ca21chr6_C_albicans_SC5314_959807_959809	orf19.1093	orf19.1093-T	c.297T>C	p.Leu99Leu	-	GO:0006355;GO:0005634;GO:0006351;GO:0003677	-	-	22	38	A/G	57.8947
Ca21chr6_C_albicans_SC5314	962078	A	G	SNP	synonymous_variant	LOW	STOP_CODON_Ca21chr6_C_albicans_SC5314_959807_959809	orf19.1093	orf19.1093-T	c.108T>C	p.Asn36Asn	-	GO:0006355;GO:0005634;GO:0006351;GO:0003677	-	-	19	42	A/G	45.2381
Ca21chrR_C_albicans_SC5314	2138749	AGCT	A	INDEL	disruptive_inframe_deletion	MODERATE	START_CODON_Ca21chrR_C_albicans_SC5314_2135360_2135362	orf19.7572	orf19.7572-T	c.3417_3419delTGC	p.Ala1140del	-	GO:0000124;GO:0000747;GO:0005198;GO:0006355;GO:0006351;GO:0016573;GO:0046695	-	KOG1472-Histone acetyltransferase SAGA/ADA, catalytic subunit PCAF/GCN5 and related proteins[BK]	5	49	AGCT/A	10.2041

## Sheet: G_Line3_effect_coding_gene
Supplementary Data 1. Non-synonymous variations between GlcNAc-evolved strains and strains evolved in control water in verified open reading frames (ORFs).
CHROM	POS	REF	ALT	TYPE	EFFECT	IMPACT	GENE	GENEID	FEATUREID	HGVS_C	HGVS_P	Des.	GO	KEGG	COG/KOG	G_Line3.AD	G_Line3.DP	G_Line3.GT	G_Line3.MAF
Ca21chr1_C_albicans_SC5314	598261	TCTA	T	INDEL	disruptive_inframe_deletion	MODERATE	START_CODON_Ca21chr1_C_albicans_SC5314_598075_598077	orf19.2972	orf19.2972-T	c.195_197delTAC	p.Thr66del	-	GO:0022604;GO:0004114;GO:0030447;GO:0004112;GO:0036168;GO:0036180;GO:0019933;GO:0036164;GO:1900432;GO:0048869;GO:1900240;GO:0071244;GO:0007009;GO:0046872;GO:0009267;GO:0036178;GO:0036176;GO:0036170;GO:0043709;GO:0031505;GO:1900429;GO:0044182;GO:0005622;GO:0044406	K01120-ko00230 Purine metabolism	KOG3689-Cyclic nucleotide phosphodiesterase[T]	59	122	TCTA/T	48.3607
Ca21chr1_C_albicans_SC5314	598281	CACT	C	INDEL	disruptive_inframe_deletion	MODERATE	START_CODON_Ca21chr1_C_albicans_SC5314_598075_598077	orf19.2972	orf19.2972-T	c.221_223delCTA	p.Thr74del	-	GO:0022604;GO:0004114;GO:0030447;GO:0004112;GO:0036168;GO:0036180;GO:0019933;GO:0036164;GO:1900432;GO:0048869;GO:1900240;GO:0071244;GO:0007009;GO:0046872;GO:0009267;GO:0036178;GO:0036176;GO:0036170;GO:0043709;GO:0031505;GO:1900429;GO:0044182;GO:0005622;GO:0044406	K01120-ko00230 Purine metabolism	KOG3689-Cyclic nucleotide phosphodiesterase[T]	109	109	C/C	100
Ca21chr1_C_albicans_SC5314	598974	G	A	SNP	synonymous_variant	LOW	START_CODON_Ca21chr1_C_albicans_SC5314_598075_598077	orf19.2972	orf19.2972-T	c.900G>A	p.Lys300Lys	-	GO:0022604;GO:0004114;GO:0030447;GO:0004112;GO:0036168;GO:0036180;GO:0019933;GO:0036164;GO:1900432;GO:0048869;GO:1900240;GO:0071244;GO:0007009;GO:0046872;GO:0009267;GO:0036178;GO:0036176;GO:0036170;GO:0043709;GO:0031505;GO:1900429;GO:0044182;GO:0005622;GO:0044406	K01120-ko00230 Purine metabolism	KOG3689-Cyclic nucleotide phosphodiesterase[T]	46	98	G/A	46.9388
Ca21chr1_C_albicans_SC5314	599021	A	C	SNP	missense_variant	MODERATE	START_CODON_Ca21chr1_C_albicans_SC5314_598075_598077	orf19.2972	orf19.2972-T	c.947A>C	p.Lys316Thr	-	GO:0022604;GO:0004114;GO:0030447;GO:0004112;GO:0036168;GO:0036180;GO:0019933;GO:0036164;GO:1900432;GO:0048869;GO:1900240;GO:0071244;GO:0007009;GO:0046872;GO:0009267;GO:0036178;GO:0036176;GO:0036170;GO:0043709;GO:0031505;GO:1900429;GO:0044182;GO:0005622;GO:0044406	K01120-ko00230 Purine metabolism	KOG3689-Cyclic nucleotide phosphodiesterase[T]	48	89	A/C	53.9326
Ca21chr1_C_albicans_SC5314	599097	A	G	SNP	synonymous_variant	LOW	START_CODON_Ca21chr1_C_albicans_SC5314_598075_598077	orf19.2972	orf19.2972-T	c.1023A>G	p.Gly341Gly	-	GO:0022604;GO:0004114;GO:0030447;GO:0004112;GO:0036168;GO:0036180;GO:0019933;GO:0036164;GO:1900432;GO:0048869;GO:1900240;GO:0071244;GO:0007009;GO:0046872;GO:0009267;GO:0036178;GO:0036176;GO:0036170;GO:0043709;GO:0031505;GO:1900429;GO:0044182;GO:0005622;GO:0044406	K01120-ko00230 Purine metabolism	KOG3689-Cyclic nucleotide phosphodiesterase[T]	39	82	A/G	47.561
Ca21chr1_C_albicans_SC5314	599602	G	C	SNP	missense_variant	MODERATE	START_CODON_Ca21chr1_C_albicans_SC5314_598075_598077	orf19.2972	orf19.2972-T	c.1528G>C	p.Asp510His	-	GO:0022604;GO:0004114;GO:0030447;GO:0004112;GO:0036168;GO:0036180;GO:0019933;GO:0036164;GO:1900432;GO:0048869;GO:1900240;GO:0071244;GO:0007009;GO:0046872;GO:0009267;GO:0036178;GO:0036176;GO:0036170;GO:0043709;GO:0031505;GO:1900429;GO:0044182;GO:0005622;GO:0044406	K01120-ko00230 Purine metabolism	KOG3689-Cyclic nucleotide phosphodiesterase[T]	55	137	G/C	40.146
Ca21chr1_C_albicans_SC5314	599694	A	G	SNP	synonymous_variant	LOW	START_CODON_Ca21chr1_C_albicans_SC5314_598075_598077	orf19.2972	orf19.2972-T	c.1620A>G	p.Leu540Leu	-	GO:0022604;GO:0004114;GO:0030447;GO:0004112;GO:0036168;GO:0036180;GO:0019933;GO:0036164;GO:1900432;GO:0048869;GO:1900240;GO:0071244;GO:0007009;GO:0046872;GO:0009267;GO:0036178;GO:0036176;GO:0036170;GO:0043709;GO:0031505;GO:1900429;GO:0044182;GO:0005622;GO:0044406	K01120-ko00230 Purine metabolism	KOG3689-Cyclic nucleotide phosphodiesterase[T]	51	109	A/G	46.789
Ca21chr1_C_albicans_SC5314	599748	T	C	SNP	synonymous_variant	LOW	START_CODON_Ca21chr1_C_albicans_SC5314_598075_598077	orf19.2972	orf19.2972-T	c.1674T>C	p.Ile558Ile	-	GO:0022604;GO:0004114;GO:0030447;GO:0004112;GO:0036168;GO:0036180;GO:0019933;GO:0036164;GO:1900432;GO:0048869;GO:1900240;GO:0071244;GO:0007009;GO:0046872;GO:0009267;GO:0036178;GO:0036176;GO:0036170;GO:0043709;GO:0031505;GO:1900429;GO:0044182;GO:0005622;GO:0044406	K01120-ko00230 Purine metabolism	KOG3689-Cyclic nucleotide phosphodiesterase[T]	53	116	T/C	45.6897
Ca21chr1_C_albicans_SC5314	1293519	G	A	SNP	synonymous_variant,synonymous_variant	LOW,LOW	START_CODON_Ca21chr1_C_albicans_SC5314_1292869_1292871,STOP_CODON_Ca21chr1_C_albicans_SC5314_1293072_1293074	orf19.2661,orf19.2662	orf19.2661-T,orf19.2662-T	c.651G>A,c.159C>T	p.Lys217Lys,p.Ala53Ala	-	-	-	-	11	11	A/A	100
Ca21chr1_C_albicans_SC5314	1293529	GC	G	INDEL	frameshift_variant,frameshift_variant	HIGH,HIGH	START_CODON_Ca21chr1_C_albicans_SC5314_1292869_1292871,STOP_CODON_Ca21chr1_C_albicans_SC5314_1293072_1293074	orf19.2661,orf19.2662	orf19.2661-T,orf19.2662-T	c.663delC,c.148delG	p.Lys222fs,p.Ala50fs	-	-	-	-	12	12	G/G	100
Ca21chr1_C_albicans_SC5314	1293532	AAG	A	INDEL	frameshift_variant,frameshift_variant	HIGH,HIGH	START_CODON_Ca21chr1_C_albicans_SC5314_1292869_1292871,STOP_CODON_Ca21chr1_C_albicans_SC5314_1293072_1293074	orf19.2661,orf19.2662	orf19.2661-T,orf19.2662-T	c.666_667delGA,c.144_145delCT	p.Lys223fs,p.Leu49fs	-	-	-	-	11	11	A/A	100
Ca21chr1_C_albicans_SC5314	1293558	G	A	SNP	synonymous_variant,synonymous_variant	LOW,LOW	START_CODON_Ca21chr1_C_albicans_SC5314_1292869_1292871,STOP_CODON_Ca21chr1_C_albicans_SC5314_1293072_1293074	orf19.2661,orf19.2662	orf19.2661-T,orf19.2662-T	c.690G>A,c.120C>T	p.Lys230Lys,p.Ala40Ala	-	-	-	-	10	10	A/A	100
Ca21chr1_C_albicans_SC5314	1293635	C	A	SNP	missense_variant,missense_variant	MODERATE,MODERATE	START_CODON_Ca21chr1_C_albicans_SC5314_1292869_1292871,STOP_CODON_Ca21chr1_C_albicans_SC5314_1293072_1293074	orf19.2661,orf19.2662	orf19.2661-T,orf19.2662-T	c.767C>A,c.43G>T	p.Ala256Asp,p.Ala15Ser	-	-	-	-	12	12	A/A	100
Ca21chr1_C_albicans_SC5314	1293643	G	A	SNP	missense_variant,missense_variant	MODERATE,MODERATE	START_CODON_Ca21chr1_C_albicans_SC5314_1292869_1292871,STOP_CODON_Ca21chr1_C_albicans_SC5314_1293072_1293074	orf19.2661,orf19.2662	orf19.2661-T,orf19.2662-T	c.775G>A,c.35C>T	p.Asp259Asn,p.Ser12Leu	-	-	-	-	4	9	G/A	44.4444
Ca21chr1_C_albicans_SC5314	1692364	G	A	SNP	missense_variant	MODERATE	START_CODON_Ca21chr1_C_albicans_SC5314_1691374_1691376	orf19.4712	orf19.4712-T	c.991G>A	p.Gly331Ser	-	-	-	-	7	56	G/A	12.5
Ca21chr1_C_albicans_SC5314	1692369	G	A	SNP	synonymous_variant	LOW	START_CODON_Ca21chr1_C_albicans_SC5314_1691374_1691376	orf19.4712	orf19.4712-T	c.996G>A	p.Lys332Lys	-	-	-	-	7	57	G/A	12.2807
Ca21chr1_C_albicans_SC5314	1692374	G	A	SNP	missense_variant	MODERATE	START_CODON_Ca21chr1_C_albicans_SC5314_1691374_1691376	orf19.4712	orf19.4712-T	c.1001G>A	p.Arg334His	-	-	-	-	7	58	G/A	12.069
Ca21chr1_C_albicans_SC5314	1692447	T	C	SNP	synonymous_variant	LOW	START_CODON_Ca21chr1_C_albicans_SC5314_1691374_1691376	orf19.4712	orf19.4712-T	c.1074T>C	p.Asn358Asn	-	-	-	-	6	49	T/C	12.2449
Ca21chr1_C_albicans_SC5314	1692471	G	A	SNP	synonymous_variant	LOW	START_CODON_Ca21chr1_C_albicans_SC5314_1691374_1691376	orf19.4712	orf19.4712-T	c.1098G>A	p.Lys366Lys	-	-	-	-	7	53	G/A	13.2075
Ca21chr2_C_albicans_SC5314	216515	T	C	SNP	missense_variant	MODERATE	START_CODON_Ca21chr2_C_albicans_SC5314_215567_215569	orf19.1996	orf19.1996-T	c.949T>C	p.Tyr317His	-	GO:0006567;GO:0006565;GO:0042645;GO:0016841;GO:0030447;GO:0006520;GO:0030170;GO:0004794;GO:0003941	K17989-ko00290 Valine, leucine and isoleucine biosynthesis;ko00260 Glycine, serine and threonine metabolism;ko01230 Biosynthesis of amino acids;ko01200 Carbon metabolism;ko00270 Cysteine and methionine metabolism	KOG1250-Threonine/serine dehydratases[E]	104	104	C/C	100
Ca21chr2_C_albicans_SC5314	681080	T	C	SNP	synonymous_variant	LOW	START_CODON_Ca21chr2_C_albicans_SC5314_681030_681032	orf19.898	orf19.898-T	c.51T>C	p.Ser17Ser	-	GO:0006783;GO:0006782;GO:0004655;GO:0032791;GO:0006779;GO:0008270;GO:0046872	K01698-ko00860 Porphyrin and chlorophyll metabolism	KOG2794-Delta-aminolevulinic acid dehydratase[H]	102	102	C/C	100
Ca21chr2_C_albicans_SC5314	681207	A	G	SNP	missense_variant	MODERATE	START_CODON_Ca21chr2_C_albicans_SC5314_681030_681032	orf19.898	orf19.898-T	c.178A>G	p.Thr60Ala	-	GO:0006783;GO:0006782;GO:0004655;GO:0032791;GO:0006779;GO:0008270;GO:0046872	K01698-ko00860 Porphyrin and chlorophyll metabolism	KOG2794-Delta-aminolevulinic acid dehydratase[H]	79	81	G/G	97.5309
Ca21chr2_C_albicans_SC5314	766689	T	C	SNP	synonymous_variant	LOW	START_CODON_Ca21chr2_C_albicans_SC5314_766651_766653	orf19.856	orf19.856-T	c.39T>C	p.Asn13Asn	-	GO:0016021;GO:0050660;GO:0004499;GO:0050661;GO:0016709	-	KOG1399-Flavin-containing monooxygenase[Q]	88	88	C/C	100
Ca21chr2_C_albicans_SC5314	767265	A	AC	INDEL	frameshift_variant	HIGH	START_CODON_Ca21chr2_C_albicans_SC5314_766651_766653	orf19.856	orf19.856-T	c.615_616insC	p.Tyr206fs	-	GO:0016021;GO:0050660;GO:0004499;GO:0050661;GO:0016709	-	KOG1399-Flavin-containing monooxygenase[Q]	10	85	A/AC	11.7647
Ca21chr2_C_albicans_SC5314	767274	C	T	SNP	synonymous_variant	LOW	START_CODON_Ca21chr2_C_albicans_SC5314_766651_766653	orf19.856	orf19.856-T	c.624C>T	p.His208His	-	GO:0016021;GO:0050660;GO:0004499;GO:0050661;GO:0016709	-	KOG1399-Flavin-containing monooxygenase[Q]	26	99	C/T	26.2626
Ca21chr2_C_albicans_SC5314	767277	G	A	SNP	synonymous_variant	LOW	START_CODON_Ca21chr2_C_albicans_SC5314_766651_766653	orf19.856	orf19.856-T	c.627G>A	p.Ser209Ser	-	GO:0016021;GO:0050660;GO:0004499;GO:0050661;GO:0016709	-	KOG1399-Flavin-containing monooxygenase[Q]	26	101	G/A	25.7426
Ca21chr2_C_albicans_SC5314	767289	T	C	SNP	synonymous_variant	LOW	START_CODON_Ca21chr2_C_albicans_SC5314_766651_766653	orf19.856	orf19.856-T	c.639T>C	p.Asp213Asp	-	GO:0016021;GO:0050660;GO:0004499;GO:0050661;GO:0016709	-	KOG1399-Flavin-containing monooxygenase[Q]	38	119	T/C	31.9328
Ca21chr2_C_albicans_SC5314	767301	C	T	SNP	synonymous_variant	LOW	START_CODON_Ca21chr2_C_albicans_SC5314_766651_766653	orf19.856	orf19.856-T	c.651C>T	p.Asp217Asp	-	GO:0016021;GO:0050660;GO:0004499;GO:0050661;GO:0016709	-	KOG1399-Flavin-containing monooxygenase[Q]	43	131	C/T	32.8244
Ca21chr2_C_albicans_SC5314	767304	C	T	SNP	synonymous_variant	LOW	START_CODON_Ca21chr2_C_albicans_SC5314_766651_766653	orf19.856	orf19.856-T	c.654C>T	p.Phe218Phe	-	GO:0016021;GO:0050660;GO:0004499;GO:0050661;GO:0016709	-	KOG1399-Flavin-containing monooxygenase[Q]	43	134	C/T	32.0896
Ca21chr2_C_albicans_SC5314	767310	G	T	SNP	synonymous_variant	LOW	START_CODON_Ca21chr2_C_albicans_SC5314_766651_766653	orf19.856	orf19.856-T	c.660G>T	p.Gly220Gly	-	GO:0016021;GO:0050660;GO:0004499;GO:0050661;GO:0016709	-	KOG1399-Flavin-containing monooxygenase[Q]	47	137	G/T	34.3066
Ca21chr2_C_albicans_SC5314	767319	C	T	SNP	synonymous_variant	LOW	START_CODON_Ca21chr2_C_albicans_SC5314_766651_766653	orf19.856	orf19.856-T	c.669C>T	p.Val223Val	-	GO:0016021;GO:0050660;GO:0004499;GO:0050661;GO:0016709	-	KOG1399-Flavin-containing monooxygenase[Q]	51	141	C/T	36.1702
Ca21chr2_C_albicans_SC5314	767320	A	G	SNP	missense_variant	MODERATE	START_CODON_Ca21chr2_C_albicans_SC5314_766651_766653	orf19.856	orf19.856-T	c.670A>G	p.Ile224Val	-	GO:0016021;GO:0050660;GO:0004499;GO:0050661;GO:0016709	-	KOG1399-Flavin-containing monooxygenase[Q]	53	143	A/G	37.0629
Ca21chr2_C_albicans_SC5314	767325	G	T	SNP	synonymous_variant	LOW	START_CODON_Ca21chr2_C_albicans_SC5314_766651_766653	orf19.856	orf19.856-T	c.675G>T	p.Val225Val	-	GO:0016021;GO:0050660;GO:0004499;GO:0050661;GO:0016709	-	KOG1399-Flavin-containing monooxygenase[Q]	54	143	G/T	37.7622
Ca21chr2_C_albicans_SC5314	767337	G	A	SNP	synonymous_variant	LOW	START_CODON_Ca21chr2_C_albicans_SC5314_766651_766653	orf19.856	orf19.856-T	c.687G>A	p.Gly229Gly	-	GO:0016021;GO:0050660;GO:0004499;GO:0050661;GO:0016709	-	KOG1399-Flavin-containing monooxygenase[Q]	58	146	G/A	39.726
Ca21chr2_C_albicans_SC5314	767340	T	C	SNP	synonymous_variant	LOW	START_CODON_Ca21chr2_C_albicans_SC5314_766651_766653	orf19.856	orf19.856-T	c.690T>C	p.Cys230Cys	-	GO:0016021;GO:0050660;GO:0004499;GO:0050661;GO:0016709	-	KOG1399-Flavin-containing monooxygenase[Q]	58	147	T/C	39.4558
Ca21chr2_C_albicans_SC5314	1158433	CATAA	C	INDEL	frameshift_variant	HIGH	START_CODON_Ca21chr2_C_albicans_SC5314_1157113_1157115	orf19.6877	orf19.6877-T	c.1323_1326delTAAA	p.Lys442fs	-	GO:0016021;GO:0000224	-	-	15	21	C/C	71.4286
Ca21chr2_C_albicans_SC5314	1158441	A	AT	INDEL	frameshift_variant	HIGH	START_CODON_Ca21chr2_C_albicans_SC5314_1157113_1157115	orf19.6877	orf19.6877-T	c.1329_1330insT	p.Pro444fs	-	GO:0016021;GO:0000224	-	-	18	21	AT/AT	85.7143
Ca21chr2_C_albicans_SC5314	1158444	T	TCCA	INDEL	disruptive_inframe_insertion	MODERATE	START_CODON_Ca21chr2_C_albicans_SC5314_1157113_1157115	orf19.6877	orf19.6877-T	c.1333_1334insCAC	p.Pro444dup	-	GO:0016021;GO:0000224	-	-	18	18	TCCA/TCCA	100
Ca21chr2_C_albicans_SC5314	1158448	G	C	SNP	missense_variant	MODERATE	START_CODON_Ca21chr2_C_albicans_SC5314_1157113_1157115	orf19.6877	orf19.6877-T	c.1336G>C	p.Glu446Gln	-	GO:0016021;GO:0000224	-	-	19	19	C/C	100
Ca21chr2_C_albicans_SC5314	1158450	A	C	SNP	missense_variant	MODERATE	START_CODON_Ca21chr2_C_albicans_SC5314_1157113_1157115	orf19.6877	orf19.6877-T	c.1338A>C	p.Glu446Asp	-	GO:0016021;GO:0000224	-	-	19	19	C/C	100
Ca21chr2_C_albicans_SC5314	1158771	A	T	SNP	synonymous_variant	LOW	START_CODON_Ca21chr2_C_albicans_SC5314_1157113_1157115	orf19.6877	orf19.6877-T	c.1659A>T	p.Ala553Ala	-	GO:0016021;GO:0000224	-	-	88	88	T/T	100
Ca21chr2_C_albicans_SC5314	1315232	T	C	SNP	missense_variant	MODERATE	START_CODON_Ca21chr2_C_albicans_SC5314_1314829_1314831	orf19.23	orf19.23-T	c.404T>C	p.Val135Ala	-	GO:0006950;GO:0006869;GO:0016021;GO:0005886	-	-	130	130	C/C	100
Ca21chr2_C_albicans_SC5314	1666222	A	T	SNP	missense_variant	MODERATE	START_CODON_Ca21chr2_C_albicans_SC5314_1665815_1665817	orf19.2219	orf19.2219-T	c.408A>T	p.Glu136Asp	-	GO:0015074;GO:0003676	-	-	39	163	A/T	23.9264
Ca21chr2_C_albicans_SC5314	1666231	A	G	SNP	synonymous_variant	LOW	START_CODON_Ca21chr2_C_albicans_SC5314_1665815_1665817	orf19.2219	orf19.2219-T	c.417A>G	p.Lys139Lys	-	GO:0015074;GO:0003676	-	-	42	166	A/G	25.3012
Ca21chr2_C_albicans_SC5314	1666260	A	G	SNP	missense_variant	MODERATE	START_CODON_Ca21chr2_C_albicans_SC5314_1665815_1665817	orf19.2219	orf19.2219-T	c.446A>G	p.Gln149Arg	-	GO:0015074;GO:0003676	-	-	51	166	A/G	30.7229
Ca21chr2_C_albicans_SC5314	1666268	T	C	SNP	missense_variant	MODERATE	START_CODON_Ca21chr2_C_albicans_SC5314_1665815_1665817	orf19.2219	orf19.2219-T	c.454T>C	p.Tyr152His	-	GO:0015074;GO:0003676	-	-	52	165	T/C	31.5152
Ca21chr2_C_albicans_SC5314	1666355	C	A	SNP	missense_variant	MODERATE	START_CODON_Ca21chr2_C_albicans_SC5314_1665815_1665817	orf19.2219	orf19.2219-T	c.541C>A	p.Pro181Thr	-	GO:0015074;GO:0003676	-	-	96	141	C/A	68.0851
Ca21chr2_C_albicans_SC5314	1666372	G	T	SNP	synonymous_variant	LOW	START_CODON_Ca21chr2_C_albicans_SC5314_1665815_1665817	orf19.2219	orf19.2219-T	c.558G>T	p.Ser186Ser	-	GO:0015074;GO:0003676	-	-	57	152	G/T	37.5
Ca21chr2_C_albicans_SC5314	1666444	A	C	SNP	missense_variant	MODERATE	START_CODON_Ca21chr2_C_albicans_SC5314_1665815_1665817	orf19.2219	orf19.2219-T	c.630A>C	p.Lys210Asn	-	GO:0015074;GO:0003676	-	-	51	157	A/C	32.4841
Ca21chr2_C_albicans_SC5314	1666452	T	C	SNP	missense_variant	MODERATE	START_CODON_Ca21chr2_C_albicans_SC5314_1665815_1665817	orf19.2219	orf19.2219-T	c.638T>C	p.Leu213Pro	-	GO:0015074;GO:0003676	-	-	51	156	T/C	32.6923
Ca21chr2_C_albicans_SC5314	1666464	A	G	SNP	missense_variant	MODERATE	START_CODON_Ca21chr2_C_albicans_SC5314_1665815_1665817	orf19.2219	orf19.2219-T	c.650A>G	p.Lys217Arg	-	GO:0015074;GO:0003676	-	-	47	161	A/G	29.1925
Ca21chr2_C_albicans_SC5314	1666472	G	A	SNP	missense_variant	MODERATE	START_CODON_Ca21chr2_C_albicans_SC5314_1665815_1665817	orf19.2219	orf19.2219-T	c.658G>A	p.Val220Ile	-	GO:0015074;GO:0003676	-	-	48	160	G/A	30
Ca21chr2_C_albicans_SC5314	1666489	A	G	SNP	synonymous_variant	LOW	START_CODON_Ca21chr2_C_albicans_SC5314_1665815_1665817	orf19.2219	orf19.2219-T	c.675A>G	p.Leu225Leu	-	GO:0015074;GO:0003676	-	-	55	164	A/G	33.5366
Ca21chr2_C_albicans_SC5314	1666519	C	A	SNP	synonymous_variant	LOW	START_CODON_Ca21chr2_C_albicans_SC5314_1665815_1665817	orf19.2219	orf19.2219-T	c.705C>A	p.Pro235Pro	-	GO:0015074;GO:0003676	-	-	36	144	C/A	25
Ca21chr2_C_albicans_SC5314	1666928	T	C	SNP	missense_variant	MODERATE	START_CODON_Ca21chr2_C_albicans_SC5314_1665815_1665817	orf19.2219	orf19.2219-T	c.1114T>C	p.Phe372Leu	-	GO:0015074;GO:0003676	-	-	61	208	T/C	29.3269
Ca21chr2_C_albicans_SC5314	1666945	T	C	SNP	synonymous_variant	LOW	START_CODON_Ca21chr2_C_albicans_SC5314_1665815_1665817	orf19.2219	orf19.2219-T	c.1131T>C	p.Phe377Phe	-	GO:0015074;GO:0003676	-	-	72	228	T/C	31.5789
Ca21chr2_C_albicans_SC5314	1666952	A	T	SNP	missense_variant	MODERATE	START_CODON_Ca21chr2_C_albicans_SC5314_1665815_1665817	orf19.2219	orf19.2219-T	c.1138A>T	p.Ile380Phe	-	GO:0015074;GO:0003676	-	-	71	237	A/T	29.9578
Ca21chr2_C_albicans_SC5314	1666981	T	C	SNP	synonymous_variant	LOW	START_CODON_Ca21chr2_C_albicans_SC5314_1665815_1665817	orf19.2219	orf19.2219-T	c.1167T>C	p.Phe389Phe	-	GO:0015074;GO:0003676	-	-	87	266	T/C	32.7068
Ca21chr2_C_albicans_SC5314	1667111	C	T	SNP	missense_variant	MODERATE	START_CODON_Ca21chr2_C_albicans_SC5314_1665815_1665817	orf19.2219	orf19.2219-T	c.1297C>T	p.Leu433Phe	-	GO:0015074;GO:0003676	-	-	104	271	C/T	38.3764
Ca21chr2_C_albicans_SC5314	1667206	C	A	SNP	synonymous_variant	LOW	START_CODON_Ca21chr2_C_albicans_SC5314_1665815_1665817	orf19.2219	orf19.2219-T	c.1392C>A	p.Ser464Ser	-	GO:0015074;GO:0003676	-	-	38	114	C/A	33.3333
Ca21chr2_C_albicans_SC5314	1668217	C	T	SNP	synonymous_variant	LOW	START_CODON_Ca21chr2_C_albicans_SC5314_1665815_1665817	orf19.2219	orf19.2219-T	c.2403C>T	p.Asp801Asp	-	GO:0015074;GO:0003676	-	-	51	165	C/T	30.9091
Ca21chr2_C_albicans_SC5314	1668241	T	A	SNP	synonymous_variant	LOW	START_CODON_Ca21chr2_C_albicans_SC5314_1665815_1665817	orf19.2219	orf19.2219-T	c.2427T>A	p.Ile809Ile	-	GO:0015074;GO:0003676	-	-	52	156	T/A	33.3333
Ca21chr2_C_albicans_SC5314	1668442	C	T	SNP	synonymous_variant	LOW	START_CODON_Ca21chr2_C_albicans_SC5314_1665815_1665817	orf19.2219	orf19.2219-T	c.2628C>T	p.His876His	-	GO:0015074;GO:0003676	-	-	42	136	C/T	30.8824
Ca21chr2_C_albicans_SC5314	1668526	T	TA	INDEL	frameshift_variant	HIGH	START_CODON_Ca21chr2_C_albicans_SC5314_1665815_1665817	orf19.2219	orf19.2219-T	c.2715dupA	p.Glu906fs	-	GO:0015074;GO:0003676	-	-	51	118	T/TA	43.2203
Ca21chr2_C_albicans_SC5314	1668530	G	A	SNP	missense_variant	MODERATE	START_CODON_Ca21chr2_C_albicans_SC5314_1665815_1665817	orf19.2219	orf19.2219-T	c.2716G>A	p.Glu906Lys	-	GO:0015074;GO:0003676	-	-	53	125	G/A	42.4
Ca21chr2_C_albicans_SC5314	1668567	A	G	SNP	missense_variant	MODERATE	START_CODON_Ca21chr2_C_albicans_SC5314_1665815_1665817	orf19.2219	orf19.2219-T	c.2753A>G	p.Gln918Arg	-	GO:0015074;GO:0003676	-	-	40	110	A/G	36.3636
Ca21chr2_C_albicans_SC5314	1668574	C	T	SNP	synonymous_variant	LOW	START_CODON_Ca21chr2_C_albicans_SC5314_1665815_1665817	orf19.2219	orf19.2219-T	c.2760C>T	p.Asn920Asn	-	GO:0015074;GO:0003676	-	-	44	114	C/T	38.5965
Ca21chr2_C_albicans_SC5314	1668592	C	T	SNP	synonymous_variant	LOW	START_CODON_Ca21chr2_C_albicans_SC5314_1665815_1665817	orf19.2219	orf19.2219-T	c.2778C>T	p.Thr926Thr	-	GO:0015074;GO:0003676	-	-	42	103	C/T	40.7767
Ca21chr2_C_albicans_SC5314	1668619	T	A	SNP	synonymous_variant	LOW	START_CODON_Ca21chr2_C_albicans_SC5314_1665815_1665817	orf19.2219	orf19.2219-T	c.2805T>A	p.Gly935Gly	-	GO:0015074;GO:0003676	-	-	38	98	T/A	38.7755
Ca21chr2_C_albicans_SC5314	1668620	C	A	SNP	synonymous_variant	LOW	START_CODON_Ca21chr2_C_albicans_SC5314_1665815_1665817	orf19.2219	orf19.2219-T	c.2806C>A	p.Arg936Arg	-	GO:0015074;GO:0003676	-	-	38	98	C/A	38.7755
Ca21chr2_C_albicans_SC5314	1668670	C	T	SNP	synonymous_variant	LOW	START_CODON_Ca21chr2_C_albicans_SC5314_1665815_1665817	orf19.2219	orf19.2219-T	c.2856C>T	p.Thr952Thr	-	GO:0015074;GO:0003676	-	-	67	103	C/T	65.0485
Ca21chr2_C_albicans_SC5314	1668673	C	T	SNP	synonymous_variant	LOW	START_CODON_Ca21chr2_C_albicans_SC5314_1665815_1665817	orf19.2219	orf19.2219-T	c.2859C>T	p.Asn953Asn	-	GO:0015074;GO:0003676	-	-	40	105	C/T	38.0952
Ca21chr2_C_albicans_SC5314	1669054	G	A	SNP	synonymous_variant	LOW	START_CODON_Ca21chr2_C_albicans_SC5314_1665815_1665817	orf19.2219	orf19.2219-T	c.3240G>A	p.Lys1080Lys	-	GO:0015074;GO:0003676	-	-	37	108	G/A	34.2593
Ca21chr2_C_albicans_SC5314	1669057	C	A	SNP	missense_variant	MODERATE	START_CODON_Ca21chr2_C_albicans_SC5314_1665815_1665817	orf19.2219	orf19.2219-T	c.3243C>A	p.Asp1081Glu	-	GO:0015074;GO:0003676	-	-	112	112	A/A	100
Ca21chr2_C_albicans_SC5314	1669077	C	T	SNP	missense_variant	MODERATE	START_CODON_Ca21chr2_C_albicans_SC5314_1665815_1665817	orf19.2219	orf19.2219-T	c.3263C>T	p.Pro1088Leu	-	GO:0015074;GO:0003676	-	-	30	108	C/T	27.7778
Ca21chr2_C_albicans_SC5314	1669139	T	C	SNP	synonymous_variant	LOW	START_CODON_Ca21chr2_C_albicans_SC5314_1665815_1665817	orf19.2219	orf19.2219-T	c.3325T>C	p.???1109???	-	GO:0015074;GO:0003676	-	-	40	126	T/C	31.746
Ca21chr2_C_albicans_SC5314	1951764	TCCACTCCAG	T	INDEL	disruptive_inframe_deletion	MODERATE	START_CODON_Ca21chr2_C_albicans_SC5314_1951311_1951313	orf19.1401	orf19.1401-T	c.456_464delCACTCCAGC	p.Thr153_Ala155del	-	GO:0005618;GO:0007155;GO:0005576;GO:0031225	K01183-ko00520 Amino sugar and nucleotide sugar metabolism	-	24	76	TCCACTCCAG/T	31.5789
Ca21chr2_C_albicans_SC5314	1951777	CTG	C	INDEL	frameshift_variant	HIGH	START_CODON_Ca21chr2_C_albicans_SC5314_1951311_1951313	orf19.1401	orf19.1401-T	c.468_469delTG	p.Glu157fs	-	GO:0005618;GO:0007155;GO:0005576;GO:0031225	K01183-ko00520 Amino sugar and nucleotide sugar metabolism	-	24	74	CTG/C	32.4324
Ca21chr2_C_albicans_SC5314	1951780	AATCTACTCCAGCTACTGAGTCCACT	A	INDEL	frameshift_variant	HIGH	START_CODON_Ca21chr2_C_albicans_SC5314_1951311_1951313	orf19.1401	orf19.1401-T	c.471_495delATCTACTCCAGCTACTGAGTCCACT	p.Glu157fs	-	GO:0005618;GO:0007155;GO:0005576;GO:0031225	K01183-ko00520 Amino sugar and nucleotide sugar metabolism	-	24	85	AATCTACTCCAGCTACTGAGTCCACT/A	28.2353
Ca21chr2_C_albicans_SC5314	1951830	ACCGAG	A	INDEL	frameshift_variant	HIGH	START_CODON_Ca21chr2_C_albicans_SC5314_1951311_1951313	orf19.1401	orf19.1401-T	c.521_525delCCGAG	p.Thr174fs	-	GO:0005618;GO:0007155;GO:0005576;GO:0031225	K01183-ko00520 Amino sugar and nucleotide sugar metabolism	-	17	78	ACCGAG/A	21.7949
Ca21chr2_C_albicans_SC5314	1951836	TCCACACCAGCTAC	T	INDEL	frameshift_variant	HIGH	START_CODON_Ca21chr2_C_albicans_SC5314_1951311_1951313	orf19.1401	orf19.1401-T	c.527_539delCCACACCAGCTAC	p.Ser176fs	-	GO:0005618;GO:0007155;GO:0005576;GO:0031225	K01183-ko00520 Amino sugar and nucleotide sugar metabolism	-	17	70	TCCACACCAGCTAC/T	24.2857
Ca21chr2_C_albicans_SC5314	1952972	A	C	SNP	synonymous_variant	LOW	START_CODON_Ca21chr2_C_albicans_SC5314_1951311_1951313	orf19.1401	orf19.1401-T	c.1662A>C	p.Gly554Gly	-	GO:0005618;GO:0007155;GO:0005576;GO:0031225	K01183-ko00520 Amino sugar and nucleotide sugar metabolism	-	48	98	A/C	48.9796
Ca21chr2_C_albicans_SC5314	2031370	G	T	SNP	missense_variant	MODERATE	START_CODON_Ca21chr2_C_albicans_SC5314_2031301_2031303	orf19.1358	orf19.1358-T	c.70G>T	p.Val24Phe	-	GO:0008652;GO:0010691;GO:0001080;GO:0000122;GO:0003700;GO:0060261;GO:0005634;GO:0043565;GO:1903833;GO:0042802;GO:0005667;GO:0000978;GO:0003682;GO:0000981;GO:0045899	-	-	39	77	G/T	50.6494
Ca21chr2_C_albicans_SC5314	2031515	G	T	SNP	missense_variant	MODERATE	START_CODON_Ca21chr2_C_albicans_SC5314_2031301_2031303	orf19.1358	orf19.1358-T	c.215G>T	p.Gly72Val	-	GO:0008652;GO:0010691;GO:0001080;GO:0000122;GO:0003700;GO:0060261;GO:0005634;GO:0043565;GO:1903833;GO:0042802;GO:0005667;GO:0000978;GO:0003682;GO:0000981;GO:0045899	-	-	96	96	T/T	100
Ca21chr2_C_albicans_SC5314	2031726	C	T	SNP	synonymous_variant	LOW	START_CODON_Ca21chr2_C_albicans_SC5314_2031301_2031303	orf19.1358	orf19.1358-T	c.426C>T	p.Asp142Asp	-	GO:0008652;GO:0010691;GO:0001080;GO:0000122;GO:0003700;GO:0060261;GO:0005634;GO:0043565;GO:1903833;GO:0042802;GO:0005667;GO:0000978;GO:0003682;GO:0000981;GO:0045899	-	-	57	106	C/T	53.7736
Ca21chr2_C_albicans_SC5314	2032254	T	C	SNP	synonymous_variant	LOW	START_CODON_Ca21chr2_C_albicans_SC5314_2031301_2031303	orf19.1358	orf19.1358-T	c.954T>C	p.Val318Val	-	GO:0008652;GO:0010691;GO:0001080;GO:0000122;GO:0003700;GO:0060261;GO:0005634;GO:0043565;GO:1903833;GO:0042802;GO:0005667;GO:0000978;GO:0003682;GO:0000981;GO:0045899	-	-	53	111	T/C	47.7477
Ca21chr2_C_albicans_SC5314	2151625	T	G	SNP	missense_variant	MODERATE	START_CODON_Ca21chr2_C_albicans_SC5314_2151608_2151610	orf19.3490	orf19.3490-T	c.18T>G	p.Asn6Lys	-	-	-	-	44	166	T/G	26.506
Ca21chr2_C_albicans_SC5314	2151638	G	A	SNP	missense_variant	MODERATE	START_CODON_Ca21chr2_C_albicans_SC5314_2151608_2151610	orf19.3490	orf19.3490-T	c.31G>A	p.Gly11Ser	-	-	-	-	25	148	G/A	16.8919
Ca21chr2_C_albicans_SC5314	2151646	GAT	G	INDEL	frameshift_variant	HIGH	START_CODON_Ca21chr2_C_albicans_SC5314_2151608_2151610	orf19.3490	orf19.3490-T	c.42_43delAT	p.Phe15fs	-	-	-	-	24	145	GAT/G	16.5517
Ca21chr2_C_albicans_SC5314	2151652	C	CTT	INDEL	frameshift_variant	HIGH	START_CODON_Ca21chr2_C_albicans_SC5314_2151608_2151610	orf19.3490	orf19.3490-T	c.45_46insTT	p.Lys16fs	-	-	-	-	23	141	C/CTT	16.3121
Ca21chr2_C_albicans_SC5314	2151670	G	A	SNP	synonymous_variant	LOW	START_CODON_Ca21chr2_C_albicans_SC5314_2151608_2151610	orf19.3490	orf19.3490-T	c.63G>A	p.Ser21Ser	-	-	-	-	71	127	G/A	55.9055
Ca21chr2_C_albicans_SC5314	2151683	A	G	SNP	missense_variant	MODERATE	START_CODON_Ca21chr2_C_albicans_SC5314_2151608_2151610	orf19.3490	orf19.3490-T	c.76A>G	p.Ile26Val	-	-	-	-	46	129	A/G	35.6589
Ca21chr2_C_albicans_SC5314	2151687	A	G	SNP	missense_variant	MODERATE	START_CODON_Ca21chr2_C_albicans_SC5314_2151608_2151610	orf19.3490	orf19.3490-T	c.80A>G	p.His27Arg	-	-	-	-	83	125	A/G	66.4
Ca21chr2_C_albicans_SC5314	2151784	A	G	SNP	synonymous_variant	LOW	START_CODON_Ca21chr2_C_albicans_SC5314_2151608_2151610	orf19.3490	orf19.3490-T	c.177A>G	p.Ser59Ser	-	-	-	-	43	122	A/G	35.2459
Ca21chr2_C_albicans_SC5314	2151803	G	A	SNP	missense_variant	MODERATE	START_CODON_Ca21chr2_C_albicans_SC5314_2151608_2151610	orf19.3490	orf19.3490-T	c.196G>A	p.Ala66Thr	-	-	-	-	74	112	G/A	66.0714
Ca21chr2_C_albicans_SC5314	2151856	T	C	SNP	synonymous_variant	LOW	START_CODON_Ca21chr2_C_albicans_SC5314_2151608_2151610	orf19.3490	orf19.3490-T	c.249T>C	p.His83His	-	-	-	-	12	75	T/C	16
Ca21chr2_C_albicans_SC5314	2151944	A	G	SNP	missense_variant	MODERATE	START_CODON_Ca21chr2_C_albicans_SC5314_2151608_2151610	orf19.3490	orf19.3490-T	c.337A>G	p.Lys113Glu	-	-	-	-	14	108	A/G	12.963
Ca21chr2_C_albicans_SC5314	2151945	A	G	SNP	missense_variant	MODERATE	START_CODON_Ca21chr2_C_albicans_SC5314_2151608_2151610	orf19.3490	orf19.3490-T	c.338A>G	p.Lys113Arg	-	-	-	-	14	113	A/G	12.3894
Ca21chr2_C_albicans_SC5314	2151992	C	T	SNP	missense_variant	MODERATE	START_CODON_Ca21chr2_C_albicans_SC5314_2151608_2151610	orf19.3490	orf19.3490-T	c.385C>T	p.Arg129Trp	-	-	-	-	41	134	C/T	30.597
Ca21chr2_C_albicans_SC5314	2152011	T	C	SNP	missense_variant	MODERATE	START_CODON_Ca21chr2_C_albicans_SC5314_2151608_2151610	orf19.3490	orf19.3490-T	c.404T>C	p.Leu135Ser	-	-	-	-	27	142	T/C	19.0141
Ca21chr2_C_albicans_SC5314	2152015	T	C	SNP	synonymous_variant	LOW	START_CODON_Ca21chr2_C_albicans_SC5314_2151608_2151610	orf19.3490	orf19.3490-T	c.408T>C	p.Asp136Asp	-	-	-	-	51	142	T/C	35.9155
Ca21chr2_C_albicans_SC5314	2152057	A	G	SNP	synonymous_variant	LOW	START_CODON_Ca21chr2_C_albicans_SC5314_2151608_2151610	orf19.3490	orf19.3490-T	c.450A>G	p.Lys150Lys	-	-	-	-	66	149	A/G	44.2953
Ca21chr2_C_albicans_SC5314	2152087	G	A	SNP	missense_variant	MODERATE	START_CODON_Ca21chr2_C_albicans_SC5314_2151608_2151610	orf19.3490	orf19.3490-T	c.480G>A	p.Met160Ile	-	-	-	-	11	144	G/A	7.6389
Ca21chr2_C_albicans_SC5314	2152089	A	C	SNP	missense_variant	MODERATE	START_CODON_Ca21chr2_C_albicans_SC5314_2151608_2151610	orf19.3490	orf19.3490-T	c.482A>C	p.Asn161Thr	-	-	-	-	51	140	A/C	36.4286
Ca21chr2_C_albicans_SC5314	2152094	C	T	SNP	missense_variant	MODERATE	START_CODON_Ca21chr2_C_albicans_SC5314_2151608_2151610	orf19.3490	orf19.3490-T	c.487C>T	p.Pro163Ser	-	-	-	-	38	141	C/T	26.9504
Ca21chr2_C_albicans_SC5314	2152166	G	A	SNP	missense_variant	MODERATE	START_CODON_Ca21chr2_C_albicans_SC5314_2151608_2151610	orf19.3490	orf19.3490-T	c.559G>A	p.Gly187Ser	-	-	-	-	66	177	G/A	37.2881
Ca21chr2_C_albicans_SC5314	2152171	C	T	SNP	synonymous_variant	LOW	START_CODON_Ca21chr2_C_albicans_SC5314_2151608_2151610	orf19.3490	orf19.3490-T	c.564C>T	p.Ser188Ser	-	-	-	-	42	183	C/T	22.9508
Ca21chr2_C_albicans_SC5314	2152179	A	C	SNP	missense_variant	MODERATE	START_CODON_Ca21chr2_C_albicans_SC5314_2151608_2151610	orf19.3490	orf19.3490-T	c.572A>C	p.Gln191Pro	-	-	-	-	64	181	A/C	35.3591
Ca21chr2_C_albicans_SC5314	2152182	G	A	SNP	missense_variant	MODERATE	START_CODON_Ca21chr2_C_albicans_SC5314_2151608_2151610	orf19.3490	orf19.3490-T	c.575G>A	p.Arg192Gln	-	-	-	-	66	184	G/A	35.8696
Ca21chr2_C_albicans_SC5314	2152193	C	T	SNP	stop_gained	HIGH	START_CODON_Ca21chr2_C_albicans_SC5314_2151608_2151610	orf19.3490	orf19.3490-T	c.586C>T	p.Gln196*	-	-	-	-	52	185	C/T	28.1081
Ca21chr2_C_albicans_SC5314	2152195	G	C	SNP	missense_variant	MODERATE	START_CODON_Ca21chr2_C_albicans_SC5314_2151608_2151610	orf19.3490	orf19.3490-T	c.588G>C	p.Gln196His	-	-	-	-	71	186	G/C	38.172
Ca21chr2_C_albicans_SC5314	2152237	C	T	SNP	synonymous_variant	LOW	START_CODON_Ca21chr2_C_albicans_SC5314_2151608_2151610	orf19.3490	orf19.3490-T	c.630C>T	p.Asp210Asp	-	-	-	-	63	220	C/T	28.6364
Ca21chr2_C_albicans_SC5314	2152240	C	G	SNP	missense_variant	MODERATE	START_CODON_Ca21chr2_C_albicans_SC5314_2151608_2151610	orf19.3490	orf19.3490-T	c.633C>G	p.Phe211Leu	-	-	-	-	60	218	C/G	27.5229
Ca21chr2_C_albicans_SC5314	2152324	T	A	SNP	stop_gained	HIGH	START_CODON_Ca21chr2_C_albicans_SC5314_2151608_2151610	orf19.3490	orf19.3490-T	c.717T>A	p.Tyr239*	-	-	-	-	44	187	T/A	23.5294
Ca21chr2_C_albicans_SC5314	2152592	C	T	SNP	stop_gained	HIGH	START_CODON_Ca21chr2_C_albicans_SC5314_2151608_2151610	orf19.3490	orf19.3490-T	c.985C>T	p.Gln329*	-	-	-	-	22	68	C/T	32.3529
Ca21chr2_C_albicans_SC5314	2152598	G	A	SNP	missense_variant	MODERATE	START_CODON_Ca21chr2_C_albicans_SC5314_2151608_2151610	orf19.3490	orf19.3490-T	c.991G>A	p.Gly331Ser	-	-	-	-	28	75	G/A	37.3333
Ca21chr2_C_albicans_SC5314	2152603	G	A	SNP	synonymous_variant	LOW	START_CODON_Ca21chr2_C_albicans_SC5314_2151608_2151610	orf19.3490	orf19.3490-T	c.996G>A	p.Lys332Lys	-	-	-	-	28	73	G/A	38.3562
Ca21chr2_C_albicans_SC5314	2152608	G	A	SNP	missense_variant	MODERATE	START_CODON_Ca21chr2_C_albicans_SC5314_2151608_2151610	orf19.3490	orf19.3490-T	c.1001G>A	p.Arg334His	-	-	-	-	22	75	G/A	29.3333
Ca21chr2_C_albicans_SC5314	2152705	G	A	SNP	synonymous_variant	LOW	START_CODON_Ca21chr2_C_albicans_SC5314_2151608_2151610	orf19.3490	orf19.3490-T	c.1098G>A	p.Lys366Lys	-	-	-	-	43	109	G/A	39.4495
Ca21chr2_C_albicans_SC5314	2152723	A	C	SNP	synonymous_variant	LOW	START_CODON_Ca21chr2_C_albicans_SC5314_2151608_2151610	orf19.3490	orf19.3490-T	c.1116A>C	p.Ser372Ser	-	-	-	-	110	122	A/C	90.1639
Ca21chr2_C_albicans_SC5314	2152731	G	A	SNP	missense_variant	MODERATE	START_CODON_Ca21chr2_C_albicans_SC5314_2151608_2151610	orf19.3490	orf19.3490-T	c.1124G>A	p.Gly375Asp	-	-	-	-	91	125	G/A	72.8
Ca21chr2_C_albicans_SC5314	2152736	G	A	SNP	missense_variant	MODERATE	START_CODON_Ca21chr2_C_albicans_SC5314_2151608_2151610	orf19.3490	orf19.3490-T	c.1129G>A	p.Glu377Lys	-	-	-	-	25	135	G/A	18.5185
Ca21chr2_C_albicans_SC5314	2152738	A	T	SNP	missense_variant	MODERATE	START_CODON_Ca21chr2_C_albicans_SC5314_2151608_2151610	orf19.3490	orf19.3490-T	c.1131A>T	p.Glu377Asp	-	-	-	-	36	137	A/T	26.2774
Ca21chr2_C_albicans_SC5314	2152743	T	C	SNP	missense_variant	MODERATE	START_CODON_Ca21chr2_C_albicans_SC5314_2151608_2151610	orf19.3490	orf19.3490-T	c.1136T>C	p.Val379Ala	-	-	-	-	25	138	T/C	18.1159
Ca21chr2_C_albicans_SC5314	2152824	A	AAC	INDEL	frameshift_variant	HIGH	START_CODON_Ca21chr2_C_albicans_SC5314_2151608_2151610	orf19.3490	orf19.3490-T	c.1217_1218insAC	p.Asp406fs	-	-	-	-	45	158	A/AAC	28.481
Ca21chr3_C_albicans_SC5314	199082	T	C	SNP	synonymous_variant	LOW	START_CODON_Ca21chr3_C_albicans_SC5314_198711_198713	orf19.2501	orf19.2501-T	c.372T>C	p.Pro124Pro	-	GO:0005783;GO:0015230;GO:0016021;GO:0015883;GO:0005789;GO:0055085	-	-	35	71	T/C	49.2958
Ca21chr3_C_albicans_SC5314	199247	A	G	SNP	synonymous_variant	LOW	START_CODON_Ca21chr3_C_albicans_SC5314_198711_198713	orf19.2501	orf19.2501-T	c.537A>G	p.Gly179Gly	-	GO:0005783;GO:0015230;GO:0016021;GO:0015883;GO:0005789;GO:0055085	-	-	40	62	A/G	64.5161
Ca21chr3_C_albicans_SC5314	199844	A	G	SNP	synonymous_variant	LOW	START_CODON_Ca21chr3_C_albicans_SC5314_198711_198713	orf19.2501	orf19.2501-T	c.1134A>G	p.Leu378Leu	-	GO:0005783;GO:0015230;GO:0016021;GO:0015883;GO:0005789;GO:0055085	-	-	41	86	A/G	47.6744
Ca21chr3_C_albicans_SC5314	200172	G	A	SNP	missense_variant	MODERATE	START_CODON_Ca21chr3_C_albicans_SC5314_198711_198713	orf19.2501	orf19.2501-T	c.1462G>A	p.Asp488Asn	-	GO:0005783;GO:0015230;GO:0016021;GO:0015883;GO:0005789;GO:0055085	-	-	32	60	G/A	53.3333
Ca21chr3_C_albicans_SC5314	201020	A	G	SNP	synonymous_variant	LOW	START_CODON_Ca21chr3_C_albicans_SC5314_198711_198713	orf19.2501	orf19.2501-T	c.2310A>G	p.Leu770Leu	-	GO:0005783;GO:0015230;GO:0016021;GO:0015883;GO:0005789;GO:0055085	-	-	44	93	A/G	47.3118
Ca21chr3_C_albicans_SC5314	201114	C	A	SNP	missense_variant	MODERATE	START_CODON_Ca21chr3_C_albicans_SC5314_198711_198713	orf19.2501	orf19.2501-T	c.2404C>A	p.Pro802Thr	-	GO:0005783;GO:0015230;GO:0016021;GO:0015883;GO:0005789;GO:0055085	-	-	75	75	A/A	100
Ca21chr3_C_albicans_SC5314	236586	A	C	SNP	missense_variant	MODERATE	START_CODON_Ca21chr3_C_albicans_SC5314_236576_236578	orf19.3153	orf19.3153-T	c.11A>C	p.Lys4Thr	-	GO:0016308;GO:0005634;GO:0046854;GO:0030866;GO:0031321;GO:0016307;GO:0005886;GO:0005524	K00889-ko04139 Regulation of mitophagy - yeast;ko04072 Phospholipase D signaling pathway;ko04070 Phosphatidylinositol signaling system;ko04011 MAPK signaling pathway - yeast;ko05231 Choline metabolism in cancer;ko04666 Fc gamma R-mediated phagocytosis;ko00562 Inositol phosphate metabolism;ko04810 Regulation of actin cytoskeleton;ko04144 Endocytosis	KOG0229-Phosphatidylinositol-4-phosphate 5-kinase[T]	103	103	C/C	100
Ca21chr3_C_albicans_SC5314	236648	C	T	SNP	missense_variant	MODERATE	START_CODON_Ca21chr3_C_albicans_SC5314_236576_236578	orf19.3153	orf19.3153-T	c.73C>T	p.Pro25Ser	-	GO:0016308;GO:0005634;GO:0046854;GO:0030866;GO:0031321;GO:0016307;GO:0005886;GO:0005524	K00889-ko04139 Regulation of mitophagy - yeast;ko04072 Phospholipase D signaling pathway;ko04070 Phosphatidylinositol signaling system;ko04011 MAPK signaling pathway - yeast;ko05231 Choline metabolism in cancer;ko04666 Fc gamma R-mediated phagocytosis;ko00562 Inositol phosphate metabolism;ko04810 Regulation of actin cytoskeleton;ko04144 Endocytosis	KOG0229-Phosphatidylinositol-4-phosphate 5-kinase[T]	45	81	C/T	55.5556
Ca21chr3_C_albicans_SC5314	236699	T	C	SNP	missense_variant	MODERATE	START_CODON_Ca21chr3_C_albicans_SC5314_236576_236578	orf19.3153	orf19.3153-T	c.124T>C	p.Ser42Pro	-	GO:0016308;GO:0005634;GO:0046854;GO:0030866;GO:0031321;GO:0016307;GO:0005886;GO:0005524	K00889-ko04139 Regulation of mitophagy - yeast;ko04072 Phospholipase D signaling pathway;ko04070 Phosphatidylinositol signaling system;ko04011 MAPK signaling pathway - yeast;ko05231 Choline metabolism in cancer;ko04666 Fc gamma R-mediated phagocytosis;ko00562 Inositol phosphate metabolism;ko04810 Regulation of actin cytoskeleton;ko04144 Endocytosis	KOG0229-Phosphatidylinositol-4-phosphate 5-kinase[T]	40	79	T/C	50.6329
Ca21chr3_C_albicans_SC5314	237011	G	A	SNP	missense_variant	MODERATE	START_CODON_Ca21chr3_C_albicans_SC5314_236576_236578	orf19.3153	orf19.3153-T	c.436G>A	p.Gly146Ser	-	GO:0016308;GO:0005634;GO:0046854;GO:0030866;GO:0031321;GO:0016307;GO:0005886;GO:0005524	K00889-ko04139 Regulation of mitophagy - yeast;ko04072 Phospholipase D signaling pathway;ko04070 Phosphatidylinositol signaling system;ko04011 MAPK signaling pathway - yeast;ko05231 Choline metabolism in cancer;ko04666 Fc gamma R-mediated phagocytosis;ko00562 Inositol phosphate metabolism;ko04810 Regulation of actin cytoskeleton;ko04144 Endocytosis	KOG0229-Phosphatidylinositol-4-phosphate 5-kinase[T]	28	73	G/A	38.3562
Ca21chr3_C_albicans_SC5314	237326	C	T	SNP	missense_variant	MODERATE	START_CODON_Ca21chr3_C_albicans_SC5314_236576_236578	orf19.3153	orf19.3153-T	c.751C>T	p.Leu251Phe	-	GO:0016308;GO:0005634;GO:0046854;GO:0030866;GO:0031321;GO:0016307;GO:0005886;GO:0005524	K00889-ko04139 Regulation of mitophagy - yeast;ko04072 Phospholipase D signaling pathway;ko04070 Phosphatidylinositol signaling system;ko04011 MAPK signaling pathway - yeast;ko05231 Choline metabolism in cancer;ko04666 Fc gamma R-mediated phagocytosis;ko00562 Inositol phosphate metabolism;ko04810 Regulation of actin cytoskeleton;ko04144 Endocytosis	KOG0229-Phosphatidylinositol-4-phosphate 5-kinase[T]	24	53	C/T	45.283
Ca21chr3_C_albicans_SC5314	237412	C	A	SNP	synonymous_variant	LOW	START_CODON_Ca21chr3_C_albicans_SC5314_236576_236578	orf19.3153	orf19.3153-T	c.837C>A	p.Gly279Gly	-	GO:0016308;GO:0005634;GO:0046854;GO:0030866;GO:0031321;GO:0016307;GO:0005886;GO:0005524	K00889-ko04139 Regulation of mitophagy - yeast;ko04072 Phospholipase D signaling pathway;ko04070 Phosphatidylinositol signaling system;ko04011 MAPK signaling pathway - yeast;ko05231 Choline metabolism in cancer;ko04666 Fc gamma R-mediated phagocytosis;ko00562 Inositol phosphate metabolism;ko04810 Regulation of actin cytoskeleton;ko04144 Endocytosis	KOG0229-Phosphatidylinositol-4-phosphate 5-kinase[T]	20	51	C/A	39.2157
Ca21chr3_C_albicans_SC5314	630558	C	T	SNP	missense_variant	MODERATE	STOP_CODON_Ca21chr3_C_albicans_SC5314_630514_630516	orf19.290	orf19.290-T	c.4300G>A	p.Glu1434Lys	-	GO:0030968;GO:0006486;GO:0005788;GO:0051787;GO:0005509;GO:0071712;GO:0003980;GO:0006078;GO:0005537;GO:0097359	K11718-ko04141 Protein processing in endoplasmic reticulum	KOG1879-UDP-glucose:glycoprotein glucosyltransferase[G]	109	195	C/T	55.8974
Ca21chr3_C_albicans_SC5314	630653	G	T	SNP	missense_variant	MODERATE	STOP_CODON_Ca21chr3_C_albicans_SC5314_630514_630516	orf19.290	orf19.290-T	c.4205C>A	p.Ala1402Glu	-	GO:0030968;GO:0006486;GO:0005788;GO:0051787;GO:0005509;GO:0071712;GO:0003980;GO:0006078;GO:0005537;GO:0097359	K11718-ko04141 Protein processing in endoplasmic reticulum	KOG1879-UDP-glucose:glycoprotein glucosyltransferase[G]	105	172	G/T	61.0465
Ca21chr3_C_albicans_SC5314	630779	A	G	SNP	missense_variant	MODERATE	STOP_CODON_Ca21chr3_C_albicans_SC5314_630514_630516	orf19.290	orf19.290-T	c.4079T>C	p.Met1360Thr	-	GO:0030968;GO:0006486;GO:0005788;GO:0051787;GO:0005509;GO:0071712;GO:0003980;GO:0006078;GO:0005537;GO:0097359	K11718-ko04141 Protein processing in endoplasmic reticulum	KOG1879-UDP-glucose:glycoprotein glucosyltransferase[G]	57	110	A/G	51.8182
Ca21chr3_C_albicans_SC5314	631290	T	C	SNP	missense_variant	MODERATE	STOP_CODON_Ca21chr3_C_albicans_SC5314_630514_630516	orf19.290	orf19.290-T	c.3568A>G	p.Ile1190Val	-	GO:0030968;GO:0006486;GO:0005788;GO:0051787;GO:0005509;GO:0071712;GO:0003980;GO:0006078;GO:0005537;GO:0097359	K11718-ko04141 Protein processing in endoplasmic reticulum	KOG1879-UDP-glucose:glycoprotein glucosyltransferase[G]	26	65	T/C	40
Ca21chr3_C_albicans_SC5314	631328	A	G	SNP	missense_variant	MODERATE	STOP_CODON_Ca21chr3_C_albicans_SC5314_630514_630516	orf19.290	orf19.290-T	c.3530T>C	p.Val1177Ala	-	GO:0030968;GO:0006486;GO:0005788;GO:0051787;GO:0005509;GO:0071712;GO:0003980;GO:0006078;GO:0005537;GO:0097359	K11718-ko04141 Protein processing in endoplasmic reticulum	KOG1879-UDP-glucose:glycoprotein glucosyltransferase[G]	29	59	A/G	49.1525
Ca21chr3_C_albicans_SC5314	631413	C	T	SNP	missense_variant	MODERATE	STOP_CODON_Ca21chr3_C_albicans_SC5314_630514_630516	orf19.290	orf19.290-T	c.3445G>A	p.Glu1149Lys	-	GO:0030968;GO:0006486;GO:0005788;GO:0051787;GO:0005509;GO:0071712;GO:0003980;GO:0006078;GO:0005537;GO:0097359	K11718-ko04141 Protein processing in endoplasmic reticulum	KOG1879-UDP-glucose:glycoprotein glucosyltransferase[G]	32	60	C/T	53.3333
[truncated: 92 more rows]
