# Supplementary material for: Candida albicans exploits N-acetylglucosamine as a gut signal to establish the balance between commensalism and pathogenesis
Source: Nat Commun. 2023 Jun 26;14:3796. doi: 10.1038/s41467-023-39284-w (PMC10293180; doi:10.1038/s41467-023-39284-w)
Supplement: Supplementary file 4 — Data 2 [file 41467_2023_39284_MOESM4_ESM.xlsx]

## Sheet: Sheet1
Supplementary Data 2. mRNA-Seq data for wild-type C.albicans and ngs1 propagated under in vitro GlcNAc and glucose conditions and in a mouse model of GI colonization. Differentially expressed genes were defined by fold change ≥1.5 and a P value of < 0.05 found by DESeq2 (1.34.0 in Rstudio). No adjustment for multiple comparisons was made.
		WT_Gln / WT_Dex		ngs1_Gln / WT_Gln		ngs1_GUT / WT_GUT
gene_id	gene_name	log2FoldChange	pvalue	log2FoldChange	pvalue	log2FoldChange	pvalue
CaalfMp01	COX2	0.611269	0.58878	-1.3435	0.286561	-4.14453	3.36878e-07
CaalfMp02	NAD6	1.36577	0.572305	-0.754562	0.74047	-3.5891	0.075171
CaalfMp03	NAD1	0.780901	0.781319	-0.18585	0.939855	-3.50607	0.00158229
CaalfMp05	ATP9	#N/A	#N/A	#N/A	#N/A	-2.45388	0.0462228
CaalfMp06	ATP6	-0.169978	0.958787	0.738097	0.81112	-2.26203	0.0578237
CaalfMp07	ATP8	#N/A	#N/A	#N/A	#N/A	-0.911986	0.694048
CaalfMp08	COX1	1.25931	0.335152	-2.32871	0.115572	-4.08919	4.14593e-05
CaalfMp08.1		0.461758	0.699683	-2.34675	0.119336	-1.21273	0.633974
CaalfMp08.2		3.32658	0.0427552	-2.7608	0.0538658	-2.95761	0.429831
CaalfMp08.3		0.838682	0.669004	0.404547	0.801947	-1.60297	0.680006
CaalfMp08.4		#N/A	#N/A	#N/A	#N/A	-1.0185	0.784304
CaalfMp09	NAD2	3.2467	0.0717837	-4.56091	0.0292218	-6.67823	2.06308e-05
CaalfMp10	NAD3	-2.09289	0.503976	#N/A	#N/A	-5.04947	0.0126444
CaalfMp11	COB	0.951485	0.349143	-0.627145	0.515269	-3.6663	0.000525302
CaalfMp11.1		-0.036865	0.952443	-1.19828	0.0804762	-0.679718	0.501597
CaalfMp12	NAD4L	#N/A	#N/A	#N/A	#N/A	-3.31125	0.333599
CaalfMp13	NAD5	3.30565	0.141118	-1.17647	0.507644	-2.61857	0.0213579
CaalfMp14	NAD4	-0.807754	0.530134	-1.01163	0.573256	-2.39758	0.0850668
CaalfMr16	RRNL	2.29767	0.0561302	-0.432055	0.717691	-3.21698	0.0078409
CaalfMr17	RRNS	0.933376	0.222269	-0.515781	0.346177	-2.74819	0.0243451
CaalfMt39	tS(UGA)4mt	#N/A	#N/A	-0.177757	0.958649	#N/A	#N/A
CD39		-0.242732	0.599708	-1.54888	0.00427851	2.82641	0.128458
ITS1		1.31241	0.568416	1.84615	0.157071	-3.81327	2.41379e-06
ITS2		2.24002	0.0139429	1.22148	0.00592696	-5.17527	0.000775399
LSU-C2809		-0.166757	0.836495	0.690441	0.306571	1.43339	0.170496
LSU-G1431		#N/A	#N/A	2.22565	0.471621	#N/A	#N/A
orf19.10	ALK8	0.379406	0.296704	0.464925	0.157276	-0.548818	0.538126
orf19.100		0.0838607	0.537027	1.25568	7.41973e-21	0.161944	0.667904
orf19.1002		0.397182	5.16487e-06	-0.260546	0.00768478	-0.0345945	0.897124
orf19.1005		0.3281	0.45574	0.279742	0.483052	-1.03458	0.0913076
orf19.1007	KCS1	-0.0173153	0.807082	-0.133846	0.219219	0.185569	0.474595
orf19.1008		-0.129699	0.954996	1.33479	0.470131	0.716953	0.748164
orf19.1009		0.716192	0.594062	1.41508	0.110285	0.496084	0.739506
orf19.101	RIM9	0.114586	0.416775	0.47138	0.00252627	0.353526	0.69079
orf19.1010	MNT3	0.163377	0.0522158	0.0788523	0.351783	-0.227005	0.380967
orf19.1011	MNN21	0.0959961	0.13809	0.300243	0.000109658	-0.169851	0.438905
orf19.1012		0.162992	0.0195483	-0.139487	0.211061	0.714001	0.00110254
orf19.102		-0.2071	0.00679006	0.887775	2.95662e-29	1.67618	2.60812e-10
orf19.1026		-0.669787	7.30295e-20	0.407349	6.72976e-07	0.789216	0.0316511
orf19.1026.1		-0.502377	1.44207e-06	0.239559	0.0284583	1.02152	0.023253
orf19.1027	PDR16	0.856619	5.68484e-40	-0.172341	0.0100801	-0.494193	0.0483934
orf19.1028	ELA1	-0.039102	0.727969	0.725249	3.24362e-09	0.109059	0.722709
orf19.1029	RPP1	-0.579221	5.90051e-09	-0.240775	0.0564811	0.678245	0.0179746
orf19.103	KAR5	0.409266	0.0544032	0.861049	3.30429e-07	0.733354	0.342894
orf19.1030		-1.18099	4.13888e-72	-2.08299	1.20753e-60	1.04452	0.00206215
orf19.1031	HMG1	-0.397011	4.02801e-11	-0.385607	9.0382e-05	0.000710766	0.997755
orf19.1032	SKO1	-0.232911	0.000709427	-0.607176	1.89026e-09	-0.335356	0.190196
orf19.1033	STR2	0.00133204	0.980331	-0.0913388	0.409375	0.0118026	0.96264
orf19.1034		-0.278389	0.00155353	0.259778	0.114343	-0.443225	0.098905
orf19.1035	WAR1	-0.212738	0.0121268	0.339708	0.00463125	-0.734087	0.109896
orf19.1036	MNS1	0.327021	2.62444e-10	-0.251987	0.000155849	-0.0922633	0.658182
orf19.1037		0.713656	6.40171e-31	0.799921	2.71205e-34	-0.0530971	0.794251
orf19.1039	BET4	0.0389491	0.638016	0.699033	2.59831e-12	0.746639	0.00567381
orf19.104		0.289302	0.0746364	0.740248	1.73523e-06	2.17288	3.52302e-07
orf19.1040	MAD2	0.135117	0.206825	0.567582	0.00052335	0.140358	0.671605
orf19.1041		0.239059	0.00391839	0.161014	0.0460499	0.0284198	0.907771
orf19.1042	POR1	0.285672	7.83481e-10	-0.127484	0.026375	-0.983406	6.55695e-07
orf19.1043		0.28563	0.0157146	-0.114104	0.463777	-0.393255	0.37703
orf19.1045		-0.494344	1.89486e-11	0.555885	2.17543e-12	0.874012	0.000933427
orf19.1047	ERB1	-1.08962	7.13132e-73	-0.386331	0.000309013	0.714088	0.0122154
orf19.1048	IFD6	-1.0835	1.92324e-05	2.14401	3.41844e-23	0.985516	0.235246
orf19.1049		0.479056	0.000289835	-0.0946859	0.603678	0.423984	0.128294
orf19.105	HAL22	-0.130817	0.139619	1.76358	4.43366e-84	1.15928	2.03418e-06
orf19.1050		0.179344	0.0844453	0.569453	3.27355e-09	0.380489	0.173632
orf19.1051	HTA2	-0.0395958	0.572901	-0.14215	0.40729	0.483551	0.0518637
orf19.1052		-0.0874881	0.139313	-0.0615928	0.572453	-0.142327	0.50526
orf19.1053		0.247941	0.00019881	0.0861638	0.287712	0.00783376	0.971549
orf19.1054		0.106912	0.0583507	0.433665	1.62184e-08	-0.109006	0.551694
orf19.1055	CDC3	0.169491	0.000448669	-0.262004	2.98363e-05	0.123477	0.517877
orf19.1057		0.0849825	0.276144	0.543428	5.50449e-08	-0.0882003	0.697098
orf19.1058		-0.0894275	0.141704	0.384036	5.45392e-06	0.0675888	0.729187
orf19.1059	HHF1	0.230509	0.000520899	0.124405	0.38319	0.992892	0.000306109
orf19.1060		0.132113	0.598681	-0.295445	0.323705	0.762563	0.0923099
orf19.1061	HHT21	0.194366	0.00302927	-0.128036	0.348296	-0.197394	0.424683
orf19.1062		0.215211	0.655517	-0.511436	0.263993	-1.21212	0.185406
orf19.1063		0.193423	0.0114308	-0.785889	2.98604e-12	-0.0407928	0.840024
orf19.1064	ACS2	-0.312638	2.95231e-09	-0.655084	8.33293e-33	0.34521	0.208713
orf19.1065	SSA2	-0.95804	6.51228e-44	-0.396547	7.96585e-05	0.504572	0.0413739
orf19.1066	GIG1	6.34711	0	-5.80259	0	-2.85074	6.23204e-13
orf19.1067	GPM2	-0.212718	0.0158314	0.388935	0.00069998	-0.583572	0.0487817
orf19.1069	RPN4	0.424122	1.59118e-12	-0.154946	0.064945	-0.142783	0.620316
orf19.107		-0.639214	4.40194e-20	0.447921	0.00143433	1.27848	1.80712e-06
orf19.1070		-0.111117	0.19122	-0.0458959	0.714534	0.251853	0.460315
orf19.1075		-0.653132	3.59578e-06	1.08428	2.24707e-16	1.27655	7.50674e-05
orf19.1075.1		1.30499	4.24346e-15	2.39265	1.51744e-40	1.03506	0.00968298
orf19.1077	ATM1	0.01911	0.742817	0.127783	0.0937771	0.46163	0.0284007
orf19.1078	HBR2	0.732177	2.62272e-30	1.56341	9.883e-24	0.722372	0.0260327
orf19.1080		-0.613832	0.0524134	1.03297	0.000113466	1.85118	0.00336229
orf19.1082		-0.546878	6.79714e-07	0.643762	3.99863e-08	0.899039	0.00692595
orf19.1082.1		0.206089	9.3338e-05	0.583908	3.00326e-20	-0.115862	0.693901
orf19.1083		-0.431039	8.65283e-06	0.689684	8.28284e-10	0.62056	0.0239202
orf19.1084	CDC39	-0.347989	2.237e-07	0.369905	0.0043991	0.166682	0.458975
orf19.1085		0.161664	0.0126074	1.04258	1.74243e-13	0.90119	8.55952e-07
orf19.1086		-0.417	3.02852e-09	0.475533	1.78821e-07	0.413445	0.0883389
orf19.1087		-0.339105	0.00021891	0.704503	2.19042e-08	0.873508	0.00456932
orf19.1089	PEX11	0.305707	4.19311e-05	2.67655	1.15806e-61	0.593076	0.0378233
orf19.109		0.353668	7.25813e-08	0.559682	4.44379e-08	0.863973	8.94333e-05
orf19.1090		-0.632907	0.000340094	0.780532	3.05192e-06	1.05187	0.0279671
orf19.1091	NOP8	-1.10192	2.30788e-37	-0.358683	0.0808782	1.4307	3.1112e-06
orf19.1092		0.0597349	0.359862	0.28956	0.00153921	0.526831	0.00847546
orf19.1093	FLO8	-0.26098	0.000126175	0.829693	1.80917e-10	-0.372263	0.277885
orf19.1095	GLE2	-0.14387	0.00791691	0.60543	2.34864e-09	0.7013	0.000698932
orf19.1096		0.0141015	0.864978	0.44008	0.000145387	0.609922	0.0061217
orf19.1097	ALS2	-0.828717	2.68789e-24	-0.362771	0.0209378	-1.17373	0.0145608
orf19.11		3.01157	9.9919e-07	2.05196	3.57632e-15	-0.618864	0.183373
orf19.1105		-0.0338384	0.88132	1.31916	5.24254e-13	1.59925	0.0351716
orf19.1105.2	PGA56	0.574137	3.30162e-32	-0.0780306	0.427327	0.107376	0.661699
orf19.1105.3		-0.655941	0.491133	1.34706	0.116999	-0.724965	0.607346
orf19.1106		0.518142	0.1733	0.865299	0.00306717	-0.325596	0.619295
orf19.1107		1.1977	6.27673e-56	0.563414	2.5484e-10	-1.10432	4.4411e-05
orf19.1108	HAM1	-0.40662	1.18243e-09	0.0371916	0.756954	0.579193	0.103108
orf19.1109		0.00551683	0.928761	-0.657998	2.74918e-17	0.388733	0.16605
orf19.111	CAN2	0.290043	0.00292752	2.23807	9.96695e-94	-0.725376	0.0461345
orf19.1110		-0.174621	0.0648414	0.71226	2.62837e-07	0.901084	0.0133346
orf19.1111		-0.067065	0.457159	0.534781	6.1422e-08	0.229305	0.3686
orf19.1112	BUD7	0.410585	1.66586e-11	0.048809	0.563825	0.145548	0.493901
orf19.1113		-0.398545	0.0126593	0.148994	0.45131	0.275975	0.42189
orf19.1114		0.0538302	0.43033	0.199184	0.00757151	0.604345	0.0273596
orf19.1115	GUK1	-0.651996	5.15833e-25	-0.336635	0.000417976	0.953367	0.000155919
orf19.1116		-0.222216	0.0556578	0.499882	9.19098e-05	0.0731035	0.766157
orf19.1117		0.882071	0.00499892	-1.66074	4.92492e-06	0.11378	0.912355
orf19.1119	MTR10	0.021851	0.713605	-0.0776588	0.310148	0.350268	0.0592576
orf19.1120	FAV2	1.74039	2.65567e-39	-0.663977	2.74753e-07	-0.182376	0.571489
orf19.1121		-1.42779	2.67187e-45	1.23444	3.61751e-12	-0.360807	0.308057
orf19.1122		2.46081	0.000736457	-4.95206	2.35794e-05	-1.20354	0.0513383
orf19.1123		-1.7137	0.225904	-1.7141	0.479728	1.41108	0.568699
orf19.1124		4.2732	0	-3.36921	1.50818e-225	-2.60361	3.49541e-12
orf19.1124.2		-0.943475	1.61351e-43	-0.023778	0.779247	0.395666	0.213115
orf19.113	CIP1	0.883783	0.000393965	-0.0516415	0.804518	-0.159228	0.664802
orf19.1133	MSB1	0.0709594	0.362088	-0.480403	0.00158218	-0.921037	0.000463251
orf19.1135	CAS1	0.454408	4.8793e-13	-0.308528	2.63697e-05	0.268789	0.218016
orf19.1136		0.582538	8.63154e-08	0.147457	0.425156	0.914444	0.000671418
orf19.1137		-0.281007	0.000962592	0.2141	0.019823	0.164107	0.613378
orf19.1139		-0.0319731	0.626264	0.0694629	0.574492	-0.572583	0.00624368
orf19.114		-0.0731555	0.553805	0.83942	2.21345e-11	1.679	1.73842e-09
orf19.1140		0.334679	3.43915e-08	0.477546	0.000106748	0.217308	0.389158
orf19.1142	AVT4	0.0768383	0.382634	0.329914	0.00104795	-0.487346	0.0470898
orf19.1143		0.080762	0.269063	-0.0363032	0.637101	0.320958	0.233638
orf19.1144		-0.0247782	0.729386	0.327497	0.00630487	-0.343063	0.138998
orf19.1146		0.323861	0.0353332	0.539072	0.00030838	-1.27851	0.475206
orf19.1148		0.126148	0.889151	-1.28929	0.238334	0.452682	0.781697
orf19.1149	MRF1	0.329388	7.49888e-05	1.93186	8.99679e-94	-0.228995	0.469285
orf19.115		0.147039	0.38645	1.11257	1.49981e-13	0.775335	0.197916
orf19.1150		0.220209	0.0050232	0.647428	5.43443e-09	-0.639646	0.0123528
orf19.1150.1		-0.385829	0.0243792	-0.384125	0.0434722	0.390256	0.370562
orf19.1152		0.318537	1.34677e-05	1.59537	1.17387e-53	-0.349796	0.243117
orf19.1153	GAD1	0.330692	5.14802e-11	1.50892	1.59243e-110	-0.175164	0.652437
orf19.1154	EGD1	-0.253567	1.1042e-07	-0.267149	0.000481295	0.33249	0.174042
orf19.1155	DPP2	0.032136	0.653455	0.0846581	0.292616	-0.594311	0.00761416
orf19.1156	FUS1	-0.0756551	0.800193	0.239433	0.481993	0.71586	0.199366
orf19.1158		0.267627	0.0655994	0.350686	0.0292482	0.0215035	0.9444
orf19.1159		0.0318093	0.732098	0.883445	5.43168e-17	0.0620768	0.828557
orf19.1160		-0.00556495	0.938626	0.0109727	0.88953	-0.0795621	0.694961
orf19.1161	PLD1	-0.258578	2.48012e-05	0.241392	0.0324993	-0.265765	0.261682
orf19.1162		0.209885	0.00603217	0.214332	0.116055	0.504604	0.152365
orf19.1162.1		-0.0607965	0.725621	0.248545	0.11686	-0.596484	0.119145
orf19.1163		-0.0354251	0.648297	0.0355965	0.674788	-0.255862	0.418253
orf19.1164	GAR1	-0.898181	1.42466e-45	-0.956999	2.65645e-35	0.818572	0.00503551
orf19.1166	CTA3	0.05281	0.350149	0.0531861	0.552161	-0.367077	0.0784746
orf19.1167		-0.905199	1.44169e-05	0.544197	0.00813075	0.260157	0.626399
orf19.1168	ZCF3	0.232506	0.00136457	0.0990908	0.27037	0.589254	0.0325877
orf19.1169		0.141475	0.187163	0.77229	4.14134e-09	0.500706	0.0738541
orf19.117		0.284132	3.87554e-06	0.829027	4.63516e-27	0.586464	0.00690339
orf19.1170	ARO7	-0.0696591	0.247113	0.375143	4.86277e-08	0.385599	0.109557
orf19.1171	BTA1	-0.0723294	0.874436	-0.561734	0.234087	-0.789003	0.541596
orf19.1177		-0.485512	3.26363e-09	0.546892	4.26403e-07	0.0210522	0.933477
orf19.1178		0.315058	0.0870693	0.369861	0.0705238	0.973922	0.00813089
orf19.1179		0.329349	5.60907e-06	0.668843	3.77335e-08	0.584574	0.0100438
orf19.118	FAD2	-0.479862	6.15447e-12	-0.0878281	0.396011	0.877031	0.000125768
orf19.1180		0.470398	4.65027e-17	0.863287	2.04387e-29	0.222198	0.418853
orf19.1181		-0.55934	9.04161e-08	1.09827	3.8362e-29	0.531248	0.0813884
orf19.1182		-0.152279	0.0515041	1.6689	2.75257e-85	0.0751965	0.805695
orf19.1183		-0.107586	0.0803103	1.54416	6.20837e-100	0.337528	0.176434
orf19.1185		0.215188	0.000577939	0.684745	1.37294e-19	-0.338672	0.127228
orf19.1186		0.365118	2.44324e-08	0.268132	0.0586816	0.754439	0.00130753
orf19.1187	CPH2	0.326304	2.02747e-05	-1.48334	3.36958e-30	0.164752	0.418289
orf19.1189		0.423866	7.09238e-13	0.159216	0.0363166	-0.687006	0.0150733
orf19.119		-0.074592	0.454652	0.606794	1.99598e-07	1.48191	7.98239e-06
orf19.1190	STV1	0.548329	1.63362e-24	0.610135	8.29178e-19	0.42577	0.0255805
orf19.1191		0.540873	1.00334e-24	-0.0746272	0.351029	-0.193236	0.391564
orf19.1192	DNA2	-0.206166	0.0121881	0.937226	3.21352e-16	0.861142	0.00076063
orf19.1193	GNP1	0.145882	0.00284094	0.66879	1.88702e-16	-0.419865	0.0905079
orf19.1195		0.404331	3.17383e-13	-0.496759	4.38498e-15	0.956034	0.000110205
orf19.1196	PKH3	0.234835	0.000215469	0.972272	4.62839e-20	-0.10241	0.641205
orf19.1198		0.380503	5.02301e-07	1.14081	1.47862e-37	0.93106	0.00105059
orf19.1199	NOP5	-0.865437	1.62132e-53	-0.233943	0.0173483	1.19421	4.31513e-05
orf19.120		-0.230532	0.23005	1.13543	2.49026e-10	1.29814	0.00148452
orf19.1200		-0.325687	0.00281237	0.837984	3.17502e-15	0.26829	0.210999
orf19.1201		0.0203377	0.774391	0.569911	5.29741e-16	0.273355	0.148986
orf19.1202		0.166409	0.0411693	0.421914	3.0223e-06	0.471743	0.0853044
orf19.1203	SRO77	0.40965	3.32318e-12	0.452431	5.51776e-08	0.152598	0.545429
orf19.1203.1		0.503195	8.69097e-10	-0.326479	0.0147736	1.06281	6.42302e-07
orf19.1204		0.159454	0.0171807	0.702864	2.52005e-17	0.417596	0.0586195
orf19.1207		0.916641	0.340929	0.555453	0.392356	-0.44645	0.796855
orf19.1208		-0.000644212	0.996184	0.266654	0.0380266	-0.445993	0.281661
orf19.121	ARC18	0.361078	1.69894e-07	1.20316	3.62139e-39	0.950425	1.87419e-05
orf19.1210		0.322577	2.02018e-07	0.13792	0.123442	-0.102745	0.726944
orf19.1212		0.111759	0.0245399	0.709322	1.89503e-24	0.390927	0.0966975
orf19.1214		-0.231528	9.13625e-06	0.890568	4.35788e-39	0.959819	2.53045e-06
orf19.1215		-1.34706	5.4501e-08	-0.27468	0.363257	1.88135	0.028046
orf19.1217		-0.324498	6.11895e-07	0.451894	3.02418e-07	0.930846	2.28208e-05
orf19.1219		0.230241	0.0476052	0.383087	0.00750738	0.133279	0.881474
orf19.122	CDC20	0.144569	0.0583915	0.341234	0.000640516	0.105776	0.592897
orf19.1220	RVS167	-0.0349703	0.544988	0.988487	2.12005e-43	-0.188395	0.421901
orf19.1221	ALG2	-0.178794	0.00331338	0.649854	4.34929e-19	0.584033	0.00212726
orf19.1223	DBF2	0.180429	0.00894885	0.327518	0.000171405	-0.0197485	0.939153
orf19.1224	FRP3	-1.08056	2.33595e-53	3.17189	7.0494e-243	-0.168625	0.487458
orf19.1225	PEX22	0.942839	1.40298e-20	0.993441	1.57046e-12	0.582223	0.019836
orf19.1227	ZCF4	0.39972	0.518529	0.217509	0.675818	-1.00061	0.212581
orf19.1228	HAP2	0.33567	1.2959e-05	0.137767	0.14411	-0.505395	0.125691
orf19.1229		-0.0622274	0.37003	0.59072	4.30447e-10	0.0692164	0.738345
orf19.123	RCN1	-0.069273	0.448351	0.821382	3.83797e-13	1.47546	8.60992e-08
orf19.1232	VRG4	-0.527255	7.22253e-20	-0.403352	6.20382e-10	0.295632	0.131666
orf19.1233	ADE4	-0.850391	3.02539e-65	-0.698876	4.83373e-24	0.962302	6.77831e-05
orf19.1234	FGR6-10	-0.285513	0.0466314	0.829535	1.55569e-08	0.436639	0.207727
orf19.1235	HOM3	-0.3745	5.45811e-09	-1.20463	1.04354e-33	-0.0740499	0.744704
orf19.1236	GVP36	-0.0613041	0.234987	-0.397356	2.07865e-07	-0.0545831	0.769379
orf19.1237	ARO9	0.131159	0.185933	0.657782	6.77864e-11	0.164841	0.583453
orf19.1238	TUB4	0.0158951	0.820834	-0.709033	3.22025e-13	0.102194	0.626123
orf19.1239		-1.95327	0.236972	7.16754	1.57396e-11	-3.06332	0.306696
orf19.124	CIC1	-1.00184	9.22334e-48	-0.388322	0.00760049	1.06635	0.000977036
orf19.1240		-0.210838	0.00622306	0.175414	0.15813	-0.481957	0.139488
orf19.1244	GYP2	0.116534	0.0466805	-0.828142	4.37625e-20	-0.00731751	0.967545
orf19.1246		-0.0351948	0.580483	0.429689	5.95909e-06	-0.815764	0.00914695
orf19.1247		-0.0197469	0.796771	-0.0767353	0.444562	0.00214382	0.993022
orf19.1248		-0.121068	0.0204479	-0.406642	0.00230088	0.198115	0.422489
orf19.1249		-0.138698	0.0421717	-0.137136	0.149992	0.118799	0.668207
orf19.125	EBP1	-1.7399	6.80125e-55	0.419663	0.00340073	1.68979	0.0863495
orf19.1250		-1.11338	4.04464e-61	-0.812341	1.04415e-16	1.11683	0.00023909
orf19.1251	BRN1	-0.0801331	0.275623	-0.5172	8.74299e-06	-0.0804403	0.793731
orf19.1252	YME1	0.25747	1.37684e-08	-0.994879	3.23946e-69	-0.236271	0.376282
orf19.1253	PHO4	-1.25249	1.89921e-67	-0.539834	4.80405e-06	-0.60681	0.00385405
orf19.1254	SEC23	0.426452	1.54156e-19	-1.2385	8.0452e-93	-0.529351	0.0209245
orf19.1255	ZCF5	-0.240958	0.0655146	0.937886	5.31823e-13	0.569059	0.672186
orf19.1257		-2.04638	0.000471025	-0.268718	0.735702	0.644706	0.873543
orf19.1258		-3.69887	4.40463e-264	0.544175	0.011055	0.600482	0.826434
orf19.1259		0.293299	2.80526e-06	-0.749146	1.74697e-14	-0.201863	0.354452
orf19.1260	LEA1	-0.218444	0.00122307	-0.69793	1.7259e-16	0.350491	0.14361
orf19.1261	CGT1	0.0126707	0.81973	-0.531583	6.6356e-16	0.259245	0.278286
orf19.1263	CFL1	-0.547264	7.89158e-11	-1.0883	1.12373e-18	-0.67281	0.0150465
orf19.1264	CFL2	-2.05533	2.52762e-107	-3.59258	7.60624e-66	-2.52795	0.0496666
orf19.1265		0.0578458	0.368163	-1.20626	3.44318e-47	0.132522	0.527045
orf19.1266		-0.0405177	0.767498	0.00490555	0.977967	-0.182761	0.463175
orf19.1267		-0.057114	0.311049	0.082991	0.178881	0.367839	0.137498
orf19.1267.1		0.276211	0.00102723	-0.832332	3.14984e-07	0.880615	0.0133603
orf19.1268		0.0308624	0.904714	-2.28397	1.99408e-10	-0.401803	0.569636
orf19.1270	FRE3	-0.10514	0.34704	-1.75981	7.45652e-32	-0.156028	0.656021
orf19.1272		-0.665814	1.83534e-23	-0.842299	2.083e-13	0.701748	0.0257271
orf19.1273		-0.10984	0.0532576	-0.510776	2.25577e-12	0.421595	0.0583458
orf19.1274		-0.193391	0.406105	0.71889	0.000359283	2.00962	0.172646
orf19.1275	GAT1	-0.529083	4.67098e-07	-0.103686	0.496252	-1.90681	9.57159e-09
orf19.1276		0.108856	0.193025	-0.336395	0.00117228	0.383397	0.311991
orf19.1277		0.612618	2.03735e-21	-1.23739	7.01925e-23	-0.511186	0.199862
orf19.1279	CDS1	0.253911	1.63759e-05	0.0902094	0.207489	-0.175826	0.454079
orf19.1280	SUI1	-0.251436	1.70209e-05	-0.156496	0.19528	0.186732	0.463772
orf19.1281		0.144228	0.0824655	0.132522	0.145913	-0.530516	0.0422007
orf19.1282	CKS1	0.12344	0.0558699	-0.134384	0.0662119	0.151334	0.706542
orf19.1283	MEC1	0.0486334	0.538822	0.0599275	0.586844	0.155552	0.450374
orf19.1285		0.4214	4.47805e-09	0.387071	0.00078702	-0.631698	0.0433994
orf19.1286		-1.30608	0.279253	0.333631	0.80975	1.01008	0.446512
orf19.1287		-1.07363	3.24487e-36	1.0962	1.3478e-19	0.738	0.0151578
orf19.1288	FOX2	-0.317159	0.00108708	4.83165	0	-1.45324	1.1547e-05
orf19.1289	SCT1	-0.0222269	0.687884	0.0573255	0.495947	-0.527808	0.0222577
orf19.1290	XKS1	1.00353	1.83568e-71	0.0355013	0.589137	-0.421572	0.0429277
orf19.1291	ABZ1	-0.150341	0.00400703	-0.623723	1.23552e-11	-0.374984	0.0665497
orf19.1295	VAS1	-0.399708	5.29645e-16	-0.547519	1.34305e-07	0.682987	0.00215925
orf19.1296		-0.546679	2.1563e-08	0.221287	0.069852	0.848651	0.00676502
orf19.1297		0.342926	5.40927e-07	-0.195881	0.0353685	-0.0665759	0.76635
orf19.1298	NUP84	-0.0789049	0.196886	-0.624299	1.70065e-11	0.69286	0.000945637
orf19.1299	RPN6	-0.0651097	0.219382	-0.159846	0.165624	0.194318	0.457762
orf19.130	VPS15	0.286278	0.000218895	0.926739	1.30484e-33	0.798795	0.00042078
orf19.1300		0.561636	9.70509e-29	-1.51716	1.61867e-75	0.867775	0.0106061
orf19.1301		0.352993	1.12527e-08	-0.325727	0.000144319	0.336219	0.155661
orf19.1302		0.625874	0.107466	-0.818056	0.0544474	1.02671	0.317303
orf19.1303		0.110592	0.0891595	-0.599487	1.23114e-15	0.525692	0.0581051
orf19.1304		-0.571688	1.77326e-14	-0.504212	0.000123472	0.944587	0.00127611
orf19.1305		-0.445645	1.01923e-13	-1.39031	6.42567e-68	0.473078	0.0587959
orf19.1306		-1.19747	3.92544e-11	-2.61525	1.48802e-56	-0.373225	0.131022
orf19.1307		-0.0944556	0.772665	1.23941	8.2828e-07	-0.557908	0.178705
orf19.1308		-0.645541	2.20688e-25	-0.117371	0.171529	-0.324683	0.226867
orf19.1309		0.0898538	0.417555	-0.323624	0.0155151	0.0521944	0.83115
orf19.131		-0.403405	0.00220621	1.1834	1.21382e-21	0.709826	0.241502
orf19.131.2		-0.144167	0.0422763	0.548138	4.30315e-09	0.942695	4.8662e-08
orf19.1310		0.0408517	0.621292	-0.497212	2.09655e-05	-0.588466	0.374021
orf19.1311	SPO75	-0.217102	0.00275913	-0.841719	6.73056e-19	-0.293315	0.271573
orf19.1313	CDR3	-0.353817	0.000104064	-0.548506	3.59248e-07	-0.137968	0.690806
orf19.1314		0.307562	8.54706e-05	-0.187255	0.130207	-0.269845	0.27764
orf19.1317	OSH3	0.469701	2.43078e-17	-0.36825	2.02997e-05	-0.215135	0.335638
orf19.1318		-0.740063	2.63057e-22	0.461067	2.80252e-08	0.320357	0.40218
orf19.132		0.313806	1.60784e-09	0.219948	0.00248124	0.381911	0.0822711
orf19.1321	HWP1	4.92096	1.87366e-38	-4.90027	1.4506e-52	-0.96202	0.00056002
orf19.1323		0.298069	2.162e-07	-0.796431	2.02242e-31	0.3529	0.0993482
orf19.1324	RAD2	-0.341013	2.38351e-07	-0.358013	0.000495886	0.198883	0.422763
orf19.1325	ECM38	-0.083456	0.341609	0.845284	6.71756e-19	-0.37155	0.238297
orf19.1326		0.572362	5.60297e-07	-0.637616	2.59572e-08	1.50178	0.0258744
orf19.1327	RBT1	1.50434	4.57818e-17	-3.41207	3.00531e-93	-1.63873	0.00590077
orf19.133		0.285241	0.0351784	0.566797	8.72464e-05	0.845276	0.00620393
orf19.1330		0.512226	0.0254059	-0.13422	0.566619	-0.208378	0.612564
orf19.1331	HSM3	0.475104	2.76159e-13	1.08207	1.38854e-32	-0.125394	0.571425
orf19.1332	SNG4	-0.553145	1.08086e-10	0.339794	0.000530067	-0.405529	0.0908465
orf19.1333	SNG3	-0.931542	3.41957e-34	0.426823	5.95792e-05	-0.590204	0.0369049
orf19.1334		-0.619924	3.74535e-12	-0.451612	0.00104816	-1.07986	0.00243861
orf19.1335		-0.888879	1.00487e-49	-0.421876	8.39731e-05	0.551651	0.024944
orf19.1336	PUP3	-0.0649424	0.303703	0.246759	0.049676	0.70803	0.00323256
orf19.1336.2		0.33876	3.19919e-06	-0.543265	5.16796e-06	0.712109	0.00212038
orf19.1338		0.358339	6.09953e-09	0.21521	0.0650348	0.21966	0.216256
orf19.1339	CPY1	0.0590877	0.228978	0.995554	3.58771e-43	-0.679036	0.00241654
orf19.134		0.826479	5.10155e-10	0.809577	1.13834e-12	0.090655	0.883999
orf19.1340		-0.0978962	0.165397	0.00965969	0.908019	-0.223562	0.456783
orf19.1341	PRR2	-0.561544	1.90811e-07	-0.293346	0.0301691	-0.39936	0.115791
orf19.1342	SHM1	-0.527488	5.57364e-30	-0.377374	8.1228e-11	-0.0169267	0.941668
orf19.1343	MED16	0.0806189	0.23464	0.0680734	0.457614	-0.0295856	0.902801
orf19.1344		-3.09642	1.55966e-38	4.26656	8.89528e-88	1.01304	0.00184612
orf19.1345	LIP8	-1.2637	2.80472e-21	1.4557	1.2471e-31	1.08857	0.00382129
orf19.1348		-1.22262	0.327205	-0.106972	0.942723	-1.18226	0.501103
orf19.1349		0.0537757	0.902971	0.207184	0.598938	-1.39582	0.0345569
orf19.135	EXO84	0.468188	1.87742e-14	0.604822	7.3943e-18	0.568048	0.00262724
orf19.1350		3.02015	0	-0.138113	0.0399016	0.161632	0.630945
orf19.1351		-0.288572	0.0601137	0.45267	0.010722	-0.274247	0.578629
orf19.1352	TIM22	-0.119396	0.0559629	-0.702811	7.14219e-19	-0.0879227	0.69904
orf19.1353		0.739091	0.000407857	0.0373596	0.819072	-0.350829	0.371412
orf19.1354	UCF1	0.670223	1.57128e-05	0.0424904	0.716504	-0.0239029	0.924661
orf19.1355		0.136273	0.0175818	0.0997753	0.226629	-0.196709	0.514029
orf19.1356		0.640419	6.71103e-11	1.01552	1.64827e-17	0.0630093	0.849739
orf19.1357	FCY21	-1.48266	6.00402e-182	-0.217547	0.173955	0.0920262	0.670975
orf19.1358	GCN4	-0.468409	2.78811e-13	-0.216134	0.0234773	0.0962663	0.742363
orf19.1359		-0.467341	2.45797e-14	0.352083	0.000310117	0.346185	0.295273
orf19.136	QDR3	-0.292885	0.00124962	0.295379	0.00179907	0.522681	0.115086
orf19.1360		-0.254426	0.0234673	-0.383113	0.000843967	0.726736	0.119704
orf19.1360.1		0.125766	0.0944261	-0.0944575	0.30707	0.151529	0.571923
orf19.1361	TIM23	-0.370584	2.10094e-10	-0.835596	2.38266e-17	1.22844	0.000873703
orf19.1362	SMM1	-0.766275	7.82955e-18	-0.45713	0.000252914	0.11141	0.751326
orf19.1363		1.05649	1.77997e-05	-3.91281	6.34714e-07	-1.10774	0.0166996
orf19.1364		-0.207235	0.00560407	-0.183691	0.0356844	-0.260198	0.164266
orf19.1365		0.155658	0.263175	-0.117181	0.421376	-0.171284	0.410224
orf19.1366		0.552823	0.118684	0.371202	0.317093	-0.00350882	0.992641
orf19.1367	MTW1	0.36067	0.000157105	0.506821	3.36351e-05	0.168665	0.498547
orf19.1367.1		0.19293	0.00488844	0.281619	0.0484921	0.907559	0.00522233
orf19.1368		0.342593	0.000203595	0.860192	5.65244e-17	-0.355898	0.114458
orf19.1369		0.83208	5.03783e-18	-2.63077	3.77708e-93	-0.478429	0.0240358
orf19.137		-0.0558748	0.48059	0.863531	6.1693e-24	0.607032	0.00696451
orf19.1370		0.102156	0.917533	-0.413299	0.681571	-1.57271	0.480229
orf19.1371		0.131769	0.0621174	-0.570844	3.90008e-12	0.36025	0.128592
orf19.1372		0.14654	0.0162234	-0.961444	1.82454e-23	-0.0445542	0.828128
orf19.1373	INP51	0.325454	4.3572e-05	0.0813457	0.432181	0.0393602	0.873503
orf19.1374		-0.127661	0.10374	0.163531	0.0462382	-0.238727	0.44937
orf19.1375	LEU42	-0.521415	3.90306e-22	1.4468	7.42753e-60	-0.802174	0.0092693
orf19.1376		-0.132924	0.0177947	-0.396713	5.11893e-08	-0.318282	0.321102
orf19.1377	IPK2	-0.0556132	0.480794	0.231121	0.00478969	0.323332	0.218921
orf19.1378	SUP35	-0.368126	1.92402e-12	0.0104657	0.873638	-0.615052	0.00173543
orf19.138	FIG1	0.330643	0.612348	0.948114	0.0616812	0.831933	0.106179
orf19.1381		0.23374	0.018211	0.318965	0.0101374	-1.48912	1.85137e-09
orf19.1382	YEA4	-0.187156	0.0818603	0.263825	0.038185	0.141758	0.530277
orf19.1383		0.261496	0.000900661	0.0579646	0.547505	0.0886727	0.734118
orf19.1386		0.324848	0.000203444	-0.729935	2.01163e-18	-0.00741037	0.979869
orf19.1387		0.0320698	0.588347	-0.439026	7.48983e-07	-0.076593	0.773711
orf19.1388		-0.759556	7.79787e-20	-0.798264	4.03588e-12	1.06881	0.000220206
orf19.1389		-0.0656212	0.232494	0.269696	5.03624e-05	0.615051	0.00963125
orf19.139	TRA1	-0.361	6.09044e-05	0.908515	1.63229e-09	-0.149545	0.450083
orf19.1390	PMI1	0.182824	0.000781769	-0.555466	1.75829e-12	-0.0664312	0.763485
orf19.1391		0.114376	0.323199	-0.881768	2.26818e-11	-0.13178	0.78129
orf19.1392		-0.0836633	0.194551	-0.185252	0.0130138	-0.103922	0.663677
orf19.1393		-0.0787794	0.390561	-0.200623	0.0880203	-0.315955	0.234372
orf19.1394		-0.086374	0.176535	0.385361	0.0141744	0.598925	0.0654004
orf19.1395		0.839737	2.19199e-28	2.99819	2.265e-122	0.583214	0.0748109
orf19.1396		0.151383	0.0188127	0.363503	8.62485e-05	-0.636241	0.0134224
orf19.1397		-0.0503372	0.581094	0.504947	1.91361e-06	0.263766	0.554667
orf19.1400		0.271701	7.10901e-06	-0.0597114	0.427782	-0.09079	0.64944
orf19.1401	EAP1	-0.369199	0.000304274	-0.330475	0.0197978	-1.05223	4.97195e-06
orf19.1402	CCT2	-0.103105	0.0264381	-0.214156	0.00121825	-0.0555613	0.779866
orf19.1403		0.568114	1.587e-22	0.37789	2.6521e-10	-0.485652	0.0188966
orf19.1404		-0.675304	3.17223e-23	-0.182425	0.0308438	0.450061	0.120281
orf19.1405	PHO13	0.0245629	0.7582	-0.934164	1.405e-20	0.116435	0.631892
orf19.1406		-0.235631	0.00583337	-0.309894	0.0100646	0.311062	0.28979
orf19.1409	VAC7	-0.00652138	0.937028	-0.966908	3.26412e-14	-0.358356	0.116543
orf19.1409.1		-0.497259	1.66156e-11	-1.72833	2.31911e-35	0.535935	0.110939
orf19.1409.2		1.54504	3.26521e-106	-1.9051	5.93755e-90	-0.186044	0.49897
orf19.1409.3		1.16854	0.0953883	2.85743	6.1728e-14	-1.07312	0.359232
orf19.1411		-0.00776846	0.967572	-1.10904	5.60573e-06	0.531294	0.375367
orf19.1412		0.124861	0.0973398	-0.242786	0.00581788	-0.243817	0.340632
orf19.1413	YFH1	0.349895	2.18036e-10	-0.784339	1.94368e-16	0.275089	0.179022
orf19.1414		-0.243306	8.12735e-07	0.616678	7.22599e-17	0.0610424	0.742007
orf19.1415	FRE10	-2.34412	0	-2.54087	2.41949e-148	-0.702909	0.107144
orf19.1416	COX11	0.206399	0.000221257	-1.24551	2.74357e-54	0.163149	0.465028
orf19.1417		0.341736	0.00016773	-0.193428	0.0609494	-0.0424325	0.880498
orf19.1418	SEC15	0.478198	1.15889e-17	-0.70276	1.04747e-18	0.201388	0.323959
orf19.1420		0.59952	3.82245e-16	-0.579972	4.58216e-07	0.834481	0.00120602
orf19.1421		0.418327	0.0125464	0.646409	0.000392337	0.416999	0.356405
orf19.1422	FZO1	0.139775	0.0213102	-1.03285	2.27813e-23	-0.537627	0.0412391
orf19.1424		0.45821	1.13476e-05	0.211882	0.0282893	-0.299585	0.143188
orf19.1426		-0.0549265	0.395689	-0.873386	2.15521e-14	-0.663658	0.00797627
orf19.1427		-0.21421	0.0233751	-0.781719	3.03711e-07	0.0442921	0.842398
orf19.1428	DUO1	0.0177605	0.85735	-0.302595	0.00303585	0.195743	0.646647
orf19.1429	SOH1	0.10698	0.178135	-0.125551	0.199174	0.410244	0.171598
orf19.1430		0.831463	0.00650296	-1.82478	3.70939e-08	-1.63961	2.39106e-05
orf19.1433		0.899033	3.08636e-32	0.8174	9.28976e-16	-0.916731	0.000381194
orf19.1433.1		3.18192	0.061181	-1.31493	0.26629	0.705487	0.285083
orf19.1434		0.06135	0.549348	-0.325552	0.000775215	0.120984	0.581788
orf19.1435	TEF1	-0.445945	8.33802e-17	-0.457436	4.84427e-10	-0.465507	0.0309858
orf19.1438		-0.869686	9.7155e-07	-1.95051	1.07937e-13	0.192738	0.894593
orf19.1439	IPK1	0.112214	0.110742	-0.0239252	0.770009	0.365544	0.143625
orf19.144	SNU114	0.0221507	0.753888	0.117628	0.188649	0.0602647	0.774394
orf19.1440		0.489671	2.12948e-15	-0.304121	5.20804e-06	0.164964	0.429955
orf19.1440.1		-1.1456	0.0875494	-0.691301	0.406067	2.50931	0.177191
orf19.1440.2		-0.577241	1.22738e-07	0.235037	0.0923458	0.583912	0.294787
orf19.1441		-0.390747	1.00523e-08	0.0962257	0.403841	0.507639	0.0131068
orf19.1442	PLB4.5	-0.534722	6.30148e-11	1.68737	1.04886e-72	0.0795127	0.841064
orf19.1444		0.156234	0.00653313	0.389753	2.54696e-05	-0.580734	0.0403554
orf19.1445	ESC4	-0.282693	0.00664088	0.468628	0.000137063	0.303951	0.239079
orf19.1446	CLB2	-0.196652	0.00167791	-0.325748	0.00148716	-0.436773	0.144511
orf19.1447		-0.288055	0.00281431	-0.111352	0.340056	0.0936297	0.774282
orf19.1448	APT1	-0.612812	1.11864e-18	-0.637836	1.16776e-06	0.561007	0.0438786
orf19.1448.1		0.224116	0.0059399	-0.0854076	0.577501	0.955378	1.77334e-05
orf19.1449		-0.247958	0.243443	3.66246	1.13252e-45	-0.025826	0.968061
orf19.145	RPB4	-0.165077	0.00545752	0.0146089	0.854255	0.607755	0.00671592
orf19.1450		1.52692	0.0968024	-3.22886	0.00433048	-0.572978	0.668992
orf19.1451	SRB9	0.178751	0.0192219	0.153816	0.163082	-0.0429481	0.835956
orf19.1453	SPT5	-0.143743	0.00823	0.211691	0.0338529	0.0218959	0.924697
orf19.1456		-1.42654	0.375649	0.732513	0.678154	2.31005	0.352916
orf19.1457		-0.0426736	0.553225	0.509918	1.36454e-09	-0.162817	0.43928
orf19.1458		-0.431984	1.09742e-06	0.101671	0.368068	0.18106	0.532079
orf19.1459	PPE1	0.152584	0.0553915	0.596258	1.03271e-11	-0.395307	0.0534913
orf19.1460		-0.0707739	0.19764	0.186083	0.00372413	-0.285253	0.134371
orf19.1461		0.0666388	0.598899	1.43995	2.76435e-27	-0.19851	0.592688
orf19.1462	SMP2	-0.279187	1.73148e-05	1.09562	2.84799e-43	0.552774	0.0153576
orf19.1464	BMT5	0.128014	0.0574011	-0.546164	1.03964e-10	-0.163487	0.451161
orf19.1465		0.119972	0.33809	0.645575	1.9225e-05	0.486451	0.22379
orf19.1466	REX2	-0.175689	0.0226915	-0.076778	0.580994	0.725053	0.0352613
orf19.1467	COX13	0.259374	7.4605e-07	-0.0384868	0.713294	-0.102817	0.728273
orf19.1468	CDC55	0.25328	3.60888e-07	0.414911	1.24594e-12	-0.396922	0.0981036
orf19.147	YAK1	0.416498	5.56934e-09	0.170198	0.0888228	-0.844612	0.00207434
orf19.1470	RPS26A	-0.49608	2.30677e-26	-0.865074	1.16326e-37	0.397665	0.188384
orf19.1471	COX4	0.180026	0.000134775	-0.0909092	0.276897	-0.516063	0.0486289
orf19.1473		1.00159	4.07633e-06	-1.60651	4.77499e-11	0.549762	0.148923
orf19.1474	SLA1	0.0852328	0.179345	0.495239	5.20527e-06	-0.97069	0.020105
orf19.1476		1.08625	0.000900445	0.881964	0.00217848	-0.417955	0.420346
orf19.1477		0.584232	6.5827e-18	1.13396	7.67872e-20	-0.36621	0.264343
orf19.1478	STT3	0.183193	0.00032363	-0.848694	1.4259e-38	-0.0600021	0.752486
orf19.1479		0.072267	0.306994	-0.131965	0.251317	-0.900575	0.0077694
orf19.1480		0.176947	0.000356854	0.0324294	0.642589	-0.68347	0.000980011
orf19.1481	HAP42	0.801574	5.1933e-33	-0.672358	8.46228e-13	-0.196514	0.431806
orf19.1482	HSK3	0.837981	7.9062e-14	-0.073821	0.582282	-0.199254	0.345857
orf19.1483		0.153308	0.0177567	-0.435976	2.44649e-05	0.416993	0.0217357
orf19.1484		0.451912	0.000116297	-0.34658	0.0313397	0.99947	0.001169
orf19.1485		0.0894289	0.113766	-0.799602	1.77426e-10	1.21728	0.000283731
orf19.1486		0.433263	1.86307e-06	-1.27819	3.74743e-23	-0.00746376	0.980761
orf19.1488		0.462897	0.00028859	0.325562	0.0262752	0.674265	0.0566635
orf19.149		1.57999	0.193364	0.182922	0.814254	-0.356466	0.707858
orf19.1490	MSB2	0.239708	0.00091872	-0.785089	2.44776e-07	-0.932531	0.000198406
orf19.1490.1		-0.028949	0.895629	-0.345444	0.116904	-0.111628	0.794359
orf19.1491		-0.0816168	0.28995	0.0837233	0.361972	0.639912	0.00566085
orf19.1492	PRP39	-0.0823548	0.356327	0.0963085	0.341446	0.896198	0.00100917
orf19.1493	RAD7	0.186843	0.00543228	0.534833	3.95883e-14	0.259709	0.291464
orf19.1494	RAD23	-0.508748	1.91684e-23	-0.166921	0.00984001	0.238655	0.288859
orf19.1495		-0.118633	0.11089	0.345212	0.00345976	0.672575	0.0485043
orf19.1496		0.354991	0.000422918	0.891253	7.43654e-15	0.417815	0.199144
orf19.1497	ZCF6	0.946313	2.64855e-15	1.25528	8.34659e-24	-0.476831	0.369842
orf19.1499	CTF1	-0.187398	0.0159425	0.915488	2.4746e-12	-0.477679	0.0761534
orf19.150	TIM17	-0.131644	0.0152384	-0.488658	6.26488e-14	0.371838	0.0992936
orf19.1500		0.221855	0.000593724	-0.133006	0.179153	-0.213995	0.452682
orf19.1502		0.153958	0.0543299	-0.32068	0.000174083	0.177496	0.58354
orf19.1504		0.00709564	0.915488	1.03938	8.31759e-43	0.212437	0.30797
orf19.1505		0.0829532	0.173595	-0.151924	0.0514231	0.0370315	0.896958
orf19.1507	AMN1	0.386904	4.04859e-10	-0.342142	2.00828e-06	0.0159594	0.952356
orf19.1508		0.607153	5.57592e-06	-0.0196777	0.871712	0.480306	0.32319
orf19.1509	ROD1	-1.85177	5.87441e-175	1.10356	4.10119e-20	0.05993	0.873604
orf19.151	TPO5	-0.404902	5.6725e-07	-0.0591532	0.516385	0.274528	0.359662
orf19.1510	SRD1	-1.19045	2.68543e-45	0.185727	0.0754853	-0.444623	0.0247411
orf19.1513	FAB1	0.290907	0.000266436	0.508662	1.08919e-05	-0.22124	0.335365
orf19.1514		0.13137	0.0101044	-0.0134504	0.89515	-0.107119	0.582721
orf19.1515	CHT4	0.267974	0.0045391	0.213698	0.0213779	-0.0104052	0.965208
orf19.1516		0.020487	0.694582	0.139528	0.0230941	0.127481	0.520129
orf19.1517	ARO3	-0.577445	2.28098e-33	-0.102569	0.128318	0.499274	0.11445
orf19.1519		0.0170358	0.826207	0.338906	0.00163631	-0.220558	0.369057
orf19.1522		0.591145	7.51247e-10	-0.0166539	0.888353	-1.07532	0.00848218
orf19.1523	FMO1	0.778932	0.00017837	1.0455	7.70934e-11	0.632209	0.390051
orf19.1524	SPR3	-1.59112	0.11202	0.571607	0.621654	2.6291	0.508706
orf19.1525		0.0114933	0.846913	-0.278059	0.00339242	-0.0216126	0.926927
orf19.1526	SNF2	-0.120089	0.125102	0.0544857	0.697396	-0.213632	0.469784
orf19.1527		0.41712	0.00117738	0.207989	0.110177	0.192046	0.529914
orf19.1528		-0.119912	0.0646547	-0.475748	8.51359e-10	0.947768	0.000108305
orf19.1529		0.555976	0.197198	-0.450987	0.281715	0.319678	0.787741
orf19.1530		0.894654	0.352573	-1.6654	0.0880056	3.21363	0.053126
orf19.1531		0.338621	3.69283e-07	0.00720985	0.950858	0.344919	0.0981855
orf19.1532	SAM37	-0.208994	0.0115331	0.4724	1.12608e-06	0.378503	0.157801
orf19.1533		-0.29352	4.19879e-06	-0.212502	0.00434301	0.513381	0.00537593
orf19.1534		-0.00806034	0.914094	0.10746	0.212891	-0.0424538	0.871821
orf19.1535		-0.266404	0.0334751	1.15569	3.22325e-23	0.165814	0.631948
orf19.1536		-0.689457	1.63977e-21	-0.0300887	0.787517	0.700453	0.087364
orf19.1538	TLG2	0.452407	5.12925e-09	0.273376	0.0107149	0.0199812	0.947911
orf19.1539		-1.3267	0.0124957	0.268117	0.677457	0.00508198	0.998019
orf19.154		-0.508103	2.26294e-07	-0.0591413	0.565746	0.513603	0.098983
orf19.1541		-0.359421	0.513788	4.08701	7.58257e-35	-1.632	0.108272
orf19.1542	HEX3	0.350185	3.07546e-09	0.226048	0.00809373	-0.277878	0.186051
orf19.1543	OPI1	0.165118	0.0247187	0.248702	0.00152947	-0.221828	0.457191
orf19.1544		0.142569	0.0346479	0.625115	2.48868e-16	-0.163692	0.515987
orf19.1545		0.0784307	0.304929	-0.63018	2.0442e-06	0.980205	0.00108555
orf19.1546		0.54092	4.48569e-19	-0.547048	3.27346e-05	0.814161	0.00497469
orf19.1547		0.525136	0.000260594	0.596413	2.70642e-06	-0.283714	0.349701
orf19.1548		0.488584	6.50646e-05	0.344623	0.00889555	0.288999	0.378617
orf19.1549		0.25012	2.11142e-05	0.239517	0.0970289	0.285972	0.316012
orf19.155	URE2	-0.432186	3.39101e-12	0.299775	1.37919e-05	0.370817	0.164756
orf19.1551		2.66074	0.300296	-0.161537	0.925114	0.758547	0.802389
orf19.1552	CPR3	0.17999	0.00164156	0.19188	0.00214546	0.300103	0.327011
orf19.1553	ENT3	0.0666659	0.194958	-0.0482529	0.450487	-0.489397	0.00424038
orf19.1555	SAC3	0.0687325	0.316817	0.00735029	0.937775	0.0475242	0.817836
orf19.1557		-0.0719534	0.580714	-0.173232	0.318148	0.585274	0.095743
orf19.1559	HOM2	-0.459951	3.99991e-18	-0.555429	1.48317e-12	0.312432	0.248688
orf19.156	FGR51	0.251106	0.000349074	0.503224	1.35099e-08	-0.459354	0.0192991
orf19.1560	POB3	-0.0200055	0.702641	0.239725	3.10637e-05	0.0417456	0.824803
orf19.1562		1.95052	1.47327e-100	-0.642029	1.80604e-08	-0.756426	0.00594325
orf19.1563	ECM3	-0.958843	1.31618e-25	0.374096	0.000703825	-0.223452	0.382493
orf19.1564		0.396946	1.6461e-14	0.979335	9.56324e-30	0.171281	0.514635
orf19.1565		-0.430185	2.93519e-08	0.328532	4.09169e-05	0.400789	0.113144
orf19.1566	UTP21	-0.821617	8.34963e-32	-2.09584	5.4712e-23	0.762231	0.00896878
orf19.1567		0.39773	1.15041e-09	0.0441986	0.563097	-0.255824	0.200994
orf19.1569	UTP22	-0.792196	7.83129e-41	-1.41275	2.36481e-18	0.312379	0.144549
orf19.1570	ERG7	0.104132	0.0627649	0.141056	0.0446184	0.0874716	0.723524
orf19.1571	ATO7	#N/A	#N/A	2.20387	0.478151	-1.93768	0.631629
orf19.1573		-0.220734	0.00123487	0.422921	4.33e-05	-0.0597553	0.783809
orf19.1574		-0.180874	0.0171822	0.276554	0.00788239	0.383804	0.197953
orf19.1575	PRS1	-0.366269	2.14542e-11	0.124128	0.0575679	0.398606	0.154058
orf19.1576		0.112951	0.112269	0.0158664	0.828563	-0.0899037	0.712401
orf19.1577		-0.449107	0.461634	-0.616356	0.450161	-1.13231	0.302499
orf19.1578		-1.03441	2.68747e-50	-1.52508	5.87936e-32	0.897818	0.000789819
orf19.158		-0.510243	4.90223e-11	-0.621085	3.77116e-06	1.34718	3.44085e-05
orf19.1580		0.513386	0.00209979	-0.188769	0.269483	0.398464	0.297088
orf19.1581		2.27443	0.424403	1.57798	0.250282	1.55804	0.520558
orf19.1582		0.24256	0.0478673	-0.812776	3.03189e-09	-0.827987	0.00974593
orf19.1584		-0.00721131	0.904401	-0.686166	1.56984e-19	-0.303007	0.477547
orf19.1585	ZRT2	-0.761062	3.08067e-51	-0.821329	7.78356e-36	-0.265874	0.264393
orf19.1586	FGR22	0.032733	0.897261	1.75583	3.27123e-13	-0.337576	0.564857
orf19.1587	HGT20	-0.992338	5.742e-17	-0.267837	0.094448	0.608162	0.362372
orf19.1588		0.304345	1.19413e-05	0.480761	5.89348e-10	-0.46242	0.0334771
orf19.1589		-0.464358	3.5434e-07	-0.260195	0.0298512	0.798686	0.00872065
orf19.1589.1		-0.0701896	0.356609	-0.000231357	0.997787	-0.825277	0.0614024
orf19.1590		0.0178963	0.852162	0.375447	0.0171823	0.838846	0.0148476
orf19.1591	ERG10	-0.115095	0.0162609	0.311121	1.47998e-06	-0.0697819	0.829143
orf19.1592		0.113058	0.129963	0.636877	4.41023e-12	0.140397	0.55821
orf19.1595		0.306253	2.08518e-06	-0.35181	0.000135447	0.174148	0.377818
orf19.1596	FGR28	-0.27977	0.0107677	-0.842576	4.47901e-11	0.000875649	0.997418
orf19.1597	ABG1	0.106507	0.0632053	-0.0440448	0.622974	-0.233882	0.222644
orf19.1598	ERG24	-0.127909	0.0408482	-0.12671	0.23274	1.07653	0.00732691
orf19.1599		-0.0577057	0.947811	0.513132	0.556924	-0.0851975	0.949289
orf19.1600		0.26163	0.00342727	-0.441767	0.00946803	-0.648447	0.00553837
orf19.1601	RPL3	-0.567049	1.30848e-36	-1.14008	2.26143e-52	0.153526	0.639959
orf19.1604		-0.493868	1.02735e-09	0.0604449	0.55891	-0.349439	0.115372
orf19.1605	PMS1	0.0789678	0.510585	0.287742	0.0328822	-0.298181	0.346442
orf19.1606		-0.344405	0.00594622	0.317542	0.0259569	1.32926	0.00927544
orf19.1607	ALR1	-0.67342	8.75525e-22	0.374384	0.00311699	-0.33105	0.269202
orf19.1608		0.0316276	0.844222	0.192018	0.304734	0.358878	0.241685
orf19.1609		-1.16264	2.13549e-74	-0.987182	2.57342e-10	0.783452	0.0271863
orf19.1610		0.092869	0.521431	0.837897	1.99395e-09	-0.168983	0.601119
orf19.1611		-0.351811	0.152625	-0.284678	0.275974	-0.825223	0.00233564
orf19.1613	ILV2	-0.539933	1.04447e-21	-0.0262807	0.759196	-0.163091	0.553318
orf19.1614	MEP1	-3.68116	9.14108e-221	-0.365594	0.0723936	-0.552026	0.277013
orf19.1616	FGR23	-0.756238	9.5503e-08	-0.482435	0.0145624	-1.02469	1.89098e-06
orf19.1617		0.759364	2.98811e-30	-1.14223	1.22917e-53	0.584285	0.041046
orf19.1618	GFA1	0.625905	3.75742e-27	-0.807735	9.4098e-28	0.552709	0.0107831
orf19.1618.1		0.335112	4.65479e-07	-0.432615	7.00912e-08	0.0351241	0.899734
orf19.1619		0.0518609	0.350043	0.206797	0.00639765	-0.406971	0.0439656
orf19.1620		2.18041	2.34073e-05	-1.01503	0.0364316	1.38084	0.0130222
orf19.1621	GPA2	0.319257	4.48864e-09	0.00778663	0.900579	-0.0117461	0.95697
orf19.1622	YCG1	0.0273874	0.704815	0.200928	0.0267086	0.127486	0.630991
orf19.1623	CAP1	-0.0724854	0.212151	-0.297261	0.000169825	-0.685777	0.0248346
orf19.1624		-0.00360135	0.954843	-0.29462	7.75247e-05	0.0609964	0.787239
orf19.1624.1		0.244531	0.4066	0.86342	0.000183575	-0.58586	0.410539
orf19.1625		0.220896	1.62185e-05	0.188194	0.00997684	-0.082023	0.713279
orf19.1626		-0.514027	1.38087e-19	-0.563973	4.99097e-07	0.981375	0.00141216
orf19.1628	LAP41	-0.0117791	0.834734	0.676053	7.06713e-22	-0.317084	0.212919
orf19.163	PAN6	-0.37202	1.59941e-09	-0.519958	4.56648e-10	0.304177	0.361163
orf19.1630		-0.187147	0.00622036	-0.124016	0.285985	-0.520059	0.0200891
orf19.1631	ERG6	-0.507192	3.23373e-23	-1.41073	3.7322e-37	1.24933	0.000174487
orf19.1632		0.268462	0.00119607	3.15231	4.43428e-136	1.03144	0.00128324
orf19.1633	UTP4	-1.05236	1.24054e-78	-1.23293	5.91421e-22	0.832243	0.00225355
orf19.1634		0.0649659	0.298255	0.555643	2.07177e-14	-0.20664	0.404493
orf19.1635	RPL12	-0.630453	1.87134e-40	-1.24222	3.68145e-48	0.502458	0.0832729
orf19.1636	STE50	-0.304362	0.000108965	0.258616	0.00628367	-0.35162	0.165991
orf19.1637		-0.0392561	0.542267	0.462923	5.80551e-08	-0.15386	0.427753
orf19.1638		-0.343997	4.59971e-05	0.201927	0.111946	-0.655539	0.0130247
orf19.1639		-0.544288	0.178833	-0.580913	0.195935	-1.49459	0.073217
orf19.164		0.0788903	0.349515	1.18198	2.60441e-18	-0.298659	0.351867
orf19.1641		-1.03568	0.0198623	0.962478	0.0175521	-1.19218	0.232819
orf19.1642		-0.902085	2.53827e-23	-0.630859	7.18587e-06	1.03624	0.00254964
orf19.1643		0.217308	1.55694e-05	-0.549572	1.74143e-14	0.295327	0.299331
orf19.1646		-1.09602	1.01712e-61	-0.752044	3.9464e-10	0.815233	0.00102916
orf19.1647		-0.449942	0.319194	0.676371	0.10393	1.01837	0.178215
orf19.1648	RAD50	-0.0533216	0.489077	0.0412447	0.752582	0.400961	0.17953
orf19.1649	RNA1	-0.250088	8.80719e-07	-0.00900895	0.878259	0.236272	0.262148
orf19.1650	TOM6	0.10263	0.592621	-0.561953	0.00107407	0.581432	0.0772155
orf19.1651		0.116872	0.62168	-0.863579	0.000159775	-1.22179	0.395948
orf19.1652	POX1-3	-0.744328	7.44579e-26	3.67522	0	-1.34714	0.000176218
orf19.1653		0.229182	0.000611368	-0.526411	1.78274e-09	0.766793	0.0123005
orf19.1654		0.121376	0.184113	-0.932846	1.15666e-11	-0.190719	0.410674
orf19.1655	PXP2	-0.433256	0.111451	5.77325	3.81566e-161	-0.535742	0.273907
orf19.1655.3		-0.118478	0.0316342	0.0143036	0.843387	-0.292604	0.152412
orf19.1656		-1.11201	4.7995e-25	0.677256	7.99847e-08	-0.860393	0.0134684
orf19.1658		-0.0587257	0.340465	0.523638	1.11052e-12	-0.280957	0.200363
orf19.1659	ALG8	0.0110827	0.877247	-0.163564	0.187762	-0.00872894	0.970438
orf19.166	ASG1	0.0576923	0.362735	-0.0462333	0.559355	0.240641	0.448791
orf19.1661	DBP5	-0.186556	0.000104351	-0.177863	0.00374185	0.293443	0.136146
orf19.1662		0.0470378	0.39023	-0.862856	2.77702e-30	0.600946	0.02843
orf19.1663	MNT2	-0.604788	4.58449e-21	-0.156753	0.0330349	0.117327	0.681449
orf19.1664		0.695988	2.17452e-22	1.52469	2.34531e-88	0.321184	0.219517
orf19.1665	MNT1	0.494388	1.19854e-23	-0.854727	2.70135e-41	-0.395669	0.0211771
orf19.1666		0.897789	1.16954e-39	-1.56046	1.53983e-42	-0.684484	0.0128796
orf19.1667		0.0121569	0.901786	0.331694	0.0127239	-0.0761069	0.726889
orf19.1667.1		-0.206868	0.205817	-0.0381714	0.819495	0.800351	0.0630929
orf19.1668		0.116781	0.244864	0.326654	0.00182578	-0.252948	0.236407
orf19.1669	AFG3	-0.0241939	0.638811	-0.343768	3.76504e-05	-0.0571237	0.765131
orf19.1670	BRO1	-0.245107	0.000692854	0.494539	6.0726e-08	-0.205142	0.399953
orf19.1671	UTR2	0.0906963	0.0861514	0.00972067	0.894082	-0.240057	0.350915
orf19.1671.1		0.536599	0.636137	-2.09969	0.144007	1.95729	0.579306
orf19.1672		0.279575	3.26552e-09	-0.623593	3.07634e-27	0.108958	0.584571
orf19.1673	PPT1	0.0761198	0.175332	-0.526783	4.79106e-14	0.856376	0.000177541
orf19.1674	CDC53	0.125318	0.0161687	0.225038	0.00322123	0.444143	0.0605038
orf19.1675		0.125552	0.0705505	0.254661	0.00183036	0.196762	0.320982
orf19.1676		-0.131432	0.136922	1.03238	1.20381e-20	0.59181	0.0747825
orf19.1677		-0.539583	2.36986e-16	0.540983	9.01285e-12	-0.168994	0.366794
orf19.1678		-0.337739	9.85073e-05	0.0371164	0.715177	-0.315831	0.167692
orf19.1679		0.261608	0.52602	-0.815919	0.0522894	-0.75176	0.429456
orf19.168		-0.376364	1.83393e-08	-0.104569	0.223234	0.718548	0.0217552
orf19.1680	TFP1	-0.0637766	0.196915	-0.128843	0.037584	-0.640381	0.00630505
orf19.1681		0.0469151	0.731204	1.36974	7.09312e-37	-0.32705	0.23873
orf19.1682		0.258226	2.77294e-08	0.390943	2.07095e-11	-1.01949	7.37136e-08
orf19.1683	PPH21	-0.0201185	0.726352	0.283841	3.43118e-06	-0.221385	0.252818
orf19.1684		-0.243191	0.0190048	-0.289448	0.0194197	-0.140721	0.541699
orf19.1685	ZCF7	0.161105	0.181032	-0.230128	0.189291	-0.644494	0.358082
orf19.1686		-0.168522	0.0380533	0.234552	0.00445218	0.443353	0.0841262
orf19.1687		-1.06655	2.23499e-66	-0.930127	3.67785e-16	0.901937	0.00919486
orf19.169	CHO2	-0.165705	0.00768225	-0.250131	0.001963	0.639404	0.0543399
orf19.1690	TOS1	0.162995	0.00620808	-0.666508	2.01615e-15	-0.764803	5.6863e-05
orf19.1691		-4.83802	7.51179e-101	2.46091	1.72143e-14	2.94256	0.0128512
orf19.1693	CAS4	-0.0205238	0.810351	-0.127126	0.33028	-0.585775	0.0188565
orf19.1697		-0.140251	0.0128121	-0.0193516	0.782312	0.561308	0.0143061
orf19.1698		0.0322935	0.691051	0.0242343	0.812562	-0.212895	0.364738
orf19.1699	BZZ1	0.251773	5.38832e-06	0.631631	8.06062e-23	0.394244	0.0796228
orf19.17	SCP1	-0.0184093	0.899467	0.662857	1.83728e-07	0.44941	0.199113
orf19.1700	RPS7A	-0.621064	4.19603e-43	-1.19116	7.08738e-81	0.547965	0.0689562
orf19.1701	RKI1	0.068379	0.280612	0.0309283	0.766649	0.367288	0.305322
orf19.1702	ARF3	0.330757	2.7454e-06	-1.02151	4.07662e-26	-0.0440319	0.839986
orf19.1704	FOX3	-0.392723	2.51948e-07	3.58686	2.95478e-250	-0.647724	0.094126
orf19.1706	MET18	-0.441146	9.66478e-09	0.692419	4.99933e-12	0.630481	0.284055
orf19.1707		-0.767534	7.69579e-10	0.0364198	0.844448	1.74076	0.000231003
orf19.1708		-1.24363	6.18997e-33	-1.44207	2.09774e-16	1.29486	0.00736991
orf19.1709		0.695844	3.86244e-20	2.1406	9.64873e-64	0.239166	0.520881
orf19.171	DBP2	-0.952607	5.93008e-58	-1.48588	3.98237e-17	0.587616	0.00814752
orf19.1710	ALI1	0.184542	0.000120814	0.177987	0.00233178	-0.117737	0.608561
orf19.1711	END3	0.258966	3.63973e-05	0.365153	1.59932e-07	-0.0876659	0.683056
orf19.1712	GEA2	0.286958	6.62144e-08	-0.380692	2.70331e-05	0.282785	0.142924
orf19.1714	PGA44	-4.00499e-05	0.999887	-0.105902	0.705081	-0.990521	0.0548594
orf19.1715	IRO1	0.476637	1.37635e-16	-0.747717	3.25235e-29	-0.663158	0.00677618
orf19.1716	URA3	-0.523578	1.63436e-19	-0.361249	1.54156e-07	1.13842	0.000694378
orf19.1717		0.175893	0.0922159	-0.119136	0.253139	0.202563	0.546954
orf19.1718	ZCF8	0.506068	4.2281e-12	-0.364458	0.000743809	0.224472	0.33925
orf19.1719	SGA1	1.4407	5.73497e-57	0.910892	2.46071e-30	-0.074144	0.784854
orf19.172	RPC19	-0.850893	1.78819e-39	-0.718824	1.55582e-12	0.639022	0.0815397
orf19.1720		0.024147	0.81775	-0.273539	0.0598469	0.53645	0.0512465
orf19.1721	NCE103	1.41314	2.66809e-48	0.742857	1.15286e-07	1.31704	0.000441239
orf19.1723		-0.212667	0.0184504	0.858307	1.02689e-08	0.521576	0.0280477
orf19.1724		1.01302	0.00348488	-1.26086	0.000228703	1.75426	0.0329202
orf19.1725		0.0167075	0.864961	-0.589521	0.000343394	-1.10803	0.000285365
orf19.1727	PMC1	-0.0190323	0.758833	-0.066463	0.500484	-0.155643	0.53205
orf19.1728		0.428009	0.196085	1.6434	2.59957e-12	-0.381599	0.345578
orf19.1729		-0.154838	0.0561545	0.310757	0.000211774	0.00938119	0.970459
orf19.173		0.120961	0.079684	0.0789068	0.562968	-1.53464	4.96431e-05
orf19.1730		-0.0940862	0.131653	0.0955624	0.229118	-0.100044	0.698988
orf19.1734		0.127455	0.0215915	0.22301	0.0176803	-0.0196333	0.919633
orf19.1735		-0.641512	7.209e-07	-0.000866039	0.994398	0.53919	0.22043
orf19.1736		0.115653	0.501269	0.254698	0.112242	0.424203	0.51784
orf19.1737		0.0599908	0.946024	-0.868156	0.278649	-0.361583	0.628986
orf19.1738	UGP1	0.494899	2.58935e-27	0.147188	0.0253119	-0.357837	0.142061
orf19.1738.1		0.0456372	0.58571	-0.812565	1.18731e-08	0.363551	0.140971
orf19.1741	DIT1	0.618883	0.000115408	0.12866	0.401587	-1.30077	0.258749
orf19.1742	HEM3	0.574589	1.56593e-21	-0.123031	0.279073	0.30168	0.333369
orf19.1743	ACS1	-0.245553	6.78453e-06	2.33517	4.69259e-225	-0.700281	0.00108425
orf19.1744	HEM4	0.350425	7.77586e-05	0.186202	0.22867	0.284063	0.33691
orf19.1745		0.108348	0.452085	-0.770084	9.80747e-06	-1.07834	1.15282e-05
orf19.1746		0.55825	1.97524e-05	-1.62319	5.00257e-23	-0.732229	0.0169988
orf19.1747	KIP2	0.422923	5.82055e-06	-0.173897	0.0505343	-0.405745	0.156624
orf19.1748		-0.866976	6.02173e-06	1.37458	3.6684e-16	-0.752702	0.0594798
orf19.175		0.0477575	0.603582	0.403709	0.0002836	-0.18965	0.565032
orf19.1750	SLR1	-0.110532	0.0401859	0.00744418	0.922939	0.149913	0.566549
orf19.1751	SPT23	0.133365	0.0410268	-0.246236	0.00507511	-0.37409	0.124809
orf19.1753	PUS7	-1.0965	1.28662e-73	-0.71886	9.86151e-15	0.851481	0.000739679
orf19.1754	CMK2	-0.12522	0.0397669	0.526654	1.84449e-14	-0.289485	0.25029
orf19.1755	SET2	0.0609947	0.358815	-0.0459445	0.623821	0.157269	0.513909
orf19.1756	GPD1	-1.35949	2.48171e-74	-0.364117	0.00509088	-0.56448	0.0511473
orf19.1757		-0.415523	2.24593e-07	-0.506358	0.000303226	0.20533	0.488328
orf19.1759	PHO23	0.177333	0.00394566	0.294185	0.000187243	-0.216857	0.318745
orf19.176	OPT4	-0.431995	0.0022225	0.0332321	0.832338	-0.593935	0.0496897
orf19.1760	RAS1	0.701091	1.08512e-36	-0.187702	0.011778	-0.844379	0.00161394
orf19.1761		0.381819	2.02524e-08	-0.226073	0.0830032	0.539508	0.0122623
orf19.1762	OCA1	-0.0654671	0.417964	0.398199	1.21853e-05	0.357477	0.159303
orf19.1763	IFR1	-0.0844978	0.602682	1.47301	1.24598e-20	0.653053	0.0453252
orf19.1764		0.120047	0.0763122	0.780124	3.52565e-22	-0.666714	0.0412981
orf19.1765		-0.072893	0.391317	-1.03642	1.1357e-17	0.664741	0.00463112
orf19.1766		-0.822932	0.00571312	-1.02928	0.00666853	0.231613	0.746198
orf19.1767		-0.127972	0.200848	0.175488	0.0796598	0.824579	0.0124406
orf19.1768		-0.138255	0.301397	-0.0528716	0.702805	-0.414692	0.261249
orf19.1769		-0.160452	0.0588608	0.294224	0.00579196	-0.00702153	0.975291
orf19.177		-0.653423	9.12349e-10	0.598423	2.14373e-05	-0.350456	0.243761
orf19.1770	CYC1	0.133797	0.00366473	-0.460457	1.24221e-06	0.194542	0.531804
orf19.1771	CWC22	-0.172761	0.0522335	0.0821823	0.350495	0.626099	0.0105207
orf19.1772		-0.66089	1.42395e-20	-1.39	1.13526e-17	0.638219	0.0520775
orf19.1773	RAP1	-0.185992	0.00345703	-0.649662	7.18704e-17	-0.254829	0.246441
orf19.1774		0.894147	1.16517e-05	-2.0657	4.22698e-09	-0.262508	0.791625
orf19.1776		0.435436	2.02814e-06	0.13145	0.272254	0.610065	0.0561864
orf19.1777		0.0479537	0.47064	0.593552	1.3374e-07	-0.159286	0.463727
orf19.1778		-0.810804	0.490388	0.356302	0.746524	1.15134	0.465577
orf19.1779	MP65	-0.279457	2.90221e-07	-0.286635	0.00271308	-0.666686	0.000133089
orf19.178		0.283648	4.00675e-05	0.741866	2.38981e-18	0.0672566	0.811053
orf19.1780		-0.379418	0.50284	-0.92032	0.179166	-1.15181	0.441313
orf19.1782		-0.045574	0.407101	-0.272842	0.00135124	0.137238	0.609417
orf19.1782.1		-1.24449	0.000391523	0.973716	0.00711768	0.321898	0.61106
orf19.1783	YOR1	-1.00278	2.79771e-46	0.776283	1.19341e-10	0.304851	0.288486
orf19.1785		0.202139	0.00289252	1.19475	4.05231e-50	-0.288072	0.367989
orf19.1789		-0.158988	0.00864653	-1.24552	2.79503e-55	0.490696	0.204992
orf19.1789.1	LYS1	-0.278538	1.75144e-09	-0.0321714	0.640603	-0.133217	0.532178
orf19.1791		-0.756746	3.53363e-29	-1.59694	1.35758e-63	0.884673	0.0011521
orf19.1792		0.441397	1.22949e-11	-0.89526	2.6341e-22	-0.120029	0.561381
orf19.1793		0.0863417	0.316689	-0.724461	5.15172e-08	-0.634802	0.00391308
orf19.1794		0.247646	0.00274438	-0.887262	1.90727e-24	0.548298	0.0840659
orf19.1795	PUF3	0.229542	0.000243289	-1.64204	8.48602e-49	-0.0353168	0.877336
orf19.1795.1		0.370795	4.32175e-05	-1.16662	1.15789e-15	-0.165078	0.600208
orf19.1796		-0.325838	5.02069e-09	1.1803	3.29803e-35	0.190098	0.415749
orf19.1797		-0.950117	4.10918e-19	-0.180654	0.286024	-0.0052177	0.988075
orf19.1798	TSC2	0.0360169	0.641295	-0.129667	0.142595	0.0544505	0.807415
orf19.1799	GAP5	-0.244733	2.27052e-06	-1.07613	6.66165e-41	-0.284394	0.22293
orf19.18	IMH3	-0.711714	7.22308e-49	-1.5334	6.95148e-111	0.614575	0.0150168
orf19.1800		0.264418	0.000132783	-0.915986	6.29592e-20	-0.17944	0.473872
orf19.1801	CBR1	-0.0506972	0.311929	-0.549969	3.16085e-13	0.23	0.331445
orf19.1802	OFD1	-0.796373	1.50382e-38	-1.12762	6.85693e-45	0.248353	0.41954
orf19.1803	CDC43	-0.145835	0.166706	0.44826	0.000405424	0.36545	0.159534
orf19.1804		0.0926649	0.169797	-0.679407	1.03385e-14	0.862576	0.00893322
orf19.1805	PEX14	-0.0179583	0.774844	1.47343	3.86424e-82	-0.386098	0.187697
orf19.1806		-0.615095	0.0157968	0.499525	0.0422608	-0.322008	0.579595
orf19.1808	MED5	0.379987	5.95502e-08	-0.00760351	0.925271	0.390748	0.144404
orf19.1813	FLC2	0.075398	0.207235	-0.0240799	0.777612	-0.257153	0.20694
orf19.1814	STT4	0.494258	6.25758e-15	-0.0550506	0.547657	-0.202471	0.330751
orf19.1815		-0.641434	7.41328e-28	-1.19955	1.40335e-74	1.3863	0.081903
orf19.1816	ALS3	3.98966	6.72456e-107	-4.25313	1.95092e-107	-1.10872	0.000193205
orf19.182		-0.210311	0.000471309	-0.637313	4.04394e-13	0.708848	0.00415425
orf19.1821		#N/A	#N/A	#N/A	#N/A	1.42727	0.593303
orf19.1822	UME6	1.72196	1.92568e-31	-3.86214	5.12686e-83	-0.372147	0.249974
orf19.1823		0.761892	2.30873e-21	-0.499053	9.53424e-07	-0.427748	0.0329254
orf19.1824	PGA50	0.276446	0.849156	-3.82709	0.0895589	-1.63047	0.0838787
orf19.1825		-0.450814	0.00159135	-0.187253	0.291952	0.078019	0.78765
orf19.1826	MDM34	0.649161	4.67251e-24	-1.8533	6.39887e-42	-0.881847	5.27019e-05
orf19.1827		0.151835	0.723575	1.34789	0.000832489	1.56086	0.19004
orf19.1828	BUD16	-0.086147	0.366127	0.147658	0.205784	0.952125	0.00126739
orf19.183	HIS3	-0.267325	8.84462e-05	-0.810571	1.93791e-15	0.642951	0.173616
orf19.1830		0.0342492	0.70756	-0.335082	0.10202	-0.123338	0.759953
orf19.1831		1.78207	0.428284	-3.09815	0.237966	0.846113	0.817533
orf19.1832	FCY23	-0.949689	2.29917e-37	-0.552425	3.92084e-05	0.422204	0.191437
orf19.1833		-0.781032	1.7652e-49	-1.13464	1.47072e-49	1.27285	0.000317757
orf19.1834		0.50955	4.04986e-11	-0.32924	0.000309733	0.312681	0.251523
orf19.1835	PEA2	-0.139804	0.0830428	0.049992	0.668355	0.148528	0.524875
orf19.1836	APN2	0.291222	0.000339943	0.132011	0.184399	0.55218	0.067923
orf19.1837	TBP1	-0.000541417	0.991526	0.83055	1.26973e-08	-0.0920733	0.773088
orf19.1839	RPA190	-0.877741	1.73824e-41	-1.39948	7.38325e-32	0.851726	0.000593521
orf19.184	MDM10	0.219989	0.00298969	-0.0307043	0.740469	0.182843	0.463561
orf19.1840		0.0782088	0.173368	0.547895	1.26189e-09	-0.0616842	0.811155
orf19.1841		0.0649452	0.647168	0.368022	0.00743463	0.166809	0.523551
orf19.1842	BUD5	-0.19451	0.0216787	0.122151	0.285105	-0.117262	0.664573
orf19.1843	ALG6	0.122028	0.122006	-0.27596	0.00346593	-0.421442	0.0615197
orf19.1844		-0.374262	0.43813	-0.439735	0.390807	0.20658	0.892521
orf19.1847	ARO10	0.325925	7.46761e-06	1.3014	1.15427e-24	0.0925518	0.75846
orf19.1848.1		0.446172	1.18995e-05	-0.085643	0.62799	0.162334	0.454332
orf19.1849		-0.324422	3.66838e-07	-0.394839	3.51215e-07	-0.120868	0.608287
orf19.185		0.133096	0.00880984	-0.712727	1.5073e-30	0.363929	0.176354
orf19.1850	SIW14	-0.133699	0.0651076	0.32193	4.80692e-05	0.0482868	0.867722
orf19.1852		0.0766239	0.31098	1.11942	1.75738e-21	0.322379	0.203125
orf19.1853	HHT2	0.431044	5.38141e-12	0.0889065	0.487553	-0.0273727	0.90198
orf19.1854	HHF22	0.528555	2.76612e-14	-0.253468	0.100841	0.330619	0.220204
orf19.1855		-0.365402	0.00216314	0.439823	0.000616772	-0.424647	0.409299
orf19.1856		0.105367	0.171974	0.275126	0.00295923	0.177782	0.436933
orf19.1857		-0.821994	2.49011e-33	2.10885	8.97396e-168	0.647271	0.0409128
orf19.1860	LSC2	-0.0947276	0.057108	0.62217	1.21989e-24	-0.710711	0.00400716
orf19.1860.1		0.312134	5.82441e-08	0.327254	0.000633186	0.0183689	0.946734
orf19.1861		0.467441	1.66127e-10	0.292116	0.000342259	-0.502127	0.0270238
orf19.1862		1.73058	1.19676e-138	2.58537	6.82737e-86	-0.152435	0.450594
orf19.1863		0.77452	0.0757451	1.03279	0.000550295	0.55269	0.470169
orf19.1864		-0.223855	5.90921e-05	0.1722	0.0424615	-0.0714504	0.797491
orf19.1865	MCS7	-0.106661	0.0460572	0.2354	0.000145786	0.454387	0.227142
orf19.1866	VMA10	0.0763448	0.245247	0.12838	0.143452	-0.183106	0.440461
orf19.1867		-0.220108	0.164799	-0.279875	0.117473	-0.622873	0.189358
orf19.1868	RNR22	-1.7569	7.54008e-56	2.10882	1.04676e-81	-0.363127	0.367054
orf19.1871		-0.0844801	0.283738	-0.122218	0.319732	-0.102644	0.591745
orf19.1872		0.170552	0.000391122	0.149585	0.0285001	-0.600978	0.00212773
orf19.1873		0.07402	0.172202	0.122687	0.055215	-0.313487	0.133859
orf19.1874		0.609548	0.280018	0.503975	0.232765	0.0799315	0.934984
orf19.1876		0.0759931	0.246112	0.328594	2.05158e-06	-0.0634386	0.81109
orf19.1877		0.312655	0.000900176	0.510709	0.000684851	0.294439	0.31489
orf19.1878	MED4	0.159788	0.02439	0.543113	1.06883e-13	0.144092	0.571003
orf19.188		-0.130955	0.030822	-0.0858973	0.547505	0.438926	0.15501
orf19.1880	HEM15	-0.0429129	0.388977	-0.535086	3.82675e-15	-0.0507723	0.813799
orf19.1881	LPT1	0.320623	1.16403e-08	0.194529	0.00363783	-0.234505	0.382746
orf19.1883	YCS4	0.0510841	0.422408	0.0191004	0.829734	-0.256781	0.182643
orf19.1885	TAF4	0.0141218	0.828855	0.533416	1.89113e-13	0.0252502	0.909199
orf19.1886	RCL1	-0.660724	4.52317e-28	-0.219144	0.00636368	0.771328	0.0011733
orf19.1887		1.02405	9.15893e-42	0.234113	0.0068606	-0.917382	0.00309419
orf19.1888		0.549251	1.22464e-11	-0.0243686	0.791481	-0.929729	0.000155727
orf19.1889		-0.0811036	0.174644	-0.079044	0.445576	0.384801	0.0953575
orf19.1890		-0.2182	0.0046309	0.761614	1.0324e-16	-0.984595	0.00394339
orf19.1891	45017	0.218244	9.00008e-06	0.985273	2.31119e-40	-0.931585	3.55042e-05
orf19.1893		0.897052	6.87399e-43	-0.170347	0.0193316	-0.912758	5.74491e-05
orf19.1896	SSC1	0.338518	2.78043e-10	-0.891555	1.21164e-27	-0.386683	0.0532344
orf19.1897		-0.533815	2.98087e-13	-0.868394	1.33257e-16	-0.66577	0.00545587
orf19.190		0.0657343	0.426349	-0.0556732	0.712613	0.677103	0.160275
orf19.1900		-0.395306	9.68146e-08	0.0452287	0.575673	0.438974	0.120631
orf19.1901	MCM3	0.196576	0.00219679	-0.0653773	0.523311	-0.404258	0.111474
orf19.1902	NOC4	-0.949208	1.73058e-36	-0.573112	1.58493e-05	0.263091	0.232447
orf19.1906		-0.439696	0.224157	0.295644	0.408959	-0.332179	0.704422
orf19.1907	EMC9	-0.356188	2.39325e-07	0.183156	0.0822943	-0.188172	0.398728
orf19.191	KIC1	-0.0961719	0.0957812	-0.0148397	0.87443	-0.836547	0.000343401
orf19.1910		-0.0858754	0.381204	0.558879	1.25051e-06	-0.479447	0.0711079
orf19.1911	PGA52	-0.381518	6.54415e-11	0.487309	1.75548e-12	-0.193802	0.608213
orf19.1913		-0.359188	8.72913e-06	0.0704097	0.421096	-0.153504	0.637799
orf19.1914	FAV3	-0.497975	8.08356e-07	-0.310916	0.0101879	0.0636857	0.808195
orf19.1915	MPP10	-0.901634	1.35917e-48	-0.681519	5.49346e-09	0.909892	0.000217242
orf19.1917		-0.063605	0.264194	-0.382745	1.60475e-07	0.243301	0.299174
orf19.192		0.164199	0.0406892	-0.778336	2.8926e-19	-0.280103	0.160338
orf19.1920		2.21525	0.444333	0.811982	0.638959	0.846113	0.817533
orf19.1923	RRN3	-0.671128	1.16338e-23	-0.638116	1.88676e-07	-0.021483	0.935063
orf19.1925	TLO5	-0.0513543	0.438457	1.21851	6.43112e-41	0.701293	0.00211333
orf19.1926	SEF2	0.320591	0.000778786	1.07844	3.06918e-28	0.000987307	0.996668
orf19.1927	SNM1	-0.502663	3.69284e-06	0.541208	1.191e-07	-0.349873	0.214205
orf19.193		0.497338	6.85457e-06	0.191988	0.0562433	-0.048045	0.844299
orf19.1930	CFL5	-0.782564	0.423567	-2.56547	0.125784	2.31005	0.352916
orf19.1932	CFL4	-0.573552	0.574959	-1.17177	0.415492	-2.03722	0.172068
orf19.1933		0.371622	5.41884e-07	0.195578	0.0244147	0.148562	0.554842
orf19.1934	HST3	0.0796641	0.267332	0.137659	0.221348	0.21004	0.372427
orf19.1935		0.389038	0.116184	0.244451	0.329052	-0.74585	0.45751
orf19.1936	SNF1	0.193965	0.000593824	0.059445	0.427952	-0.771226	0.000454818
orf19.1938		-0.0381799	0.733124	0.370418	0.00162801	-0.0379067	0.904739
orf19.1939		0.290635	0.0399971	-0.140642	0.405903	0.132194	0.73798
orf19.194		0.366418	2.02768e-07	0.0320494	0.686359	0.369842	0.114751
orf19.1940		0.248368	2.6604e-05	0.23086	0.00640927	-0.161043	0.486085
orf19.1941	NUF2	0.141758	0.088786	0.356491	8.57203e-05	0.11206	0.624809
orf19.1942	SGE1	-0.560828	5.70394e-13	0.0351401	0.737775	-0.616293	0.00829577
orf19.1943		-0.20526	0.573478	0.372469	0.278961	-0.707512	0.0362498
orf19.1944	GPR1	0.964165	6.36286e-53	-0.323993	0.0727431	-1.17374	0.00174199
orf19.1945	AUR1	-0.0769438	0.220914	-0.210672	0.00839105	-0.741408	0.050596
orf19.1946		0.508816	2.16431e-16	0.428977	0.00160829	-0.679643	0.00257993
orf19.1948		0.309481	0.00040217	0.299782	0.00493755	-1.17495	1.77699e-05
orf19.1949	VPS1	0.045513	0.432434	0.021692	0.766124	-0.0662075	0.74529
orf19.1950		0.182227	0.148726	1.49607	6.59801e-25	0.800335	0.00619065
orf19.1953		0.213477	0.00121133	0.698734	4.98402e-17	-0.0864605	0.73132
orf19.1954	PUS4	-0.416001	2.22064e-12	-0.0804426	0.274834	0.0161691	0.936014
orf19.1955		-0.0946307	0.406744	-0.163311	0.156345	-0.798634	0.128745
orf19.1956		-0.0121017	0.79963	-0.69746	1.5134e-12	0.161805	0.515951
orf19.1957	CYC3	-0.0309874	0.644604	-1.27414	2.55933e-49	-0.0780712	0.786986
orf19.1958		0.306738	0.537279	-0.308675	0.471992	0.415062	0.515813
orf19.1959		-0.0720318	0.323776	-0.452262	0.000524204	0.237479	0.396845
orf19.1960	CLN3	-0.518044	6.71657e-11	-0.540214	6.93531e-05	-0.83044	0.0311527
orf19.1961		-1.01332	1.16957e-48	-0.272232	0.00404782	0.271679	0.274053
orf19.1963	GDS1	-0.280087	0.000120639	-0.744128	1.87316e-07	0.19301	0.420855
orf19.1964		-0.482146	1.26907e-08	-0.262537	0.0141229	-0.59742	0.0100719
orf19.1966	BUD23	-0.920555	6.41046e-31	0.0788019	0.434299	0.553579	0.0580603
orf19.1967		0.0702235	0.264091	-0.789928	1.27754e-16	1.14145	7.57834e-05
orf19.1968		0.585965	8.80648e-05	0.586178	6.29925e-06	1.1285	0.0107603
orf19.1968.1		0.085068	0.492162	-0.404491	0.00445332	0.425821	0.439108
orf19.1969	CCW14	-0.172266	0.0165953	-0.385437	3.41925e-06	0.483836	0.0913226
orf19.1970		-0.12265	0.0442617	0.41187	2.3877e-07	-0.181504	0.373925
orf19.1971	TRY3	-0.951483	4.7427e-51	-0.0950914	0.296135	-0.512551	0.0300539
orf19.1972		-0.142644	0.0253248	0.525642	3.6948e-05	-0.154169	0.496402
orf19.1973	HAP5	-0.068546	0.309539	0.2929	0.000125466	-0.0817727	0.777542
orf19.1974	TFS1	0.459276	1.2716e-14	1.28488	1.07945e-54	-0.0181988	0.939714
orf19.1975		-0.0915809	0.304867	0.175949	0.204357	1.109	0.000376549
orf19.1976	TRX2	-0.261238	0.256506	0.0390598	0.887818	0.0554062	0.887179
orf19.1977	URA4	-0.148906	0.00876353	-0.000879502	0.993159	-0.0111448	0.959016
orf19.1978	GIT2	1.37571	7.5354e-137	-1.02875	2.42008e-53	-0.0391689	0.877399
orf19.1979	GIT3	0.386101	3.27042e-05	0.19043	0.123138	-0.905932	0.00155097
orf19.198	ASN1	-0.555723	3.1411e-31	-1.29352	1.60686e-74	0.120772	0.715725
orf19.1980	GIT4	-0.381983	0.343368	0.424128	0.294869	0.14851	0.808144
orf19.1981	IMP2	0.288316	0.000122819	-0.0419578	0.730096	0.30257	0.241529
orf19.1985		0.0354826	0.747607	3.34652	1.13641e-233	-0.748918	0.00758712
orf19.1986	ARO2	-0.536537	3.55218e-27	-0.66412	5.13448e-22	0.313984	0.202258
orf19.1988	CDC45	-0.119409	0.0976289	-0.158652	0.0803673	0.192543	0.575082
orf19.1989	DCW1	-0.251931	2.12188e-06	0.232011	0.000205106	0.445748	0.0113456
orf19.199		0.307375	1.46594e-06	0.660565	5.05672e-19	-0.548934	0.0328435
orf19.1990	SNX4	0.169534	0.00849998	-0.0148501	0.846657	-0.307582	0.169117
orf19.1991		0.198161	0.000212553	0.00655147	0.935823	-0.326217	0.0651577
orf19.1992	SIR2	0.583673	7.84637e-07	-0.111219	0.309228	0.108816	0.611684
orf19.1993		-0.177222	0.00454995	0.121269	0.1693	0.328386	0.172101
orf19.1994		0.0377915	0.604077	-0.148069	0.168128	-0.162659	0.504122
orf19.1995	MNN24	0.336836	2.99719e-07	0.413664	1.7425e-08	-0.0237854	0.940368
orf19.1996	CHA1	-1.47829	2.56757e-166	0.336942	0.000789809	0.341653	0.229911
orf19.1998		-0.0612295	0.387056	-0.307429	0.000187126	0.348942	0.185933
orf19.1999		0.250509	0.00480231	0.433375	4.22719e-06	-0.202452	0.34922
orf19.20	RTS1	0.303934	2.18937e-07	0.412525	5.21369e-05	-0.348495	0.233639
orf19.200		0.168727	0.0097572	0.258804	0.000210613	0.711304	0.00221999
orf19.2000		-0.618816	7.38708e-11	-0.725902	2.71154e-09	0.35852	0.164175
orf19.2001		-0.0441176	0.569428	0.170391	0.0413088	0.740985	0.00735055
orf19.2002		-0.0104931	0.842725	0.15843	0.0260734	0.26828	0.197925
orf19.2003	HNM1	-0.0751337	0.281782	-0.512345	2.76964e-05	0.16152	0.515766
orf19.2005	REG1	0.0469305	0.381043	-0.743465	1.43054e-11	-0.449708	0.0265587
orf19.2006		0.191963	0.0477611	0.377953	0.00251264	0.286678	0.308352
orf19.2006.1	COX17	0.481535	2.28499e-10	-1.40129	5.33683e-45	0.303578	0.37956
orf19.2007		0.120186	0.0714317	-0.411158	6.88625e-07	-0.17744	0.401807
orf19.2008		-0.314264	1.49275e-07	0.105383	0.177689	0.579805	0.0502586
orf19.2009	PEX12	0.543969	1.31387e-13	0.660579	2.57253e-14	0.0238708	0.917659
orf19.201		0.538988	1.33656e-06	0.330171	0.043751	0.881173	0.0100694
orf19.2010		0.949683	0.425234	0.971393	0.241309	-1.21752	0.469767
orf19.2012	NOT3	0.0706146	0.180644	-0.12899	0.161611	-0.100308	0.60024
orf19.2013	KAR2	0.352873	3.70249e-14	-1.1575	3.06846e-74	-0.266884	0.249035
orf19.2014	BCY1	0.15564	0.000871021	0.24809	6.8073e-06	-0.509333	0.0169689
orf19.2016	ERG28	0.257238	6.09925e-05	-0.159967	0.0551447	0.652905	0.0101367
orf19.2017		-0.732519	1.15189e-35	-0.86361	7.46433e-33	0.448539	0.0616797
orf19.2018		-0.620524	7.23145e-08	-0.169378	0.193049	0.121173	0.773445
orf19.2018.1		0.552491	0.00408683	1.3992	2.16352e-10	0.824467	0.0193298
orf19.2018.2		-0.423856	0.00144627	-0.342413	0.0208763	0.822265	0.0339757
orf19.2019		0.0758467	0.225469	-0.593945	4.03137e-05	0.924424	0.00457471
orf19.202	CDC47	-0.138092	0.010385	0.30744	0.000107051	-0.0746341	0.804669
orf19.2020	HGT6	-0.783621	3.42096e-05	-0.415595	0.0108414	-0.788874	0.00488841
orf19.2021	HGT8	-0.593541	1.18315e-19	1.26958	3.01589e-20	-0.973853	0.00325899
orf19.2023	HGT7	-2.00178	5.19858e-147	-2.14467	3.25757e-07	-0.166195	0.557697
orf19.2024		-0.11804	0.883827	0.483283	0.527817	1.33636	0.428655
orf19.2025		0.22309	0.864439	-0.826935	0.552948	0.648133	0.759022
orf19.2026	UBP13	0.121439	0.0327265	-0.288047	0.000312394	-0.364687	0.0791656
orf19.2028	MXR1	-0.739317	1.94472e-24	-0.731969	7.54196e-17	0.360638	0.1194
orf19.2029	RFC5	-0.104444	0.0911324	0.184433	0.0543154	-0.282522	0.198088
orf19.203	STB3	0.824739	2.131e-20	-0.147544	0.0917437	-0.670746	0.019585
orf19.2030		-0.0509899	0.650622	1.22685	5.1543e-26	-0.717406	0.00565154
orf19.2031	VPS24	-0.131277	0.181575	0.788808	3.44563e-14	-0.476796	0.258526
orf19.2032		-0.0713028	0.500404	0.46077	8.00293e-05	-0.0557829	0.826797
orf19.2033	PGA19	0.972023	0.179638	-1.01174	0.144149	0.108102	0.834117
orf19.2034		0.618063	0.831446	1.48296	0.463464	1.25497	0.753818
orf19.2035		2.26998	9.47383e-47	-3.26539	5.31156e-74	-2.69613	6.91425e-05
orf19.2036		2.76685	0	-1.47791	1.60686e-24	-1.69827	6.25389e-12
orf19.2037		0.536447	7.55603e-15	-0.159015	0.0765029	0.367142	0.150327
orf19.2038		-0.693185	0.0564369	0.368939	0.326806	0.984383	0.386764
orf19.2039	MSF1	0.175099	0.00103018	-0.459116	5.75399e-09	0.330219	0.233458
orf19.204		-0.913185	2.33084e-10	1.06496	7.83334e-11	0.130707	0.769407
orf19.2040		-0.729919	1.71935e-23	0.13952	0.152344	0.244405	0.308585
orf19.2041		0.0562522	0.389827	0.167835	0.0785482	-0.282661	0.299184
orf19.2042		0.0962725	0.179899	-0.421588	1.82259e-07	0.189583	0.487263
orf19.2043		-0.14934	0.0608129	0.341699	5.39122e-05	-0.525961	0.034956
orf19.2044	PGA27	-0.329615	0.0304129	-0.353916	0.0379502	-0.169097	0.59922
orf19.2045		-0.556909	4.92944e-20	-0.29988	9.45023e-05	-0.269168	0.267013
orf19.2046	POT1-2	0.0461329	0.603132	0.0834609	0.35795	-0.58497	0.00637086
orf19.2047		0.0828281	0.452484	-0.2069	0.104738	-0.097561	0.702084
orf19.2048		1.01361	2.06135e-12	2.09909	3.08647e-42	-0.0386401	0.897877
orf19.2049		-0.0299872	0.870482	-1.15003	2.5925e-07	1.04367	0.0255037
orf19.2050		0.442253	3.25111e-11	0.324867	9.35099e-06	-0.634661	0.0155857
orf19.2051		0.354857	1.33407e-07	-0.158666	0.106132	-0.516485	0.0841651
orf19.2054	FGR15	0.427591	6.8142e-07	0.376071	2.24952e-05	-0.278509	0.360291
orf19.2055	NPL6	-0.124747	0.0260277	0.309071	7.7978e-05	0.389656	0.20082
orf19.2057		0.0831006	0.121435	-0.579335	4.84231e-10	0.0871995	0.654936
orf19.2059		-0.760229	1.72727e-06	-0.916631	5.74577e-06	-1.2146	0.000219104
orf19.206		0.0890535	0.190638	-0.975775	3.38322e-11	-0.303698	0.221623
orf19.2060	SOD5	0.981357	3.56398e-14	-0.0909914	0.615691	-0.940709	0.0168776
orf19.2061		1.84024	0.261419	-2.11343	0.19613	-0.322324	0.595651
orf19.2062	SOD4	0.534593	0.0736219	2.14248	2.69688e-27	-0.0839569	0.876525
orf19.2063		-0.266757	0.000631292	0.322157	0.000816983	0.134153	0.58288
orf19.2064		-0.00160649	0.984606	-0.958392	9.86051e-21	-0.366753	0.0839371
orf19.2065		0.554923	4.3093e-09	1.14606	4.4361e-34	0.586678	0.118557
orf19.2066		-0.0565309	0.543652	-0.414284	0.00197213	0.789445	0.0195198
orf19.2066.1		0.376689	4.24167e-07	-0.100232	0.455553	0.156726	0.636116
orf19.2067		0.811603	2.0635e-38	0.456469	2.47343e-06	-0.443724	0.180796
orf19.2068		0.222448	0.000525131	-0.0041252	0.958638	-0.392304	0.0900118
orf19.2069	SMF3	-0.0379217	0.567933	-0.534689	2.14339e-09	-1.59994	7.84204e-11
orf19.207	PGA55	-0.434678	0.000143391	-1.07642	1.44458e-14	-0.639744	0.019383
orf19.2070		0.0489737	0.353589	0.00363593	0.955485	-0.421836	0.0494815
orf19.2071		-0.420159	0.550065	-0.329442	0.668774	-0.226072	0.924693
orf19.2072		0.105184	0.422295	0.396637	0.00261366	-0.27459	0.351005
orf19.2073		0.192764	0.00401582	-0.00697792	0.9302	-0.476572	0.125905
orf19.2074		-0.111347	0.823999	0.532709	0.20466	0.168849	0.671118
orf19.2075	DFG5	-0.168	0.00773717	0.321711	8.00551e-05	-0.149212	0.745889
orf19.2076		0.800899	1.51635e-13	2.10296	1.29634e-89	-1.24719	2.03438e-06
orf19.2077	ZCF9	-0.513816	1.67417e-06	0.260588	0.0313033	-0.650117	0.00744336
orf19.2078		0.271275	1.16434e-05	-0.561815	2.88021e-10	-0.696454	0.00267379
orf19.2079	PHHB	0.568579	1.27135e-05	-0.528389	0.0018949	-1.15666	0.0018396
orf19.2081	POM152	-0.152746	0.0165233	-0.0567022	0.531226	0.0963074	0.673837
orf19.2082	SAP30	0.489197	0.0993075	0.299583	0.228363	-0.264993	0.671342
orf19.2084	CDH1	0.259907	4.79475e-05	-0.21874	0.00460079	-0.383847	0.0917612
orf19.2087	SAS2	0.805927	1.72574e-25	-0.247266	0.000529917	-0.157971	0.458756
orf19.2088	DPB4	-0.17043	0.00907813	0.377661	1.41945e-06	-0.0992806	0.710582
orf19.2089		0.380178	8.74048e-07	0.655002	2.28366e-10	-0.531712	0.016225
orf19.209	DFG10	0.0841613	0.476304	0.145087	0.289435	-0.143448	0.583752
orf19.2090		-1.21145	6.03505e-68	-0.540998	0.000172264	0.800914	0.0122895
orf19.2091		0.228806	2.89392e-06	0.329071	1.76579e-06	-0.00469825	0.983759
orf19.2092		-0.321466	1.02253e-07	0.478973	1.13914e-13	-0.0727835	0.809993
orf19.2093	RFA1	-0.259489	1.95315e-06	0.742304	8.50298e-34	-0.567608	0.0110926
orf19.2094	PDR6	0.209965	0.00136959	-0.348699	7.02149e-06	-0.660997	0.0176606
orf19.2095		0.0503805	0.316129	-0.158112	0.0111582	-0.584062	0.039138
orf19.2097		-0.128197	0.121512	0.0410769	0.759306	-0.266507	0.296176
orf19.2098	ARO8	-0.279001	6.4589e-09	0.574793	1.61514e-19	-0.670163	0.00579925
orf19.2099	HIR1	0.164043	0.0161476	0.0895704	0.291108	-0.177202	0.425664
orf19.21		-0.173635	0.106329	1.5009	3.5519e-47	-0.105577	0.693387
orf19.210		0.79299	5.6187e-13	-0.0291341	0.79855	-0.72803	0.00207572
orf19.2101		0.0880244	0.19942	-0.103856	0.282607	-0.218903	0.31727
orf19.2102	CKB1	-0.418141	4.70678e-10	-0.293499	0.000532013	0.372582	0.199814
orf19.2104		0.181649	0.0283008	0.459197	4.10496e-08	-0.4206	0.144265
orf19.2105		-0.135134	0.213503	0.368005	0.00034801	-0.540518	0.135178
orf19.2106		0.177913	0.0324903	0.71696	2.49446e-10	0.0530523	0.796821
orf19.2107	MUQ1	0.0535048	0.38155	0.295184	0.0015596	-0.468686	0.114541
orf19.2107.1	STF2	1.81308	1.12235e-11	0.991804	9.33051e-08	-0.708726	0.0107446
orf19.2108	SOD6	0.0328954	0.78905	-0.79634	7.1072e-09	-1.32056	0.000156211
orf19.211		1.17422	5.72178e-21	-0.215818	0.0785226	-1.24882	0.0001669
orf19.2110		-0.226955	0.0130569	-0.26278	0.0224534	-0.29941	0.218142
orf19.2111		-0.166482	0.00657815	0.30709	1.32415e-05	0.25308	0.388783
orf19.2111.2	RPL38	-0.466139	1.05453e-11	-0.956155	7.17275e-24	0.465179	0.119621
orf19.2112		0.224608	0.00693087	-0.199973	0.0504305	-0.256547	0.209356
orf19.2113		-0.211409	0.000636197	0.102511	0.187535	-0.4914	0.00935476
orf19.2114		-0.543152	2.76096e-06	2.81608	5.03663e-95	0.164999	0.595792
orf19.2115		-0.570364	3.44575e-23	-1.05187	1.5055e-31	0.659095	0.0155418
orf19.2116	NAT2	0.531586	7.08584e-20	0.140767	0.133128	0.574313	0.0172678
orf19.2117	LEU5	0.206963	0.0052497	0.420923	1.0373e-08	-0.688965	0.00203723
orf19.2119	NDT80	-0.572851	5.36784e-18	-0.390181	0.00822358	-0.247156	0.20318
orf19.212	VPS28	0.2034	0.0660402	0.312611	0.0217325	-0.598227	0.0213534
orf19.2123		0.117451	0.379292	0.396272	0.000914972	0.248114	0.244552
orf19.2124		-0.0325521	0.683477	0.508528	5.20668e-08	-0.18129	0.6307
orf19.2125		0.636879	2.5044e-13	0.5589	2.06496e-05	0.882351	0.00101616
orf19.2127	CST5	-0.107658	0.457686	1.52453	3.21978e-37	0.212421	0.346599
orf19.2128		0.0687808	0.274066	0.124203	0.143782	0.794224	0.000576893
orf19.2129		-0.113387	0.118584	0.168792	0.121618	0.518388	0.0574392
orf19.213		0.00164783	0.9741	0.174386	0.00236909	0.038301	0.834651
orf19.2131		-0.0059246	0.921534	0.176102	0.0202416	0.240918	0.256174
orf19.2132		-0.0301195	0.660251	0.685561	3.21007e-12	0.0915446	0.642132
orf19.2133	LIP4	0.416463	0.00080032	0.318256	0.00774861	-0.610991	0.0352015
orf19.2135	TSM1	0.0504819	0.480732	0.657681	3.30495e-10	0.330904	0.0976201
orf19.2137		-0.282948	3.72548e-05	-0.603618	7.52358e-10	0.373044	0.151175
orf19.2138	ILS1	-0.761984	1.03338e-40	-0.12016	0.24243	0.33225	0.107678
orf19.2143		-0.877385	8.23181e-53	-0.454825	0.00166415	0.731844	0.000543731
orf19.2146	HAT2	-0.0451956	0.441279	0.887753	3.9941e-36	0.0142916	0.946653
orf19.2149		0.112728	0.0813518	0.55414	3.85853e-12	-0.130278	0.608892
orf19.215		0.222681	0.00156386	-0.0208319	0.87399	-1.68646	5.22453e-15
orf19.2150		-0.227341	0.000121867	0.462373	2.79779e-10	0.613743	0.00503866
orf19.2151	NAG6	0.0894616	0.132507	0.412355	1.89495e-06	0.0937044	0.686368
orf19.2154	HXK1	5.19212	0	-4.61073	0	-1.87552	1.80881e-08
orf19.2156	NAG1	6.93839	0	-5.75913	0	-2.50835	3.05219e-17
orf19.2157	DAC1	6.8675	0	-6.44328	0	-1.97316	2.2369e-09
orf19.2158	NAG3	-1.68513	2.13348e-124	0.255268	0.0452342	0.531063	0.0748291
orf19.216		0.144962	0.0440699	-0.0257316	0.767728	-0.239413	0.296204
orf19.216.1		0.391343	0.0174586	-0.11288	0.517769	0.256492	0.363701
orf19.2160	NAG4	-0.908398	0.365027	1.74963	0.0364102	1.50749	0.39522
orf19.2163		-0.501248	6.40029e-17	0.997432	1.76972e-23	0.774624	0.0140135
orf19.2164.1		-1.89388	0.129728	-0.575601	0.758038	-2.03945	0.505366
orf19.2165		-0.0840212	0.240693	1.07149	6.9238e-16	0.655773	0.0427513
orf19.2166	VMA5	0.129503	0.0215445	0.535848	1.01043e-08	-0.265772	0.200128
orf19.2167		-0.925623	2.25714e-36	-0.655383	5.76986e-08	1.51806	1.4052e-07
orf19.2168		0.777208	0.00731328	2.43605	1.28334e-45	-1.34942	0.000401753
orf19.2168.3		0.0143727	0.793331	-0.0376366	0.682165	0.479071	0.0329062
orf19.2169		1.16523	0.571614	-1.43125	0.460077	-0.122042	0.97614
orf19.217		0.585741	0.129078	-0.178957	0.608687	-0.760486	0.424792
orf19.2170	PHM7	-0.561398	2.76385e-24	0.570416	1.17615e-10	-0.908603	2.47881e-05
orf19.2172	ARA1	0.232499	0.00162033	2.44244	3.25913e-60	0.422709	0.0813499
orf19.2173	MAF1	0.478426	1.40551e-08	-0.359913	0.000989837	-1.10083	3.5231e-05
orf19.2174	RAD57	0.231083	0.0129679	0.501876	8.55001e-09	-0.0639129	0.816146
orf19.2175		-0.214443	0.00383375	-0.909778	3.26972e-19	-0.659949	0.000696183
orf19.2176	IFM3	-0.163383	0.308274	0.00725718	0.967265	1.13607	0.00302779
orf19.2177		0.185448	0.435743	-0.101413	0.625872	0.536531	0.32099
orf19.2178	MRS4	0.077006	0.173905	-0.633217	1.44591e-12	-0.0107133	0.953196
orf19.2178.1		0.0883523	0.481315	0.207013	0.101246	0.101934	0.669766
orf19.2179	SIT1	-0.65878	0.000297204	-1.1235	1.38887e-05	-1.49329	2.11038e-06
orf19.2179.2	RPS10	-0.566352	1.9805e-33	-1.1408	1.67586e-75	0.664506	0.00974296
orf19.218	BUD20	0.261329	0.803966	1.28263	0.0884341	1.23512	0.492792
orf19.2180		-0.112829	0.150867	0.0762633	0.415242	0.0355012	0.8938
orf19.2181		0.0391043	0.823622	0.10561	0.545569	-0.681015	0.312985
orf19.2182	BLM3	-0.179785	0.0100092	-0.0232494	0.84109	-0.403853	0.0925705
orf19.2183	KRE30	-0.868468	1.32876e-55	-0.752002	3.3567e-21	0.312005	0.100888
orf19.2184		0.172823	0.00858834	0.574608	1.2412e-11	0.296878	0.263702
orf19.2185	NSA1	-1.23348	3.93969e-58	-0.964782	2.34402e-10	0.766183	0.00844763
orf19.2186	SEH1	0.183668	0.00434628	0.204172	0.0431704	-0.333347	0.170703
orf19.2187	ALG7	0.258274	4.35854e-05	-0.401096	2.1073e-08	-0.253713	0.212164
orf19.2190	VRP1	0.0182828	0.820346	0.654976	3.04259e-08	-0.759005	0.00977452
orf19.2191		-0.609083	2.86956e-14	0.355491	0.000418056	0.335266	0.332646
orf19.2191.1		-0.744762	2.05898e-24	-0.754555	3.2366e-10	1.91989	2.67076e-07
orf19.2192	GDH2	1.65492	1.66442e-31	0.9735	9.92153e-14	-1.67759	9.37392e-10
orf19.2193	PRS5	-0.41374	6.35068e-12	-0.0816647	0.337937	0.0910255	0.711279
orf19.2194	APM4	0.341016	2.02408e-06	0.0732815	0.382503	0.269572	0.189661
orf19.2196		0.0829966	0.243338	0.0478178	0.569142	0.461421	0.11748
orf19.2197		0.515319	0.602024	0.234129	0.768743	0.24326	0.768334
orf19.2198	FLC3	-0.143671	0.0212738	-0.244845	0.00044076	-0.491277	0.017414
orf19.2199	PHO86	-0.421476	3.38733e-09	0.785814	1.05043e-13	-0.323419	0.125263
orf19.22		-0.342281	2.23752e-06	0.103378	0.261724	0.160589	0.742983
orf19.22.1		0.622194	0.729072	-2.35449	0.234977	-0.509271	0.755527
orf19.220	PIR1	0.327876	8.84322e-05	-0.11916	0.30979	-0.900007	0.0754475
orf19.2200		0.132754	0.0262277	0.212223	0.00630694	0.0986629	0.701677
orf19.2201		0.0497849	0.47855	-0.524322	0.000342607	1.23393	0.000284424
orf19.2202		-0.10709	0.696245	2.64998	5.67292e-37	0.032184	0.966719
orf19.2203.1		1.055	4.12893e-08	-0.596003	0.000514603	-0.305229	0.463289
orf19.2204		0.215205	0.0113692	-0.023685	0.796318	-0.247718	0.277856
orf19.2204.2	RHO2	0.19613	0.0265577	0.173845	0.0999943	0.0806995	0.661732
orf19.2208		0.102501	0.0996305	-0.316851	0.00973475	-0.434407	0.139023
orf19.2209	YVC1	-0.0646736	0.282755	0.392841	6.35743e-10	-0.30256	0.151194
orf19.2210		0.962724	9.65516e-21	-0.117777	0.284978	-0.14156	0.433482
orf19.2211		-0.139134	0.878113	-1.72139	0.197921	-1.72658	0.0255339
orf19.2212		0.0202137	0.907465	-0.253229	0.152087	0.890534	0.0355935
orf19.2213		0.263272	0.00747399	-0.169705	0.0800284	-0.00202716	0.996251
orf19.2214		0.0635796	0.206982	-0.934333	2.92511e-49	0.536435	0.100313
orf19.2215	GLE1	0.142323	0.0227428	0.392177	4.52073e-07	0.299192	0.337133
orf19.2216	PDS5	0.027814	0.732682	-0.0221072	0.852667	-0.0358493	0.853408
orf19.2219	ORF298	0.0969389	0.150546	0.42849	2.60369e-05	-0.144176	0.573065
orf19.2220		0.0348712	0.974027	2.77871	7.49951e-06	1.54602	0.343826
orf19.2222		-0.191661	0.00507687	0.161202	0.0846645	-0.306769	0.358193
orf19.2227		0.150473	0.145675	0.619564	1.21893e-09	-0.662531	0.0367675
orf19.2228		0.0581387	0.407011	0.506596	2.31507e-10	-0.0530982	0.809105
orf19.2229		-0.0734885	0.442282	0.309639	0.0134687	0.367737	0.186243
orf19.223		0.0975388	0.0950479	0.476641	1.04008e-06	-0.30847	0.13135
orf19.2230		-0.00617108	0.953531	0.339039	0.038821	1.06393	0.00048725
orf19.2231		-0.316731	7.61897e-05	1.21059	3.68136e-51	0.240991	0.44405
orf19.2232	RPL11	-0.497944	8.36811e-20	-1.07991	1.1927e-12	1.38099	0.00022041
orf19.2233	PRE2	-0.22703	1.03633e-05	0.186153	0.00190145	0.599128	0.000717881
orf19.2236	FHL1	-0.28721	0.000454853	-0.349724	0.0172085	-0.457291	0.0428014
orf19.2237	SPR1	-0.967746	0.134647	0.190122	0.786981	0.772294	0.800615
orf19.2237.1		-0.521117	1.76783e-07	-0.5365	0.000104422	0.689863	0.010963
orf19.2238	LTE1	0.271507	0.00290224	-0.56367	6.30498e-05	-0.441058	0.112818
orf19.2241	PST1	0.687102	3.4962e-19	2.96326	1.61362e-91	0.606565	0.0489562
orf19.2242	PRB1	-0.331449	0.00103497	0.365107	0.0038299	-0.9274	0.000562778
orf19.2244		0.0148255	0.829967	0.623063	8.91432e-09	1.39055	0.0153491
orf19.2245	YPT72	-0.0927492	0.128152	0.20472	0.0181585	0.196043	0.283665
orf19.2246		-0.173603	0.00684977	-0.27376	0.0172623	-0.16254	0.422436
orf19.2247		-0.154845	0.584437	-4.48193	7.64394e-15	-1.01892	0.000755414
orf19.2248	ARE2	0.316492	1.04073e-05	1.13741	7.86351e-54	0.402632	0.233075
orf19.2249		0.191014	0.00168934	-0.452716	1.77933e-07	1.14124	0.000305985
orf19.225		-0.289951	1.95531e-05	0.703382	4.90741e-17	0.25392	0.271663
orf19.2250	SPE3	-0.171239	0.00387427	-0.556642	1.11458e-07	0.0949902	0.790086
orf19.2251	AAH1	-3.01184	7.17467e-91	-0.326905	0.315399	1.19833	0.0104306
orf19.2252		-1.38429	0.462619	-1.12562	0.668386	#N/A	#N/A
orf19.2253		0.239088	0.297418	1.31788	5.7557e-15	-0.74691	0.298304
orf19.2256		-0.493841	1.98626e-13	0.20054	0.00605462	0.525715	0.0278562
orf19.2257		-0.0417664	0.385124	-0.139261	0.0165957	-0.0857551	0.723193
orf19.2258		-0.141335	0.149435	0.324229	0.0056988	0.436762	0.10144
orf19.2259		0.0321596	0.563461	-0.757617	4.33445e-29	0.458481	0.0937635
orf19.2260		-0.033359	0.643317	-0.167888	0.0535462	0.366046	0.111447
orf19.2261		0.0627858	0.50092	0.310331	0.00867212	-0.138306	0.642456
orf19.2262		0.201067	0.0158212	2.08002	1.40845e-120	0.184075	0.529216
orf19.2263		-0.134482	0.0373226	0.285546	0.000759806	0.0610273	0.794862
orf19.2264	OLE2	-0.356674	4.27898e-07	-0.226233	0.00611697	-0.696292	0.000969532
orf19.2265		-0.0232201	0.655927	-0.0541826	0.418992	-0.267539	0.194066
orf19.2266		-0.339118	3.56838e-06	-0.0137626	0.911216	-0.0405811	0.869596
orf19.2267	RFA2	-0.0586346	0.291268	0.147676	0.0452465	-0.125963	0.543182
orf19.2268	RCK2	-0.1249	0.0213724	0.828636	2.23315e-33	-0.127655	0.638879
orf19.2269		0.28459	6.50719e-06	0.863379	3.98465e-09	0.667749	0.0129717
orf19.227	COX7	0.400362	4.96244e-07	-0.0847194	0.522218	0.862953	0.0166305
orf19.2270	SMF12	0.518247	1.01853e-14	-1.0336	4.0517e-27	-0.580696	0.0233941
orf19.2272	AFT2	0.0976627	0.273401	-0.0188486	0.886081	-0.90204	0.00159312
orf19.2274		0.249474	0.0990852	0.369513	0.00721335	0.13553	0.734686
orf19.2275		-0.113297	0.0289537	-0.866632	2.10563e-38	0.270006	0.30224
orf19.2276		-0.125671	0.0462949	0.13176	0.326486	0.798056	0.00222333
orf19.2277	TPK2	0.0753755	0.217231	1.06493	1.36864e-42	-0.503261	0.0211729
orf19.2278		0.285388	2.09026e-06	0.304835	0.0155492	0.603137	0.00181609
orf19.2280	ZCF10	0.822056	1.08284e-16	0.949747	7.05176e-20	-0.464571	0.0559682
orf19.2281		-0.211592	0.170985	0.25129	0.0947037	0.277403	0.475135
orf19.2282		0.165039	0.409224	0.622643	0.000207651	-0.618767	0.147659
orf19.2283	DQD1	-0.0442224	0.401312	0.290907	0.00016461	-0.0247802	0.914465
orf19.2284		-0.396761	4.6774e-08	1.41111	1.26445e-42	-0.499175	0.0924003
orf19.2285		-0.569469	0.0330538	0.836587	0.00160187	0.532448	0.124678
orf19.2286		-0.603562	6.47179e-29	-0.275996	0.00444058	0.293247	0.18182
orf19.2287	RPA12	-0.6494	1.2796e-15	-1.06438	2.65155e-18	1.3993	0.000525729
orf19.2288	CCT5	-0.187674	5.91854e-05	-0.12638	0.0254401	0.107274	0.603563
orf19.2289	ARP3	0.136627	0.0105602	0.414782	1.79519e-08	0.0236885	0.913798
orf19.229		0.111605	0.138961	0.289975	0.000850029	0.630884	0.00272402
orf19.2290	TOR1	-0.0731912	0.262767	0.520723	2.8246e-07	-0.435087	0.0494592
orf19.2296		-0.011631	0.879826	2.65392	3.86272e-92	-0.511214	0.0532088
orf19.2297	ARL3	0.127514	0.0690886	0.0983089	0.342778	-0.283223	0.229324
orf19.2298	WBP1	0.0401967	0.457884	-0.465991	3.28065e-11	-0.360877	0.0624131
orf19.2299		-0.341142	5.53423e-05	-0.844361	5.43056e-12	1.14259	6.8931e-05
orf19.23	RTA3	1.81895	1.29597e-156	-0.963032	2.7406e-25	1.15432	0.0951123
orf19.230		0.67858	4.828e-14	-0.545603	3.74907e-07	0.496705	0.13369
orf19.2301		-0.0925285	0.174969	-0.027537	0.791167	0.639707	0.0224933
orf19.2302		0.224361	0.0107831	0.137689	0.140342	-0.284999	0.17329
orf19.2303	FGR16	0.205478	0.0422205	0.0225113	0.811854	0.144257	0.579808
orf19.2304		-0.0748123	0.198123	0.242578	0.00108944	0.351905	0.113117
orf19.2305		-0.180265	0.0110344	0.500761	6.52776e-09	1.00855	0.00139728
orf19.2306		0.00468185	0.947892	0.418505	0.000409714	-0.134658	0.668749
orf19.2307		0.0267422	0.682879	0.249575	0.000452865	0.179783	0.394167
orf19.2308		-1.05629	1.09137e-62	-1.159	1.18799e-16	-0.294682	0.2608
orf19.2309	PET127	-0.683346	9.34068e-24	-0.993529	2.48181e-08	0.3182	0.358932
orf19.2309.2	RPL2	-0.500768	2.89561e-21	-1.0812	4.34813e-14	0.491285	0.0850664
orf19.231	APL2	0.18491	0.000778048	-0.223919	0.00524148	-0.0179342	0.930675
orf19.2310		-0.292813	0.100461	-1.058	1.63928e-05	1.01889	0.135417
orf19.2310.1	RPL29	-0.421833	0.00510955	-0.90412	1.12697e-08	0.724899	0.07406
orf19.2311	RPL82	-0.463918	2.69171e-21	-1.16545	5.10991e-55	0.173621	0.54507
orf19.2312		-0.354158	5.76742e-05	-0.0974973	0.350699	-0.369045	0.307506
orf19.2313		0.0139618	0.85103	0.628988	8.42943e-16	-0.149255	0.470316
orf19.2314		-0.896224	5.93787e-24	-0.706155	5.39666e-09	1.20924	2.94779e-06
orf19.2315	RTG3	0.042945	0.535195	-0.0395391	0.647725	-0.30698	0.189529
orf19.2317		0.115368	0.797213	-1.33292	0.0084102	-0.0146984	0.980847
orf19.2318.1		-0.284582	1.8463e-05	-0.276132	0.0151985	0.162128	0.459276
orf19.2319		-0.829791	7.0467e-34	-0.46627	0.000335407	0.819043	0.0133808
orf19.232		0.332741	3.20895e-05	0.290841	0.000715842	-0.12447	0.620233
orf19.2320		-0.646337	2.1789e-23	-0.709049	3.39291e-09	0.742304	0.0151616
orf19.2322.3	ERP5	0.365931	1.04419e-09	-0.329819	0.00051068	-0.0220377	0.913654
orf19.2324	UBA4	-0.165308	0.0289221	0.121983	0.130429	-0.272974	0.318574
orf19.2325		0.24741	0.0083916	0.294345	0.00327677	-0.491066	0.0510869
orf19.2326		-0.297683	2.33074e-05	0.0465768	0.582843	-0.346558	0.156378
orf19.2328		0.307653	3.62139e-07	-0.268981	0.00223797	-0.702389	0.0075114
orf19.2329.1	RPS17B	-0.576177	2.51111e-30	-1.17746	1.39971e-49	0.388003	0.197864
orf19.233.1	HRT1	-0.215552	0.000356298	0.156189	0.0413694	0.355673	0.158679
orf19.2330		-0.593273	5.37556e-19	-0.917779	4.36283e-18	0.168794	0.542278
orf19.2331	ADA2	-0.130481	0.15706	-0.721405	7.25218e-09	-0.260133	0.333379
orf19.2332		-0.328695	0.776331	-4.16516	0.0490674	-1.26811	0.629198
orf19.2333		-0.175461	0.0147759	-1.64544	2.84017e-51	-0.213235	0.37887
orf19.2334	BIG1	0.0412492	0.602481	-0.510137	0.000347455	-0.0198383	0.9354
orf19.2335		-0.154803	0.00477161	0.0618045	0.501383	-0.435336	0.0616948
orf19.2336		1.39223	0.00272252	-2.34506	2.33049e-06	-1.63636	0.254356
orf19.2337	ALP1	-0.465292	2.67035e-10	-0.837089	4.29159e-09	-0.0249601	0.97804
orf19.234	PHA2	-0.0317083	0.617997	-0.488973	2.25757e-10	0.322453	0.273486
orf19.2340	CDC48	0.0190482	0.683874	-0.0909932	0.267676	-0.598684	0.00244663
orf19.2341	HNT1	-0.0923582	0.158666	0.719259	7.03053e-16	-0.499775	0.0963657
orf19.2342	SFT2	0.145804	0.138892	0.183141	0.149865	0.310625	0.198351
orf19.2343	VPS23	-0.209444	0.020712	0.474055	2.31891e-07	-0.0425152	0.862373
orf19.2343.1		-0.064854	0.370825	0.0688506	0.51168	0.0814296	0.710151
orf19.2344	ASR1	1.15467	4.69785e-37	4.6538	0	0.609784	0.13574
orf19.2346		-0.25572	0.000514424	0.958583	2.82742e-24	0.257636	0.254383
orf19.2347	MNN2	-0.108603	0.0696756	-0.385309	2.99897e-08	0.116213	0.580978
orf19.2350		-0.435828	9.20785e-06	-0.495282	8.60245e-06	0.796179	0.0450409
orf19.2351	NIT3	-0.287997	3.46173e-07	0.434625	1.49954e-10	-0.0367539	0.895279
orf19.2352		-0.485997	1.33549e-11	0.226095	0.0102374	0.0285695	0.913957
orf19.2356	CRZ2	-0.563125	0.00034243	-0.0160279	0.941777	-0.402677	0.410827
orf19.236	RPL9B	-0.29973	9.75439e-08	-1.18047	1.57086e-33	0.707436	0.0180371
orf19.2360	URA2	-0.627579	2.23991e-18	0.0149082	0.915074	-0.00399767	0.983889
orf19.2361	SPT10	0.0669153	0.373435	-0.0335294	0.688618	-0.215551	0.443542
orf19.2362		-0.781001	8.17087e-16	-0.18276	0.220594	1.14949	0.000238777
orf19.2363		-0.206168	3.42482e-05	-0.649718	3.04734e-27	0.00651916	0.975033
orf19.2364	MIS11	-0.909515	2.35235e-64	-0.73692	4.93201e-17	-0.318006	0.178317
orf19.2365	POL2	-0.635568	2.29503e-16	-0.141161	0.301915	-0.0848584	0.736653
orf19.2366		0.762734	0.301331	-0.399156	0.510251	-2.68036	0.128504
orf19.2367		-0.0424473	0.692357	0.635573	4.16322e-08	0.123969	0.778071
orf19.2368		-0.339618	3.48579e-05	0.343055	0.00243116	0.249794	0.369365
orf19.2369		0.0877032	0.188617	0.129636	0.179969	0.615504	0.11401
orf19.2369.1	ATX1	-0.12151	0.081279	0.358659	0.0694985	1.74699	NA
orf19.2370	DSL1	0.492594	6.56982e-10	0.0311532	0.743953	0.391244	0.178269
orf19.2371		-0.682988	5.80045e-20	0.934906	1.39593e-18	-0.67877	0.0880461
orf19.2372		-1.06854	6.0016e-57	-0.606547	7.13404e-12	0.531073	0.0936659
orf19.2376		0.492629	0.203447	-0.375786	0.288633	-1.05751	0.148366
orf19.2378		-0.172247	0.039016	-0.178582	0.0732266	0.247636	0.364006
orf19.2379	NOT4	0.0571926	0.28953	0.010571	0.899726	-0.49593	0.0522091
orf19.238	CCP1	0.111972	0.0170448	1.8017	2.52188e-73	-0.079994	0.70107
orf19.2381		0.633054	9.01474e-14	0.244825	0.154961	-0.356751	0.198285
orf19.2382		0.185385	0.00127948	-1.3225	2.25344e-36	0.535333	0.0418537
orf19.2383	YKU80	0.274433	0.00252457	0.211297	0.0217575	0.0245024	0.915129
orf19.2384	MTG1	-0.337384	2.4484e-05	-0.399643	5.73068e-06	0.518055	0.123733
orf19.2385	KTI12	-0.42893	2.55072e-08	-0.15476	0.204088	1.30073	0.000391464
orf19.2386		-0.665826	2.32533e-15	-0.469069	0.00010545	0.955534	8.71627e-06
orf19.2387		0.157488	0.00724359	-0.969502	2.38035e-23	0.286678	0.244591
orf19.2389		-0.0754896	0.387633	0.169913	0.059797	-0.497428	0.100024
orf19.239		-0.196167	0.00109352	-0.428645	9.39904e-05	0.262929	0.194729
orf19.2391		0.00655076	0.92761	0.69113	7.76542e-18	0.0525392	0.837472
orf19.2393		-0.249723	0.000141013	0.301762	0.000111742	-0.13391	0.611372
orf19.2394		-0.132379	0.756457	0.344942	0.370903	1.24198	0.653675
orf19.2395	IME2	0.0853571	0.83011	0.191186	0.615673	-0.459448	0.631967
orf19.2396	IFR2	0.42229	9.39216e-15	0.936711	8.91426e-14	0.255512	0.526265
orf19.2397		-0.15582	0.0369568	-2.26371	5.39243e-85	-0.42373	0.16843
orf19.2397.3		0.886144	4.22611e-16	-0.586414	1.33715e-05	-0.781097	0.0489614
orf19.2398		0.811925	1.06436e-28	-0.920876	4.37528e-17	-1.33645	2.69639e-05
orf19.2399		-0.109027	0.16097	0.312273	0.00123262	0.590156	0.0627567
orf19.24	RTA2	-0.414176	4.45535e-07	0.806867	6.77285e-22	0.588161	0.0407239
orf19.240	PAM17	0.14105	0.011154	-0.0864596	0.478512	0.640319	0.0122013
orf19.2400		-0.557551	2.10315e-16	-0.00909383	0.941012	0.436216	0.0808681
orf19.2401		0.0970569	0.4681	0.517309	6.8901e-05	-0.533232	0.225955
orf19.2402	SSU72	0.0404486	0.582914	0.212465	0.0454281	0.561829	0.011611
orf19.2404		-0.647152	5.83879e-19	-0.167016	0.136154	0.296837	0.263931
orf19.2406		0.400245	5.18599e-11	0.458919	5.95796e-08	0.142292	0.464453
orf19.2407	DPS1-1	-0.165622	0.000928859	-0.139621	0.0558423	-0.243159	0.305602
orf19.2408		-0.173588	0.0659295	0.220051	0.0518923	0.158428	0.508463
orf19.2410	SYS3	0.199874	0.00165938	0.156719	0.154789	-0.208077	0.555096
orf19.2411	SYN8	0.245176	0.006969	0.224637	0.0194753	-0.166343	0.507278
orf19.2412		0.298894	0.00100648	0.545107	2.50351e-05	-0.00315859	0.989841
orf19.2414		0.616953	3.74134e-34	-0.41565	2.85185e-05	-0.206069	0.488486
orf19.2415		0.217991	0.000397724	-0.961535	1.68221e-32	0.0137567	0.96285
orf19.2416.1	MLC1	0.365702	8.28577e-07	-0.544716	0.0046751	0.417598	0.0424693
orf19.2417	SMC5	0.115089	0.115168	-0.198674	0.0654564	0.0806846	0.797063
orf19.2418		0.276335	0.00385842	-0.0797105	0.524758	0.110431	0.649979
orf19.2419		-0.0133839	0.829659	0.573552	3.70388e-16	0.0464303	0.813781
orf19.242	SAP8	0.172599	0.212707	-0.682162	2.26546e-05	-0.240837	0.498545
orf19.242.2		0.683986	1.78028e-22	-1.50657	8.70618e-53	0.297829	0.138831
orf19.2422	ARC1	-0.486762	1.47774e-20	-0.184892	0.00615179	0.315652	0.23086
orf19.2423	ZCF11	0.0788024	0.298972	0.201951	0.0301345	-0.0538154	0.861874
orf19.2425	HGT18	0.201184	0.0975451	1.28426	6.80655e-27	-0.259738	0.294235
orf19.2426		-0.0839265	0.237862	0.104801	0.291004	0.0359671	0.865622
orf19.2429		0.0907494	0.872697	-0.320748	0.561741	-1.25786	0.22616
orf19.243	OXR1	0.787829	3.05934e-22	0.89709	2.89471e-18	0.0986687	0.701634
orf19.2430		-1.15673	0.563946	0.412575	0.843558	-3.31975	0.331416
orf19.2431		0.949944	2.34075e-23	-2.19314	4.16774e-08	-0.708999	0.326371
orf19.2432	HAC1	0.306394	8.0434e-06	-1.32648	4.14225e-13	0.0269795	0.913992
orf19.2433		0.419008	0.00612003	0.648418	6.50205e-07	0.767407	0.0802349
orf19.2434	NPL4	-0.025177	0.672178	0.153959	0.0211155	0.478721	0.0610178
orf19.2435	MSI3	-0.274729	6.34658e-08	-0.483802	4.67111e-13	0.447076	0.0215519
orf19.2436		-0.218495	0.000751682	0.0674357	0.508161	-0.625374	0.0527957
orf19.2437	ARC35	0.24218	0.000199299	0.69935	3.52387e-11	0.411927	0.0536376
orf19.2438		0.247816	9.44818e-05	-0.580823	2.15598e-09	0.571218	0.0181139
orf19.2439		0.0882008	0.112512	0.167404	0.0345077	0.075801	0.764615
orf19.2439.1		0.361009	1.3445e-05	-0.124183	0.33784	-0.164598	0.623873
orf19.244	DCG1	0.369084	2.51977e-06	0.312513	0.00280268	0.935205	0.00466397
orf19.2440		0.341765	1.60744e-05	0.155318	0.110071	0.281251	0.229888
orf19.2442		0.267944	0.00715265	0.343942	0.00130266	0.538421	0.0536926
orf19.2443	RGD1	0.148656	0.0113702	0.434951	3.24992e-11	-0.234922	0.334922
orf19.2444	CHS7	-0.227782	0.00100131	0.581647	1.20425e-10	0.915845	1.04221e-06
orf19.2445		-0.268299	0.487703	-0.832781	0.0810159	1.03286	0.21271
orf19.2446		-0.0367354	0.546466	0.601612	3.90795e-13	0.180981	0.580528
orf19.2447		-0.600532	7.4156e-18	0.570224	8.72586e-09	-0.144225	0.531836
orf19.2449		-1.49046	0.0167548	0.880188	0.178861	0.444396	0.852572
orf19.245	DDC1	0.526055	3.75876e-07	0.163051	0.111025	-0.00229236	0.995193
orf19.2451	PGA45	-1.66025	4.45768e-47	-0.702098	1.10005e-08	0.448716	0.488386
orf19.2452		-1.35276	3.32146e-54	-0.180417	0.106745	-0.277626	0.307459
orf19.2454	PHO87	-1.37938	1.21153e-177	-0.624911	1.50053e-07	1.53402	0.000381407
orf19.2455		0.0141004	0.818983	0.254254	0.00262279	0.45047	0.073522
orf19.2457		2.34307	2.40272e-54	-2.92326	2.78836e-31	-0.0975081	0.664953
orf19.2458	SIP5	0.768912	6.44903e-23	1.6079	2.06027e-101	-0.206823	0.340464
orf19.2459		0.391847	1.55289e-10	-0.389854	0.00577009	-0.989647	0.00228064
orf19.246		0.687722	5.96248e-09	1.03402	4.82271e-31	-0.315019	0.275511
orf19.2460		-0.722977	0.0268135	2.43638	3.90243e-22	-0.670489	0.639067
orf19.2461	PRN4	-0.437472	1.45767e-12	2.61396	1.11777e-137	0.821553	0.014623
orf19.2462	PRN3	-0.573515	9.80521e-09	0.151478	0.13857	-0.656979	0.404586
orf19.2463	PRN2	-0.194691	0.0454445	0.543463	1.26877e-05	0.309608	0.118218
orf19.2465	POL32	-0.787394	3.25316e-17	1.2617	5.17018e-33	-0.209304	0.505332
orf19.2467	PRN1	-0.782146	2.61901e-09	0.577926	3.88548e-05	0.380881	0.283963
orf19.2468		2.11451	0.0641748	-2.11082	0.0359561	-3.6604	1.51781e-05
orf19.2469	RAD10	0.176975	0.0680946	0.612912	4.85904e-11	-0.356408	0.256531
orf19.247		0.0141384	0.885473	0.356664	0.000124112	0.303119	0.276342
orf19.2471	GIM5	-0.0956537	0.179545	0.0966108	0.548792	0.765839	0.00247637
orf19.2472		0.388447	9.71851e-05	0.20555	0.170458	0.166756	0.534045
orf19.2472.1		0.181002	0.0448351	-0.703524	1.48991e-05	1.00746	0.00368032
orf19.2473		0.125817	0.0311281	0.0305106	0.668628	-0.412947	0.0640733
orf19.2474	PRC3	-0.118353	0.0727318	0.978572	4.10329e-35	-0.376701	0.082359
orf19.2475	PGA26	-1.09521	5.31835e-10	-0.687025	0.00431717	-0.774432	0.177648
orf19.2476		-0.0145783	0.817814	0.110361	0.295559	0.253367	0.17672
orf19.2478		0.518478	4.31368e-05	0.617762	6.61942e-07	0.708461	0.0155097
orf19.2478.1		-0.400329	5.54828e-19	-1.41375	1.18616e-132	-0.204902	0.376153
orf19.2479	UGA4	-0.491563	0.0212084	-2.01109	4.30841e-10	1.29636	0.171648
orf19.248	APL5	0.0903913	0.132129	-0.00743736	0.945928	0.0754662	0.800521
orf19.2480.1	AUT7	-0.162027	0.0663515	0.59103	1.06849e-09	-0.488905	0.0517165
orf19.2481		-0.733927	0.491474	-0.805403	0.51831	-1.47391	0.170221
orf19.2483	RIM1	0.0616858	0.315743	-0.227086	0.113211	0.537399	0.00660916
orf19.2484		-0.0883064	0.11539	0.881192	6.84116e-40	-0.537761	0.0528335
orf19.2485		-0.117789	0.0373944	-0.249171	0.00940571	0.108138	0.601556
orf19.2487		-0.610195	8.22092e-13	0.121815	0.201282	0.132829	0.578071
orf19.2488	FAL1	-0.856173	3.58478e-28	0.067451	0.526401	0.950252	2.73586e-05
orf19.2489		-0.966204	1.09128e-72	-1.49972	1.30386e-34	-0.0247739	0.915486
orf19.2492	STE3	-0.0920448	0.597638	-0.597748	0.000765228	0.0119122	0.97503
orf19.2494		-0.06706	0.340414	0.182211	0.029581	0.0887733	0.713567
orf19.2495	GSL1	-0.265656	0.00158504	-0.205205	0.0763776	-0.0278481	0.924795
orf19.2496	ATO2	-1.14946	2.56249e-44	4.14151	1.73463e-245	0.302299	0.305126
orf19.2498		0.274959	1.2359e-05	-0.0663275	0.355182	-0.87093	0.00692793
orf19.2499		-0.151119	0.0389573	0.26796	0.000481867	0.347249	0.298812
orf19.25		-0.557457	1.58982e-13	0.161775	0.0600199	0.597621	0.0438953
orf19.250	SLC1	-0.313455	1.21775e-08	0.0706178	0.293778	-0.38319	0.0664841
orf19.2500		0.0966542	0.186637	0.000733762	0.992537	0.266816	0.373938
orf19.2501	FLC1	-0.225579	0.000904901	-0.217311	0.0480082	-0.0808532	0.707988
orf19.2503		0.236848	0.510251	0.110936	0.715585	0.128959	0.939321
orf19.2504	BMS1	-1.15837	1.71493e-67	-1.28995	4.44019e-15	1.12481	8.131e-05
orf19.2505		-0.77633	0.70282	-1.04964	0.696209	-1.65878	0.143451
orf19.2506		0.175531	0.0136107	-0.182133	0.0481941	-0.635172	0.0343121
orf19.2507	ARP9	-0.20469	0.00101798	0.27654	0.000204318	0.203345	0.413504
orf19.2508	PRM9	-0.527641	0.049882	-0.489016	0.106977	0.684441	0.101309
orf19.2509.1		0.230092	0.486599	1.38352	9.48547e-09	-0.42403	0.312556
orf19.251	GLX3	0.527396	1.02478e-14	1.38619	1.58202e-34	-0.101242	0.688205
orf19.2510		0.107044	0.135251	0.274322	0.000168424	0.00135574	0.995096
orf19.2511.1	MRPL33	0.126965	0.0436234	-0.619488	2.68756e-15	0.935659	0.0041845
orf19.2511.2		0.039168	0.533842	-0.0859043	0.242181	0.000774849	0.997902
orf19.2512		0.305001	0.000555978	0.532977	1.65365e-07	-0.128995	0.535252
orf19.2513		0.104508	0.377867	0.0252739	0.835421	0.736877	0.0736358
orf19.2514		-0.166403	0.028548	0.3172	0.000319129	0.369307	0.139874
orf19.2515		1.67482	1.57935e-51	1.80815	2.87617e-75	-0.384513	0.155228
orf19.2516		0.445158	2.10314e-07	0.599306	2.06133e-09	0.500737	0.0669131
orf19.2517		-0.0961854	0.792245	0.249006	0.509659	0.50679	0.265727
orf19.2518		0.160006	0.00648504	0.292607	0.000280256	-0.211022	0.282947
orf19.2519		0.150583	0.119233	0.181939	0.0717835	0.0414175	0.838234
orf19.252		-0.33422	1.89845e-06	1.06241	6.06608e-25	0.553242	0.0386458
orf19.2520		0.00196742	0.968039	-0.791188	1.37996e-30	0.563168	0.0185871
orf19.2521		0.0400505	0.579922	-0.222591	0.00354004	0.493273	0.0292265
orf19.2524	MGE1	0.138516	0.0064787	-0.744389	1.29223e-28	-0.0201936	0.938829
orf19.2525	LYS12	-0.749514	4.35545e-54	-0.410645	1.34494e-10	0.128028	0.650073
orf19.2527		-0.985487	2.12158e-40	-0.561325	2.59749e-10	0.943733	0.0174625
orf19.2528		0.115603	0.144028	0.179897	0.0810733	-0.285022	0.231678
orf19.2529		0.514452	6.36294e-12	-1.23038	1.07474e-41	-0.0115081	0.961228
orf19.2529.1		-2.30902	6.20145e-296	-3.0127	1.55235e-82	0.747759	0.0127218
orf19.2530		0.670975	0.301311	0.677016	0.237065	0.106027	0.941235
orf19.2531	CSP37	0.815028	1.42073e-52	1.59854	1.23789e-54	0.71795	0.00268373
orf19.2532	PRS	0.21495	0.000179743	-0.58213	6.42275e-13	0.322256	0.244985
orf19.2533.1		0.220751	8.41412e-05	-1.04412	3.02902e-38	0.349349	0.054843
orf19.2534	PIN4	-0.0216683	0.729668	0.00846914	0.938141	-0.337158	0.10645
orf19.2537		0.0496475	0.954865	-0.392597	0.672257	#N/A	#N/A
orf19.2538	PTC2	-0.441879	4.82959e-16	0.0616812	0.529329	0.289009	0.201617
orf19.2539		1.05582	0.294322	-3.20795	0.0212485	-1.97979	0.623909
orf19.254		-0.795108	3.56013e-10	0.0567583	0.704477	-0.832136	0.00151477
orf19.2540	SAS3	0.136594	0.0797412	0.148396	0.10942	0.0559683	0.821562
orf19.2541		-0.229476	0.00475559	0.260248	0.055237	0.747942	0.00886431
orf19.2542		-0.0481345	0.630119	0.45873	3.48349e-05	0.117621	0.726783
orf19.2544		0.0773668	0.35928	0.135586	0.198562	0.950025	0.0120213
orf19.2545	DOT6	-0.275088	2.19167e-05	-0.499079	6.57877e-05	-0.123935	0.564637
orf19.2546	TRP2	-0.501653	1.61641e-25	-0.478385	3.66252e-15	0.554018	0.021197
orf19.2547		-0.192619	0.0341093	-0.866899	6.54711e-08	0.675172	0.154574
orf19.2549	SHP1	-0.127148	0.00927117	0.226911	6.06433e-05	-0.218436	0.255918
orf19.255	ZCF1	-0.501464	1.4894e-05	-0.0631891	0.637981	-0.962434	0.00191936
orf19.2551	MET6	-0.657974	9.36688e-35	-0.954405	6.48331e-22	-0.56727	0.0692156
orf19.2552		-1.08895	8.64458e-08	-0.245541	0.29562	-0.133355	0.80615
orf19.2553		-1.57451	1.28452e-06	-0.269028	0.54999	-1.63224	0.00857059
orf19.2555	URA5	0.21232	0.00130422	0.174202	0.342811	0.638459	0.0304851
orf19.2557	SEC65	-0.038457	0.501248	0.318068	8.93014e-07	-0.0854152	0.74033
orf19.2558		0.0604954	0.406233	0.132652	0.0910158	0.138365	0.524925
orf19.2559	CDC4	0.0572267	0.37562	-0.365522	0.000276384	0.0973619	0.646324
orf19.2560	CDC60	-0.483613	7.338e-21	-0.613456	4.31864e-11	0.102958	0.622552
orf19.2563		-0.357538	1.37933e-06	-0.0687507	0.445856	0.393461	0.0798135
orf19.2564		-1.02297	4.16301e-22	-0.345109	0.00997437	1.02193	0.00855486
orf19.2565		0.237959	0.00140939	0.347326	0.000392746	0.0627534	0.751422
orf19.2568	IFU5	0.426118	1.04011e-11	0.996479	6.8201e-43	-0.204896	0.283728
orf19.257		-0.00335544	0.99218	0.270068	0.376003	-0.945395	0.226823
orf19.2570	MCI4	0.136928	0.0160033	0.210885	0.00536262	0.309416	0.122161
orf19.2571	SEC4	-0.0724025	0.159623	0.00447585	0.947866	-0.0197811	0.920069
orf19.2573	FRS1	-0.36568	4.74576e-13	-0.342071	3.21566e-05	0.0994269	0.680019
orf19.2574		0.283691	7.77676e-07	-0.123258	0.096656	0.392377	0.0661978
orf19.2575		-0.847334	2.18196e-30	-0.850893	6.85735e-21	0.390818	0.229014
orf19.2579		-0.0357569	0.724165	-0.428266	0.000244883	-0.0448628	0.852676
orf19.258		-1.92604	0.056418	-1.98939	0.284148	-1.07697	0.0314561
orf19.2580	HST2	-0.0150162	0.899676	0.368419	0.015125	-0.730621	0.26166
orf19.2581		-0.199072	0.26234	0.204044	0.254511	-0.0762016	0.909558
orf19.2582		-0.243371	7.74433e-05	0.24027	0.0163688	0.126746	0.577472
orf19.2583	PTR2	-0.711171	0.0734999	0.167972	0.68531	0.54103	0.457549
orf19.2583.1		-0.948231	0.744291	0.68485	0.798872	-0.588993	0.844704
orf19.2583.2		-6.49332	1.14148e-06	1.57314	0.697544	-3.72202	0.0566527
orf19.2584	OPT9	-2.34715	1.76127e-41	-1.02051	0.000784105	-0.723983	0.0650498
orf19.2585		-0.47021	0.433846	1.02355	0.0665259	0.851116	0.188922
orf19.2587	HNM3	0.523061	0.000743523	-0.232019	0.10525	-1.08964	0.00254753
orf19.259		-0.664784	9.98688e-10	0.48864	2.9445e-05	0.542078	0.212856
orf19.2590		-0.0401339	0.827775	-3.85312	5.42039e-29	-0.0121851	0.984095
orf19.2591		0.712721	0.0311175	-3.40911	3.46473e-12	-0.0753373	0.962674
orf19.2593	BIO2	0.362051	9.23312e-05	-1.80288	4.16583e-35	-0.659614	0.0592258
orf19.2594		-0.536127	3.19742e-17	-0.663207	4.15369e-12	0.833553	0.00145781
orf19.2597	MRS2	-0.065441	0.352099	-0.286331	0.00041349	0.589194	0.0202376
orf19.2598	VMA4	0.0987831	0.0892123	0.259176	0.0447137	0.0393816	0.846953
orf19.2599	CRC1	0.0309436	0.564644	1.22136	2.67786e-35	-0.0130583	0.966391
orf19.26		0.0620367	0.328225	0.516336	3.32502e-10	0.0308726	0.870775
orf19.260	SLD1	-0.509972	1.9336e-13	-0.462609	2.36514e-08	0.56313	0.0398399
orf19.2600	SPC98	0.504987	3.34253e-09	-0.201178	0.104048	0.0706936	0.747588
orf19.2601	HEM1	-0.157194	0.0034481	-1.16593	1.40327e-27	-0.146357	0.68427
orf19.2602	OPT1	-3.19732	2.20128e-163	-0.620402	0.00255958	-0.864874	0.00228002
orf19.2604		-0.755165	1.09289e-18	-0.625441	3.35372e-05	0.654846	0.012799
orf19.2605	PRK1	0.252702	7.27798e-06	-0.153895	0.0313292	-0.181373	0.339809
orf19.2606	HDA1	0.0633505	0.336889	0.239128	0.00648714	-0.1267	0.671567
orf19.2607		-0.440679	5.80183e-12	-0.137574	0.082232	0.0729772	0.815192
orf19.2608	ADH5	0.777517	1.51934e-16	1.84778	5.2995e-54	-0.0251646	0.950435
orf19.2609	CET1	-0.391172	2.81987e-10	0.0411648	0.597407	-0.705618	0.00128829
orf19.261		-0.145929	0.0184561	-0.0978907	0.164178	-0.119081	0.564621
orf19.2610		0.260103	0.00633146	-0.392271	0.0114587	0.0999924	0.696071
orf19.2611	MCM6	0.065092	0.285477	-0.452421	9.88882e-09	0.213499	0.385841
orf19.2612		-0.0746063	0.41076	-0.30109	0.00504498	-0.675665	0.0227368
orf19.2613	ECM4	0.651835	8.77575e-37	1.37522	2.47613e-66	-0.733671	0.000658855
orf19.2614	RSR1	0.28018	2.13403e-07	-0.372512	5.61768e-07	-0.532969	0.115068
orf19.2615	MDL1	0.307545	4.84927e-07	-0.233755	0.00298813	-0.234278	0.337186
orf19.2616	UGT51C1	-0.358531	0.000218274	0.254462	0.091166	-0.147941	0.675112
orf19.2618	MET2	-0.438968	3.62918e-14	-0.523593	4.02114e-09	-0.339593	0.284466
orf19.2619	PHO113	-1.02478	1.40912e-20	-1.05182	4.65941e-13	-1.08738	0.00123872
orf19.262	SMC3	-0.238365	0.0257101	-0.11844	0.376341	0.211251	0.479513
orf19.2620		3.5385	0.000126625	2.00839	2.03831e-09	-0.490049	0.4422
orf19.2621		-0.194633	0.0167082	0.245744	0.00830179	0.371817	0.161644
orf19.2622	YPT31	0.112341	0.0344904	-0.0656608	0.306954	-0.204329	0.348862
orf19.2623	ECM22	-0.22172	0.00266766	-1.37265	6.08919e-18	-1.44	3.67177e-05
orf19.2624		1.84853	0.118483	-3.14973	0.0190242	-1.93768	0.631629
orf19.2625		#N/A	#N/A	#N/A	#N/A	-2.02203	0.616203
orf19.2629	USO1	-0.140109	0.0631127	-1.00397	1.29112e-14	3.88784e-05	0.999883
orf19.263.1		0.492145	4.38393e-13	-0.615591	3.15258e-10	0.130277	0.682562
orf19.2630	RAD59	0.351954	1.33089e-05	-0.921426	7.11225e-11	0.638798	0.051495
orf19.2631		-0.891951	1.8494e-26	-1.39966	5.85664e-31	1.09049	0.0123198
orf19.2633	HGT14	-0.12605	0.232241	0.632299	4.53943e-07	0.693692	0.157041
orf19.2633.1		-1.74105	5.08282e-12	-0.229141	0.46322	1.03265	0.321795
orf19.2637		-0.107398	0.243967	-0.250213	0.0508956	0.0533468	0.834297
orf19.2638		1.84236	1.76672e-26	-2.83215	8.38511e-49	-0.617406	0.112761
orf19.2638.1		-2.43256	6.39803e-117	1.19514	1.42834e-19	0.676446	0.152819
orf19.2639		0.0806762	0.146583	-0.868051	9.5429e-38	0.580223	0.0419434
orf19.2639.1		-0.119992	0.0806285	0.0488098	0.583842	0.834264	0.000263024
orf19.264		0.230311	0.00681792	-0.0678331	0.460736	-0.360232	0.240076
orf19.2640	FUR1	-0.217824	0.000640316	0.515227	0.000420313	0.595618	0.00554849
orf19.2641	ARP1	0.163875	0.0711069	0.018827	0.874696	0.345671	0.167813
orf19.2642		0.215807	0.0468697	0.235337	0.048714	0.544422	0.0774067
orf19.2643	RPO26	-0.406337	3.28468e-13	-0.184975	0.00783509	0.533435	0.0445313
orf19.2644	QCR2	0.175407	9.82648e-05	-0.0765666	0.169174	-0.984714	8.20711e-08
orf19.2645		-1.44365	0.471697	0.414085	0.841437	-3.31078	0.340348
orf19.2646	ZCF13	0.101184	0.229356	0.870214	1.5376e-20	-0.029287	0.919313
orf19.2647	ZCF14	0.170449	0.18149	0.543183	7.26891e-05	0.678115	0.0907176
orf19.2649	PCL1	-0.832834	9.0586e-07	1.25579	1.33426e-11	-0.0814599	0.865103
orf19.265		-0.484157	0.697876	0.462405	0.688819	0.375078	NA
orf19.2650		0.186442	0.0117106	-0.146577	0.146556	-0.154687	0.482888
orf19.2650.1		-0.0893003	0.243196	-0.791087	7.27918e-17	0.599756	0.0846566
orf19.2651	CAM1-1	-0.469971	1.21225e-22	-0.494806	7.85313e-11	0.531812	0.0782499
orf19.2652	TEF4	-2.25644	1.13081e-05	1.43504	0.00635649	1.75183	0.0494752
orf19.2653		0.554633	5.75136e-13	0.236925	0.00270361	-0.110054	0.69586
orf19.2654	RMS1	-0.671102	2.46262e-22	0.29099	0.00133465	0.558216	0.0727619
orf19.2655	BUB3	0.400903	2.24682e-10	0.0736564	0.331503	-1.13605	0.00346149
orf19.2657		-0.363239	0.0225497	0.300445	0.0902128	-0.439747	0.401079
orf19.2660	EAF3	0.0412465	0.638014	0.248564	0.0139817	0.0960154	0.73274
orf19.2661	TLO34	0.092666	0.384639	1.09608	7.89993e-11	-0.135714	0.622355
orf19.2663		0.488593	4.76442e-12	0.222166	0.0050398	-0.469602	0.0225382
orf19.2664		0.190661	0.000628298	-0.681397	3.3395e-16	-0.0405224	0.849459
orf19.2665	MSN5	0.406389	3.4012e-14	-0.710254	2.28584e-16	-0.714416	0.0400127
orf19.2667	RPF1	-0.916696	9.30102e-47	-1.51641	5.04395e-50	0.75589	0.00147715
orf19.2668	RHD2	0.184989	0.0597606	-0.966584	0.0100972	0.174197	0.579915
orf19.2669		-0.00203642	0.976661	-1.79346	5.43423e-57	-0.473985	0.0680441
orf19.267		-0.191309	0.003296	-0.209343	0.0530567	-0.173826	0.438476
orf19.2670		0.31847	9.8478e-08	-0.576069	7.46409e-13	-0.796552	0.000403083
orf19.2671		-0.477113	6.13072e-15	-0.903896	1.5385e-24	-0.609474	0.0318518
orf19.2672	NCP1	-0.0234323	0.611154	-0.492294	7.95125e-14	0.398455	0.181262
orf19.2673		-0.466179	5.21273e-08	-0.1615	0.0863411	0.438834	0.114656
orf19.2674		-0.274119	0.0770509	-0.254575	0.136769	0.2816	0.818392
orf19.2675		-0.406335	4.82508e-11	-0.479012	3.9192e-06	0.177478	0.515167
orf19.2676		-0.578641	1.29738e-19	-0.587314	9.80497e-15	0.428679	0.183462
orf19.2677		0.296181	2.96597e-08	-0.645793	1.55184e-18	-0.583525	0.0236135
orf19.2678	BUB1	0.335394	4.5456e-07	-0.681611	5.99722e-11	-0.196046	0.319987
orf19.268		0.298102	0.000101661	-0.0469225	0.5763	-0.309304	0.24633
orf19.2680		-0.207782	0.00407489	-0.645966	6.44286e-07	-0.0098548	0.96284
orf19.2681	RBT7	-1.51921	8.6948e-05	-0.178452	0.743999	-1.76965	0.0852334
orf19.2682		-0.0701625	0.236866	-0.236465	0.0092044	0.432349	0.0454909
orf19.2684		0.0337452	0.644334	-0.505608	6.79806e-07	-0.177057	0.531463
orf19.2685	PGA54	-0.0958047	0.285582	-1.01227	2.12522e-15	-1.07299	0.00082935
orf19.2686		-0.0369508	0.471586	0.683665	3.36512e-27	-0.0450186	0.85118
orf19.2687.1		-0.310777	3.77875e-06	-1.04879	1.72916e-25	0.690506	0.000370734
orf19.2688	NAN1	-0.903393	6.67369e-58	-1.60611	3.87753e-42	0.287892	0.186127
orf19.269	SES1	-0.270253	3.73153e-08	-0.581834	3.46115e-19	0.131055	0.516298
orf19.2690		-0.0571763	0.275799	-1.19302	2.88492e-41	-0.378508	0.188007
orf19.2691		0.354557	0.0229306	0.600471	4.08017e-06	-0.48475	0.0218214
orf19.2693	GST2	0.165753	0.0619067	0.826296	1.13594e-10	0.479198	0.154371
orf19.2694	TYS1	-0.406904	1.24902e-15	-1.03039	5.00173e-54	0.59187	0.0228866
orf19.2695	UBR1	0.119418	0.0367077	-0.477366	0.000103118	-0.349811	0.0870096
orf19.2697		-0.221516	0.00140178	-0.94461	1.2744e-15	-0.00545167	0.983016
orf19.2698		-0.0983378	0.215475	-0.413304	0.0155383	0.929152	0.000978949
orf19.2699	ABP1	0.28247	9.0142e-07	0.139841	0.0875852	-0.435131	0.131954
orf19.27		0.158865	0.100025	0.586024	7.31646e-08	-0.745894	0.00474157
orf19.270		-0.340298	0.106283	-0.211703	0.379951	-0.644007	0.194908
orf19.2701		1.96886	3.47691e-45	2.57405	1.15803e-67	-0.152388	0.54123
orf19.2703		0.277319	4.09209e-06	-0.261789	0.000128665	-0.335915	0.24675
orf19.2704		0.208661	0.857513	-0.577078	0.628783	-1.39251	0.491513
orf19.2706	CRH11	0.697608	1.26505e-33	-2.42707	1.4194e-149	-0.557697	0.0119829
orf19.2707.1	QCR9	0.237308	0.000807536	-0.6648	1.53296e-11	0.18293	0.458366
orf19.2708		-0.219918	0.000328241	-0.0819895	0.350587	0.292855	0.218587
orf19.2709	ZUO1	-0.554018	5.16578e-34	-1.26442	7.88486e-79	0.477439	0.0685466
orf19.271	ADH4	1.07422	0.356276	1.03206	0.169719	1.247	0.397948
orf19.2710		0.31133	3.18822e-07	0.205249	0.0517619	0.326465	0.0953824
orf19.2711		-0.509642	9.46648e-21	-0.823392	4.43416e-20	0.535581	0.0202039
orf19.2711.1	MED20	-0.0213921	0.752979	-0.327862	0.000799953	0.507628	0.0444525
orf19.2712	HCA4	-1.09494	3.24998e-73	-1.40785	1.83766e-19	0.890289	0.00194415
orf19.2713		-0.408279	0.408986	-0.205789	0.701367	0.0122523	0.995492
orf19.2715	RPC53	-0.487612	4.54116e-18	-0.787853	1.62883e-21	0.349423	0.26168
orf19.2717	SAS10	-1.11555	1.49293e-76	-1.44878	6.38305e-17	1.39742	7.58985e-07
orf19.272	FAA21	0.169389	0.00391993	2.47395	2.94756e-202	-0.824795	0.00633814
orf19.2720		-0.21333	3.65707e-06	-0.784381	8.45054e-41	0.0391286	0.826107
orf19.2721		-0.415441	5.08975e-10	-0.716454	8.65187e-08	0.631735	0.042231
orf19.2722	CGR1	0.00116255	0.98364	1.05157	7.75722e-21	0.498273	0.0125206
orf19.2723	HIT1	-1.07692	2.01039e-14	-0.175028	0.418437	-0.102745	0.811712
orf19.2724		0.529603	4.32091e-16	-0.555147	0.000743678	-0.167631	0.585614
orf19.2725		-0.686301	0.433263	-0.393268	0.663043	3.84174	0.203445
orf19.2726		0.598131	6.55651e-12	-0.504691	2.64037e-05	-0.131654	0.627866
orf19.2727	GRX3	-0.246018	2.54713e-06	-0.815467	6.77019e-30	-0.476367	0.0126918
orf19.2728		-0.124883	0.0753015	-0.511166	2.70967e-08	0.357782	0.168871
orf19.273		0.376938	5.84537e-10	0.20312	0.00610974	-0.31775	0.148691
orf19.2730		0.17574	0.00418018	-0.699614	1.53181e-20	-0.963907	1.24476e-05
orf19.2731		-0.0440689	0.736582	-0.148115	0.37113	-0.327722	0.296021
orf19.2733		0.282806	0.000797442	-0.344759	0.000251349	-0.0691937	0.763518
orf19.2734		0.215369	0.234139	-0.421435	0.0176017	-0.631772	0.146925
orf19.2735	SEN2	-0.499534	5.01469e-10	-2.46263	7.14951e-99	1.32829	0.000420838
orf19.2736	HFL2	-0.248264	1.34336e-05	-1.3714	1.48561e-31	0.106886	0.621909
orf19.2737		0.528471	4.07874e-20	1.25078	3.03235e-65	-0.369582	0.232739
orf19.2738	SUL2	0.32197	0.0186239	-1.88419	4.37443e-29	0.0559847	0.912295
orf19.2739		0.0384908	0.571503	-0.216457	0.0152829	-0.00886545	0.977915
orf19.274	TFC4	0.102674	0.153271	0.202246	0.023659	0.165088	0.494685
orf19.2740		0.0045217	0.951786	-0.761489	4.64184e-12	-0.481053	0.0912118
orf19.2742		0.0534799	0.59743	-0.303572	0.00721489	-0.302358	0.228596
orf19.2743		0.4048	2.04172e-06	-0.541807	4.24169e-07	-1.27894	6.7996e-05
orf19.2745	UME7	-0.0067541	0.98687	1.20237	0.000503457	0.421635	0.65022
orf19.2746	EMP70	-0.464419	1.0639e-15	-0.880592	3.15085e-36	0.362292	0.0956884
orf19.2747	RGT1	0.820911	5.79988e-37	-0.671709	2.58433e-06	-0.103675	0.673654
orf19.2748	ARG83	0.0475169	0.568357	-0.627036	1.10984e-07	0.654586	0.00412125
orf19.2749		-0.039775	0.518214	-0.236032	0.018147	-0.392496	0.217888
orf19.275		-0.204865	0.122813	0.114854	0.39807	-0.410973	0.250332
orf19.2751		-0.405815	1.036e-09	-0.823306	3.26913e-17	-0.0347246	0.898445
orf19.2752	ADR1	0.247221	0.00904494	-0.0161105	0.877006	-0.120807	0.656382
orf19.2753	ZCF15	0.0398428	0.635929	0.558971	5.37926e-06	-0.423333	0.129941
orf19.2754	TIM13	0.332716	3.03258e-09	-1.87658	2.19626e-134	0.602989	0.0471131
orf19.2755		-0.0109546	0.848531	-0.575955	3.40638e-05	0.471711	0.0592757
orf19.2756		0.367014	1.79744e-08	-1.04636	3.23398e-37	-0.106749	0.567615
orf19.2757		0.317887	0.000187068	-1.20741	3.11208e-28	-0.356973	0.165142
orf19.2758	PGA38	0.642665	2.13248e-34	-1.1598	1.69977e-57	-1.07026	9.25613e-05
orf19.276		-0.318162	0.000202575	-0.528074	7.82736e-06	-0.195832	0.541256
orf19.2760		-0.149548	0.0122157	-0.712882	1.99646e-11	0.248285	0.212796
orf19.2761		0.135172	0.0643642	-0.0314573	0.756471	0.657257	0.00392524
orf19.2762	AHP1	-0.719941	4.75105e-28	3.43583	9.68254e-247	1.0188	0.191929
orf19.2763		0.60462	1.93744e-16	-0.865882	4.78118e-33	-0.0911479	0.728473
orf19.2765	PGA62	-0.330438	1.18542e-06	-0.157828	0.115676	-0.431265	0.147201
orf19.2766		2.51958	0.174935	-1.95065	0.217085	-1.37946	0.574392
orf19.2767	PGA59	-0.114188	0.0340201	-0.851213	1.0349e-30	-0.628411	0.000636337
orf19.2768	AMS1	1.61188	1.90233e-120	1.56365	4.10744e-93	-0.580717	0.077621
orf19.2769		0.123164	0.0331613	0.106391	0.249435	-0.0498981	0.835715
orf19.277	THI6	-0.243571	0.00895879	-0.564173	3.0589e-08	-0.262566	0.246621
orf19.2770		-0.483976	0.00326536	-0.121705	0.451246	-0.481111	0.0207389
orf19.2770.1	SOD1	-0.363992	3.49239e-06	-0.531826	5.45724e-06	0.655014	0.0765757
orf19.2771	BEM3	-0.0803233	0.820865	-0.826459	3.44229e-12	-0.226319	0.333301
orf19.2772	HOS3	0.0540644	0.454201	0.458626	2.09577e-07	0.0173288	0.96683
orf19.2774	LAB5	-0.41443	5.01345e-15	0.00507377	0.950087	-0.0189227	0.922619
orf19.2775	IDI1	-0.263353	7.6083e-08	-1.05527	3.22334e-43	0.48332	0.0242814
orf19.2778		-0.374864	0.00600068	-0.70233	0.00126064	-1.12577	0.19512
orf19.2779		0.100759	0.650068	-1.53218	3.56622e-09	-1.1671	0.0267973
orf19.278		0.0792857	0.70567	-0.0826458	0.673873	-0.573104	0.0685854
orf19.2781		-0.544693	0.0154083	1.68108	3.70284e-19	-0.933069	0.00792326
orf19.2782		0.152817	0.0107414	0.030364	0.69254	0.190455	0.414749
orf19.2783	PIR32	0.0998476	0.76997	-0.31745	0.38553	-0.626431	0.493341
orf19.2784		0.0885352	0.550913	0.150844	0.340529	0.840142	0.0120388
orf19.2785	ATP7	0.361747	1.8092e-08	0.162864	0.371878	0.172189	0.549645
orf19.2786		0.173974	0.00370733	0.117433	0.277214	-0.14914	0.494554
orf19.2787	PRY1	0.0526422	0.940433	0.975916	0.0587853	-1.73386	0.242307
orf19.2788		-0.194297	0.0622308	0.0610147	0.560731	0.681557	0.0121365
orf19.2789		0.189448	0.103439	0.173064	0.148473	-0.249786	0.309439
orf19.279		0.0198418	0.964774	-0.189792	0.659482	-0.475126	0.497341
orf19.2790	SWD2	-0.0414666	0.517593	0.0588441	0.4166	-0.322413	0.15928
orf19.2791	BBC1	0.0987194	0.0950935	0.493493	6.21355e-07	-1.00849	2.05723e-06
orf19.2792	IST2	-0.276822	0.000221604	0.632906	1.79669e-10	-0.540635	0.0663524
orf19.2794		-0.147465	0.0273692	0.459644	0.000116748	0.688081	0.0198501
orf19.2795	LHP1	-0.468454	2.84141e-16	-0.258402	0.00110516	0.917527	0.00410634
orf19.2796		-0.755403	3.52741e-17	0.577582	3.73959e-07	-0.0316762	0.913418
orf19.2797		-0.335018	0.293365	0.616041	0.0271828	1.10199	0.314417
orf19.2798		0.0465903	0.546302	-0.565096	2.49351e-10	0.792086	0.00473156
orf19.2799	GPI8	0.148637	0.0239657	-0.049654	0.519246	-0.596993	0.00182434
orf19.28		-0.553396	3.78389e-07	-0.428497	0.0122066	0.452501	0.177012
orf19.280		0.104013	0.646852	0.53171	0.00765208	-0.926642	0.000293506
orf19.2800		-0.17827	0.438913	-0.464885	0.0647502	-0.677928	0.203802
orf19.2803	HEM13	0.449017	6.52803e-12	-1.43416	3.51873e-125	-0.175929	0.618285
orf19.2804		0.118936	0.935087	-0.407479	0.780006	-1.20451	0.607879
orf19.2805	PEX8	0.575861	9.83164e-14	0.723452	1.24441e-18	0.227123	0.311693
orf19.2808	ZCF16	0.283099	0.00547776	0.102469	0.389668	-0.676828	0.00872689
orf19.2809	CTN3	2.38006	7.76454e-45	4.20829	1.00322e-226	-0.934847	0.13161
orf19.281		-0.0302805	0.837133	0.447486	0.000844285	-0.828364	0.0010595
orf19.2810	AAP1	0.899845	0.000145137	-0.512166	0.0179253	-0.488411	0.417973
orf19.2812		0.640828	2.70675e-06	1.34096	4.7111e-24	-0.560441	0.0993614
orf19.2813		0.891421	0.613372	0.6578	0.585146	-0.122042	0.97614
orf19.2818		0.00917965	0.915682	0.294735	0.00186	0.182287	0.484623
orf19.2819		-0.345542	0.027699	0.278194	0.0796478	0.338895	0.346476
orf19.2820		-0.232122	4.48123e-05	0.271689	0.000688544	-0.119527	0.632102
orf19.2821		0.379239	7.05275e-11	0.183832	0.149543	-0.0618846	0.83274
orf19.2822		0.575798	2.28933e-09	-0.253197	0.13453	0.908918	0.000496741
orf19.2823	RFG1	-0.0352922	0.643554	-0.193291	0.196801	-0.598924	0.0683514
orf19.2825	DRE2	0.241175	1.52701e-05	-0.301397	2.09162e-05	0.637194	0.045392
orf19.2826		0.0667831	0.369183	0.766024	1.09614e-18	-0.606557	0.0405967
orf19.2827		-0.183334	0.0445693	0.249817	0.0572588	0.0887437	0.732748
orf19.2828		0.123288	0.0664725	0.36353	0.0020994	0.914687	0.00248077
orf19.2829		-1.04334	9.15352e-34	-0.244344	0.0344696	0.915539	0.00990856
orf19.2830	RRP9	-0.957903	1.66688e-43	-0.755411	1.11273e-09	0.815222	0.0151786
orf19.2831	RPC31	-0.587791	1.23108e-15	-0.179808	0.0387383	1.20769	1.67398e-05
orf19.2832	INN1	0.0222306	0.78284	-0.32183	0.00173706	-0.403057	0.0836938
orf19.2833	PGA34	1.36523	0.00249658	-3.33596	7.20367e-08	-0.744129	0.00412821
orf19.2834	RPD3	0.225512	0.000467567	0.253838	0.000495861	0.311086	0.163243
orf19.2835		0.0190084	0.766263	0.124899	0.154198	0.183789	0.430399
orf19.2836		0.00156303	0.995557	-0.429677	0.116246	1.2043	0.0295124
orf19.2837	ALG5	-0.268212	0.00207824	0.138788	0.188014	0.156421	0.513892
orf19.2838		0.333419	0.00306607	0.461988	2.38952e-05	-0.371663	0.135086
orf19.2839	CIRT4B	-0.241831	0.0226332	0.403522	0.00230548	-0.266154	0.371978
orf19.284		-0.0135274	0.917284	0.306836	0.0268984	-0.761814	0.0028819
orf19.2841	PGM2	0.628633	1.31099e-33	0.756075	1.25922e-22	-0.740893	0.00360486
orf19.2842	GZF3	-0.265889	8.48461e-06	0.0537806	0.722398	0.0607388	0.775426
orf19.2843	RHO1	-0.161295	0.00108864	-0.0988384	0.0748269	-0.0961207	0.617653
orf19.2844	APL4	0.449582	7.21918e-18	-0.0997582	0.105788	-0.0324692	0.864062
orf19.2846		0.934279	1.61668e-19	3.14382	3.75877e-125	1.24275	0.0237268
orf19.2847		-0.268874	4.9964e-05	-0.466234	2.42404e-08	0.66155	0.0154185
orf19.2847.1		0.606486	0.312494	-1.59946	0.0174908	-0.642381	0.141035
orf19.2848		-0.122721	0.124428	-0.316089	0.0119789	-0.914898	0.00382773
orf19.2849	AQY1	-0.436792	0.00278068	3.12939	8.87141e-86	0.0782414	0.904686
orf19.285		0.387307	5.64039e-10	0.7373	8.5869e-14	-0.350057	0.224646
orf19.2850		-0.0969327	0.220607	-0.0356658	0.796407	0.241414	0.330081
orf19.2851		-0.57824	1.44451e-10	-0.321064	0.00274847	0.39286	0.568889
orf19.2852		0.0797382	0.191668	-0.584989	2.97371e-10	0.0829695	0.697258
orf19.2853		-0.00828816	0.946027	0.462763	4.82459e-05	-0.121006	0.643377
orf19.2857		-0.131255	0.0210462	0.207474	0.00875939	-0.00114335	0.995616
orf19.2859	SRP40	-0.77914	7.78412e-38	-1.16346	2.36029e-35	0.363061	0.200753
orf19.286		0.355647	0.124531	1.13294	4.62433e-10	0.426626	0.399227
orf19.2862	RIB1	0.0795866	0.203269	0.276109	0.00125622	0.178841	0.421731
orf19.2863		0.294318	0.000169768	1.21578	7.41343e-37	-0.011171	0.968399
orf19.2863.1	ERV1	0.332152	4.30442e-06	-0.474479	1.64033e-09	0.22751	0.326562
orf19.2864.1	RPL28	-0.569698	1.87132e-31	-0.918972	1.9146e-26	0.501324	0.10305
orf19.2866		-0.195733	0.332314	-0.900363	9.46001e-05	-0.559605	0.0196234
orf19.2867		0.220366	1.67724e-05	-0.430199	8.01806e-12	-0.14895	0.502598
orf19.2868		0.218325	0.891146	-0.908706	0.575616	-1.58951	0.627929
orf19.2869		0.701906	0.79883	0.844591	0.643647	0.147832	0.963859
orf19.287		0.299218	1.13051e-08	0.220017	0.00197287	-0.374083	0.0787239
orf19.2870		1.00105	0.00834237	1.22686	7.61836e-07	-0.236633	0.733576
orf19.2871	SDH12	0.243521	2.1136e-07	-0.52776	1.76762e-13	-0.808571	1.39495e-05
orf19.2873	TOP2	-0.3918	7.67888e-10	-0.775173	6.6273e-13	0.000165063	0.999329
orf19.2875		-0.270005	6.507e-05	-0.533893	4.6596e-10	0.961982	6.76625e-06
orf19.2876	CBF1	-0.466213	1.11509e-11	-0.717095	6.66369e-14	-0.343403	0.147281
orf19.2877	PDC11	-2.80774	0	0.36142	4.38942e-06	-0.898179	0.00475543
orf19.2878	PGA15	0.938725	9.28359e-15	-1.75154	1.55408e-41	0.128597	0.742328
orf19.2879	IFF5	0.141483	0.10431	-0.898555	8.1092e-10	0.0253591	0.923434
orf19.288	MET13	-0.627093	6.91582e-32	-0.996622	2.15118e-42	-0.46361	0.13436
orf19.2881	MNN4	-0.221466	0.000354477	-0.86038	3.59273e-15	-0.299046	0.293742
orf19.2882	XUT1	-1.31233	6.82602e-09	0.689888	0.00727733	1.52545	0.215563
orf19.2883	CSO99	0.526473	1.04729e-08	0.522397	0.00779922	-0.382003	0.113945
orf19.2884	CDC68	-0.124322	0.0153054	0.186318	0.00650998	0.585196	0.000786703
orf19.2885	PRI2	-0.63655	1.40094e-10	-0.0819121	0.410821	0.36422	0.11155
orf19.2886	CEK1	1.20637	1.26869e-90	-1.1862	5.20827e-42	0.300064	0.176014
orf19.2887		-0.830231	6.99797e-38	0.163305	0.0665754	0.822315	0.00161451
orf19.2888		0.12281	0.134717	-0.233014	0.018548	0.206739	0.366117
orf19.2889		-0.104768	0.204011	-0.654367	2.56814e-10	0.0287077	0.907262
orf19.2890		-0.0550253	0.477352	-0.361864	0.00375256	-0.139538	0.514765
orf19.2891		0.0836159	0.214297	-0.490001	3.23783e-10	0.0869571	0.762917
orf19.2892		-0.00583415	0.917841	-0.545499	1.86118e-05	-0.0250249	0.90061
orf19.2893		-0.392772	1.16621e-06	-0.411828	5.71256e-05	0.537841	0.0737554
orf19.2895	VMA8	0.0454125	0.381029	-0.172686	0.0968125	-0.033159	0.860852
orf19.2896	SOU1	-0.0496151	0.463815	2.28449	1.82012e-67	0.822029	0.0678732
orf19.2897	SOU2	2.14011	0.0042856	5.79657	1.0729e-115	-1.96736	0.136824
orf19.2898		-0.443658	9.49118e-07	-0.625203	1.26454e-07	0.333523	0.397902
orf19.2899		0.113695	0.749416	0.156656	0.640031	0.273123	0.703476
orf19.29		-0.256647	0.0256714	-0.0210672	0.877251	-0.190298	0.567391
orf19.290	KRE5	-0.0741561	0.263833	-0.723534	1.34855e-13	0.0453573	0.859033
orf19.2901	NUP60	0.000191901	0.997434	-0.310277	0.00285576	-0.30663	0.169327
orf19.2903	AGO1	-0.0928884	0.152905	-0.734081	1.78597e-17	0.0826649	0.69765
orf19.2905		-0.349101	0.0982497	-0.0969398	0.691326	0.977353	0.153522
orf19.2906	PGA41	-0.0571807	0.71922	-0.5075	0.00311704	0.401085	0.3931
orf19.2907	PGA42	0.319844	0.16154	-0.670217	0.00860731	0.324589	0.361158
orf19.2907.1		-0.195915	0.0202634	-0.107017	0.461191	0.918208	0.00259067
orf19.2908		0.213577	0.0218225	-0.767336	9.85556e-09	0.219717	0.441501
orf19.2909	ERG26	0.0450866	0.458578	-0.353729	0.0029718	0.445153	0.101224
orf19.291		-0.0746634	0.260753	0.0602448	0.552863	-0.161719	0.435741
orf19.2910	PGA43	0.349131	0.00126138	-0.843887	3.84153e-13	-0.207332	0.379873
orf19.2911	SEC3	0.191085	0.00286282	-0.528466	8.05598e-09	-0.543521	0.020372
orf19.2914		-0.0229972	0.745288	-0.128384	0.106547	0.144992	0.551592
orf19.2915		-0.154646	0.00467099	-0.411507	4.62138e-08	-0.264657	0.239305
orf19.2916		-0.571766	0.44469	-1.77001	0.122199	-0.997861	0.783187
orf19.2917		-0.839893	7.71821e-57	-1.27397	4.75194e-45	0.886553	0.00193738
orf19.2917.1		0.452982	0.00420504	0.0354207	0.801807	-0.20655	0.424044
orf19.2919	MPH1	0.105787	0.215477	-0.330208	0.00444599	-0.559116	0.0542567
orf19.292		-0.094182	0.405271	0.317926	0.00836373	-0.480205	0.0741352
orf19.2920		0.0709941	0.28579	-0.267404	0.108973	0.848643	0.000534593
orf19.2921		0.177929	0.0383522	-0.541858	1.58063e-09	0.352644	0.212467
orf19.2922		0.880133	0.00355952	-1.60039	1.79294e-07	0.114399	0.869814
orf19.2923		0.26433	0.000557687	-0.732655	1.31556e-13	-0.492781	0.0431645
orf19.2925		-0.222917	0.142148	1.01982	1.32098e-10	0.70284	0.0276524
orf19.2926		-0.422056	7.62155e-07	0.69087	1.35958e-12	0.0125577	0.956812
orf19.2927	MNN11	-0.554891	1.67809e-10	-0.12493	0.235826	0.280088	0.230792
orf19.2928		-0.0974499	0.157268	-0.0725746	0.31306	0.049173	0.815497
orf19.2929	GSC1	-0.342883	4.98407e-07	-0.152453	0.202284	0.394778	0.0549278
orf19.2930		-0.22229	1.98214e-05	-0.0210413	0.78568	0.0186982	0.932594
orf19.2933		0.1192	0.155788	0.627416	4.43157e-14	0.502702	0.0827116
orf19.2934		-1.23462	2.04058e-56	-0.968339	1.45682e-09	1.20594	0.00380656
orf19.2935	RPL10	-0.593127	4.58109e-36	-0.840764	6.75065e-30	0.219481	0.394212
orf19.2936		0.117064	0.277777	0.719859	1.23568e-10	0.0900362	0.764086
orf19.2937	PMM1	0.119793	0.0598722	-0.412441	0.000218472	0.195403	0.30686
orf19.2938		0.301298	4.31546e-08	-0.61443	1.89239e-15	0.526546	0.0393289
orf19.2939		0.595094	1.0298e-14	0.145602	0.11901	0.250878	0.282375
orf19.2940		0.468661	7.4282e-09	0.0322308	0.737874	0.343493	0.178384
orf19.2941	SCW4	0.862136	0.396388	2.64155	7.48139e-07	-1.1292	0.48627
orf19.2942	DIP5	0.0297574	0.660066	0.949313	6.84736e-31	-0.486427	0.0195245
orf19.2943.5		0.0194963	0.957657	-1.1164	0.0053277	0.32758	0.401077
orf19.2945	PUT4	-0.0129122	0.947429	0.0985769	0.570931	-0.47709	0.0695733
orf19.2946	HNM4	-0.0475497	0.858562	0.441565	0.0659022	-0.508247	0.317844
orf19.2947	SNZ1	-0.703528	1.0066e-44	0.509095	7.41549e-15	0.377759	0.161331
orf19.2948	SNO1	-0.474633	2.226e-20	0.164674	0.0419364	0.250858	0.219353
orf19.2949	IML1	-0.120574	0.138977	-0.192102	0.0936814	-0.422688	0.103566
orf19.295		0.289242	0.0848928	0.290695	0.044084	-1.34676	4.618e-06
orf19.2951	HOM6	-0.569318	6.91102e-33	-0.403392	7.01011e-08	0.115561	0.71123
orf19.2952	EXG2	0.611089	1.61434e-16	-0.60836	6.42048e-11	-0.235435	0.417136
orf19.2953	TOM20	0.0418698	0.514197	-0.466393	0.000259476	0.517524	0.0247374
orf19.2954		0.292788	2.62081e-08	-0.00579052	0.943666	-0.265208	0.262861
orf19.2956	MGM101	0.143129	0.0332609	-0.441433	1.07408e-05	0.332048	0.27449
orf19.2957		0.00401738	0.992307	-0.000452085	0.999136	-0.749385	0.249984
orf19.2958		0.157437	0.0822646	-1.34521	4.7636e-29	-0.389697	0.121701
orf19.2959		-0.351012	0.739418	-2.31997	0.129522	-2.61794	0.342343
orf19.2959.1		1.60041	1.28485e-19	1.60471	1.01399e-17	0.447794	0.25278
orf19.296		0.06525	0.781316	0.546103	0.00881433	-0.595127	0.0341425
orf19.2960	FRS2	-0.281259	5.99946e-10	-0.232595	3.65071e-05	0.512527	0.0353361
orf19.2961		0.0359582	0.602301	0.2487	0.000889769	0.121821	0.663933
orf19.2962		0.0496134	0.669485	0.550429	1.53204e-06	-0.330693	0.184511
orf19.2963		0.377302	0.000108864	0.52927	2.55027e-06	-0.338195	0.296112
orf19.2964		-0.170017	0.00502979	0.121782	0.173531	-0.676789	0.000458051
orf19.2965		0.13092	0.0137439	-0.141548	0.192608	0.0148122	0.948206
orf19.2965.1		-0.232704	7.8656e-05	0.391424	7.43234e-08	0.477621	0.0751346
orf19.2966		0.128407	0.0446215	1.24845	1.00716e-51	0.688435	0.0341154
orf19.2967	TIF34	-0.353309	6.04842e-13	-0.297005	1.36195e-05	0.196111	0.351744
orf19.2968		0.117814	0.75344	1.37062	3.23977e-07	-0.419456	0.542284
orf19.2969	RAD16	-0.148484	0.0405835	0.525255	8.54864e-07	-0.00663162	0.977912
orf19.297	DTD2	0.29801	1.0144e-07	0.144315	0.0975923	-0.406001	0.15314
orf19.2970	LYS2	-0.719895	1.82923e-32	-0.322467	0.00415234	-0.0318865	0.911025
orf19.2971		-0.0363733	0.620942	0.246814	0.00893894	0.180012	0.434274
orf19.2972	PDE2	-0.458652	1.72661e-10	-0.91876	2.97609e-12	-0.346083	0.245931
orf19.2973		-0.143079	0.0195243	-0.229869	0.0419808	0.127773	0.62754
orf19.2974	YKT6	0.508981	1.71823e-13	-0.148764	0.325326	0.129619	0.57089
orf19.2975	YPT7	-0.156483	0.0255296	0.28493	0.00943483	0.520613	0.0137997
orf19.2977	MIA40	0.0212326	0.65855	-0.444594	1.97841e-13	0.209083	0.451239
orf19.2978		0.319707	0.00016991	0.127355	0.283532	0.0548404	0.852485
orf19.298		-2.48958	0.122925	-0.957726	0.761605	#N/A	#N/A
orf19.2980		-0.300533	5.36409e-05	0.0094387	0.930478	0.144436	0.57076
orf19.2982		0.292484	0.0011851	0.450445	2.21028e-07	0.228418	0.461476
orf19.2983	CDC73	0.0159311	0.763379	0.222769	0.00383314	0.427937	0.0311801
orf19.2984	MST1	0.0548369	0.34213	-0.655376	6.5415e-20	0.174023	0.454935
orf19.2985		-0.141132	0.0885465	0.633759	1.27725e-16	-0.282314	0.183304
orf19.2986		0.18464	0.239934	0.155472	0.30332	-0.524834	0.102383
orf19.2987		-0.205757	0.000346828	-0.198527	0.00254157	-0.187251	0.462892
orf19.2988		-0.497014	2.89524e-24	-0.172522	0.0172974	-0.066516	0.766247
orf19.2989	GOR1	-0.945204	3.22916e-53	0.940185	4.78518e-25	0.288277	0.51143
orf19.299	ECM14	-0.206457	0.000567853	0.243269	0.000356929	-0.494698	0.078307
orf19.2990	XOG1	-0.917635	4.06276e-30	0.676996	1.25156e-10	1.04936	0.0078072
orf19.2991	HOL1	-0.0560664	0.61002	-1.05536	2.96893e-17	-0.30452	0.399961
orf19.2992	RPP1A	-0.704247	1.37584e-60	-1.71475	3.14225e-145	0.508128	0.0861979
orf19.2994	RPL13	-0.66544	2.5264e-42	-0.99475	7.92668e-54	0.288451	0.328095
orf19.2994.1	RPS16A	-0.586746	2.45252e-40	-1.13439	1.59412e-80	0.292621	0.304476
orf19.2995		0.23037	0.0014015	-0.832827	2.66458e-17	-0.25206	0.221131
orf19.2996		0.231399	0.00153393	0.263156	0.000539898	-0.14867	0.504422
orf19.2998	TSR2	-0.929167	1.38542e-35	-0.398244	1.21137e-05	0.918877	0.0139428
orf19.30	SPF1	-0.238115	2.85328e-05	-0.773056	3.49258e-19	0.101825	0.613418
orf19.300	AIP2	-0.23887	2.84175e-06	-0.505242	9.56038e-12	0.0147019	0.939899
orf19.3000	ORC1	0.175	0.00631906	-0.255436	0.00314876	-0.233754	0.330628
orf19.3001	TEM1	0.608727	2.07426e-17	-0.272109	0.00203362	0.291761	0.135719
orf19.3002	RPS1	-0.599041	5.99718e-43	-1.10675	2.22951e-63	0.176612	0.531256
orf19.3003		0.217104	9.16886e-05	0.223191	0.0196904	-0.26323	0.349583
orf19.3003.1	RPL6	-0.605936	2.71206e-38	-1.10842	2.09073e-71	0.228474	0.40955
orf19.3004		0.417234	1.59506e-08	-0.272942	0.00443591	-0.828804	0.00419767
orf19.3006	GGA2	0.0126434	0.813356	0.469915	3.55303e-09	-0.372884	0.1735
orf19.3007		0.303482	0.0117449	0.192209	0.1596	-0.201697	0.427313
orf19.3007.2		0.208283	0.00688618	2.42592	4.49116e-97	0.684399	0.0370966
orf19.3008	COQ4	0.286291	1.60912e-07	-0.0850775	0.510582	0.57335	0.0101439
orf19.3009		-0.00373976	0.973727	0.242883	0.0843782	-0.11955	0.651032
orf19.301	PGA18	-0.0131964	0.899046	-0.372412	0.0248362	-0.988842	0.014156
orf19.3010		-0.27556	0.00159366	0.267127	0.0273967	0.239306	0.411524
orf19.3010.1	ECM33	0.0452877	0.373802	-0.0141187	0.835083	-0.882289	0.000489627
orf19.3012	ARO80	0.280374	0.00106806	0.571619	3.72516e-08	0.118071	0.667641
orf19.3013	CDC12	0.382015	8.76265e-14	-0.133157	0.123798	0.133969	0.443567
orf19.3014	BMH1	-0.0459241	0.299014	-0.0122193	0.836718	-0.484672	0.018283
orf19.3015	ARX1	-1.12189	1.29993e-58	-1.48249	3.00954e-49	0.169552	0.474793
orf19.3016		-0.375099	4.87625e-08	1.01996	2.20633e-15	0.97325	0.000878821
orf19.3018	SPP1	-0.0783313	0.300154	-0.23822	0.0062761	0.292303	0.187184
orf19.3019		-0.0629315	0.508626	0.341145	0.000768453	0.0477779	0.840837
orf19.302		0.0257928	0.774057	0.238534	0.00971634	0.0297728	0.925181
orf19.3021		0.209644	0.0733788	0.218736	0.0861612	-0.740242	0.0745114
orf19.3022		0.131465	0.00746197	-0.570846	1.01065e-16	0.0912248	0.657161
orf19.3023	NGG1	0.168681	0.0098677	0.237186	0.00132479	0.521973	0.0101065
orf19.3026	MAS1	0.173242	0.00244623	0.125113	0.187939	0.257839	0.275004
orf19.3027		-0.175181	0.00198322	0.129147	0.0676252	-0.607914	0.0035555
orf19.3029	EHD3	0.563123	4.67504e-06	3.20353	9.3588e-121	-0.861487	0.00226692
orf19.3030		0.274607	0.00222045	0.287085	0.00757148	-0.638974	0.0908269
orf19.3031	SEC62	0.346182	3.37634e-07	-0.845042	1.35007e-16	0.107008	0.585915
orf19.3034	RLI1	-0.194384	0.000952244	-0.533413	3.88802e-11	-0.0917663	0.705941
orf19.3035		0.0369593	0.497207	0.116703	0.231702	-0.511119	0.0100856
orf19.3037		-0.740519	1.19524e-50	-1.26429	5.70022e-39	-0.0917698	0.665813
orf19.3038	TPS2	0.0700729	0.302175	0.53915	1.22553e-09	-0.998295	0.000152854
orf19.304		-0.559006	1.16515e-12	-0.294547	0.00199536	0.506824	0.0160457
orf19.3040	EHT1	-0.57709	1.7945e-20	-1.06122	2.48053e-41	-0.219244	0.498846
orf19.3041		-0.875992	2.13712e-41	0.0228442	0.791934	-0.0439507	0.861034
orf19.3042		0.377764	0.00111325	-0.0100322	0.921778	0.476956	0.0556773
orf19.3043		0.39749	1.37553e-07	1.0133	1.14364e-38	0.181733	0.467453
orf19.3045		-0.14108	0.00939207	0.455725	1.53968e-07	-0.307315	0.121822
orf19.3047		0.170237	0.00368809	0.422227	1.88292e-07	-0.320583	0.163321
orf19.3048		-0.869184	1.57648e-08	0.481915	0.00677603	0.475492	0.317097
orf19.3049		-0.00584351	0.99348	-1.07387	0.142925	-0.0181051	0.990552
orf19.305		0.588053	6.16484e-17	-0.0991206	0.174799	0.202545	0.332741
orf19.3050	AGE1	0.0164533	0.778834	0.0799792	0.299486	-0.124745	0.612309
orf19.3051		0.106263	0.162298	0.404618	4.21037e-07	-0.205668	0.317293
orf19.3052	YPT1	0.135601	0.019334	-0.139288	0.154775	-0.317735	0.126572
orf19.3053		0.368281	3.34983e-11	0.90786	6.19115e-23	-0.613568	0.0280443
orf19.3054	RPN3	-0.0207251	0.673028	0.112721	0.144833	-0.114701	0.548162
orf19.3055	MED17	0.0288457	0.642336	0.0459412	0.569605	-0.00151884	0.994427
orf19.3057		0.160666	0.0177219	-0.0993321	0.28422	0.588458	0.0215961
orf19.3058	COQ6	-0.0941702	0.0933442	0.442769	1.17359e-08	0.332862	0.291643
orf19.3059	SUA71	-0.299771	4.29933e-09	-0.365923	1.30721e-07	-0.574165	0.076322
orf19.3059.1		0.348362	0.773593	-0.799022	0.475792	0.935518	0.717285
orf19.306	USO5	0.0604168	0.531619	-0.0647102	0.584892	-0.4204	0.0904585
orf19.3060		0.229523	4.99518e-05	-0.323187	2.72002e-05	-0.0134821	0.950371
orf19.3061	IMP1	0.170458	0.0149438	0.0265308	0.818142	-0.0051187	0.982661
orf19.3061.1		0.340747	4.05703e-07	-0.787797	2.87709e-06	0.465852	0.0765919
orf19.3062		-0.117998	0.158197	0.0748731	0.464722	0.0729715	0.773501
orf19.3063	HFL1	0.129449	0.0928908	-0.00283252	0.979586	0.0681404	0.752512
orf19.3064	MRPL27	0.0603871	0.325884	-0.778049	5.94925e-13	0.960238	0.00078237
orf19.3064.1		0.227253	0.0877984	1.28169	7.3898e-09	0.413039	0.201723
orf19.3065	DAO1	0.448821	4.52005e-13	0.783106	4.99843e-12	-0.344659	0.1399
orf19.3066	ENG1	0.42381	2.96912e-17	-1.28782	5.12418e-69	-1.15094	0.000208735
orf19.307		0.128148	0.0333414	-0.0666212	0.407972	-0.347956	0.0938166
orf19.3071	MIH1	-0.270225	0.000215766	0.0915252	0.549977	-1.33054	7.88938e-07
orf19.3073		-0.81242	0.719221	-1.90612	0.637899	#N/A	#N/A
orf19.3074	TLO10	0.19593	0.00351178	1.31463	1.60211e-50	0.0227444	0.917456
orf19.3076		-0.128279	0.18774	-0.715784	1.12939e-09	0.710621	0.0232347
orf19.3077	VID21	-0.502311	3.46337e-11	-0.320276	0.00507295	-1.14144	4.29012e-05
orf19.308		-0.453935	6.96913e-09	0.460184	5.64035e-07	0.0519695	0.838765
orf19.3080		0.00886759	0.922086	-0.840021	6.99057e-09	-1.02478	0.000164102
orf19.3083		0.427103	5.75283e-10	-1.50873	1.73759e-79	-1.12089	1.38358e-05
orf19.3084		0.431844	8.84714e-10	-0.757934	1.74762e-18	0.0920919	0.744412
orf19.3086	SEC10	-0.0318784	0.591375	-0.405503	9.1512e-07	0.086952	0.705001
orf19.3087	UBI3	-0.615261	3.43493e-32	-1.40451	9.3257e-123	0.533547	0.0492459
orf19.3087.1		-0.0200518	0.885778	0.0996996	0.488532	-0.312404	0.595266
orf19.3087.2		0.0276391	0.834575	-0.358817	0.0123143	0.377395	0.328209
orf19.3088		-1.29398	3.69456e-34	-1.74802	2.54223e-27	1.19128	0.00305257
orf19.3089		0.469231	5.00714e-17	-2.1416	8.35848e-199	0.711581	0.0401338
orf19.309	DAL5	0.568915	0.00174359	-0.769815	1.36287e-05	-0.35882	0.251082
orf19.3091		-0.389598	2.06339e-10	-0.904767	1.05891e-14	-0.208862	0.292715
orf19.3093	MSH2	-0.301189	0.000159583	0.379476	0.000274517	-0.496912	0.0415814
orf19.3097	PDA1	-0.692984	6.40447e-53	0.104555	0.107377	0.039191	0.885825
orf19.3098		-0.336246	7.49516e-08	-0.637237	8.27444e-09	-0.121547	0.637134
orf19.3099	TRP4	-0.255352	1.12452e-06	-0.829279	2.51927e-23	0.354484	0.169794
orf19.31		-0.0971024	0.443555	-1.62894	2.50238e-23	-0.696988	0.0164513
orf19.310		0.305068	0.0349468	-0.833878	1.94477e-06	-0.536525	0.281728
orf19.3100		0.00991946	0.91225	-0.0102288	0.930139	-0.321017	0.340835
orf19.3102	CTA6	0.284909	8.61117e-05	-0.549588	1.7466e-09	-0.476257	0.0250423
orf19.3103		-0.662603	1.74133e-27	-0.821438	7.85836e-10	0.373536	0.0577477
orf19.3104	YDC1	0.096077	0.219196	0.853612	2.46113e-16	0.266307	0.229627
orf19.3105		0.0206546	0.923571	-1.0288	7.9653e-06	-0.40601	0.499556
orf19.3106	MET16	-0.239098	3.2165e-05	-0.581122	2.43441e-11	0.617917	0.026804
orf19.3107		-0.827932	0.034286	-0.479794	0.283886	-0.0984455	0.851036
orf19.3108		0.322714	0.000510869	-0.102354	0.431504	0.644287	0.00300869
orf19.3109		0.223223	0.671843	-1.9661	0.00213115	-0.427635	0.67534
orf19.3110		-0.332469	0.000413989	0.912594	3.13372e-23	0.473298	0.161677
orf19.3111	PRA1	-0.523489	0.08962	-0.359831	0.304081	0.160086	0.764222
orf19.3112	ZRT1	-0.805917	0.0289537	-0.791633	0.0855474	0.622735	0.442839
orf19.3113		-0.39121	2.58496e-05	-1.17928	1.3532e-17	0.0801185	0.826003
orf19.3114		-0.313035	0.000392203	-0.856961	1.96039e-17	-0.555164	0.0595261
orf19.3115		-0.206919	0.00107789	-0.435798	3.46067e-10	0.343491	0.267955
orf19.3116	EXM2	0.41234	1.3993e-09	-0.140587	0.177534	0.27855	0.264789
orf19.3117	CSA2	3.07115	0.192547	-3.42094	0.175537	-0.936295	0.658276
orf19.3120		-0.316905	0.462715	-1.25902	0.0307658	-1.80381	0.435035
orf19.3121	GST1	-0.23449	0.780341	-1.47571	0.140197	1.63105	0.299793
orf19.3122	ARR3	-0.281809	0.00284429	-1.04122	2.80092e-19	0.343208	0.487825
orf19.3122.2		0.00116116	0.987779	-0.701031	2.93787e-08	0.687801	0.0120003
orf19.3123	RPT5	-0.160923	0.00154439	-0.328511	2.67918e-07	0.188808	0.286827
orf19.3123.2		-0.0952515	0.200376	-0.0109194	0.906668	0.20351	0.419954
orf19.3124		-0.398797	5.59558e-14	-1.01881	8.07568e-52	0.0796987	0.719206
orf19.3125		0.0405461	0.570283	-0.701097	1.89491e-05	0.488561	0.0318085
orf19.3126	CCT6	-0.355174	4.32095e-13	-0.835694	1.98544e-31	0.379902	0.0529691
orf19.3127	CZF1	0.0688849	0.396788	-0.764845	8.9595e-09	-0.437738	0.120327
orf19.3128		0.240963	1.83499e-06	-0.610057	7.41865e-22	-0.25194	0.187437
orf19.3129		-0.169744	0.000478259	-0.399379	2.79542e-09	0.241719	0.217729
orf19.313	DAL4	-0.188061	0.251828	-0.209226	0.196282	-0.187198	0.660474
orf19.3130		-0.704801	7.01832e-26	-0.580158	1.1615e-09	0.413933	0.135066
orf19.3131	OYE32	0.509384	2.13197e-13	0.465899	7.43126e-07	-0.0131257	0.969894
orf19.3132		0.461715	1.65223e-13	-0.860466	2.25228e-26	-0.266835	0.211972
orf19.3133	GUT2	0.195305	0.000153952	-0.754177	1.35219e-25	-0.319377	0.181362
orf19.3134		0.336177	0.863663	-1.17122	0.644034	1.97046	0.623939
orf19.3135		0.183939	0.000682673	-0.115989	0.0964786	-0.367358	0.167929
orf19.3136		0.244522	4.10775e-05	0.398468	1.76886e-07	-0.780909	0.00177861
orf19.3138	NOP1	-1.048	7.12207e-59	-1.05214	2.56961e-38	0.922109	0.00208612
orf19.3139		-0.249815	0.000118328	0.973688	3.77331e-34	0.367442	0.0995569
orf19.314		0.370527	2.34056e-07	0.166241	0.0400279	-0.231237	0.344704
orf19.3140		0.98885	0.177522	-0.758946	0.231912	0.736007	0.728657
orf19.3140.1		-0.134694	0.0229971	-0.427211	1.29169e-05	0.464744	0.05261
orf19.3141		-0.330246	3.12821e-09	-0.924659	2.16501e-12	-0.274983	0.232038
orf19.3142		-0.0206414	0.78262	-0.919195	5.37004e-22	0.149977	0.656911
orf19.3147		-0.00127444	0.988769	0.261321	0.0125313	0.518654	0.128876
orf19.3148		0.362346	4.47905e-05	0.371342	0.00709305	-1.26038	0.00369928
orf19.3149	LSP1	0.0389571	0.405663	0.303442	7.14685e-07	-0.375655	0.0668537
orf19.315		0.388098	7.20941e-05	0.0624551	0.60111	-0.0863473	0.713064
orf19.3150	GRE2	-0.0522873	0.527364	1.72784	1.13503e-84	0.268404	0.478221
orf19.3151		1.07886	8.66268e-31	1.4264	1.57744e-26	-0.0238924	0.935564
orf19.3152	AMO2	-0.0582507	0.516709	1.33588	3.83071e-52	0.658941	0.0705695
orf19.3153	MSS4	-0.0720507	0.269016	0.224705	0.0406082	-0.287372	0.173032
orf19.3154		0.468912	8.37773e-16	0.316319	2.0181e-06	0.0614441	0.776855
orf19.3156		-1.15668	9.74099e-60	0.795766	5.2484e-10	-0.776554	0.0180696
orf19.3158		0.159356	0.0336105	0.292482	0.000156402	-0.218148	0.28541
orf19.3159	UTP20	-0.930986	2.24541e-35	-1.36379	1.20984e-39	0.925946	0.00123992
orf19.3159.4		2.33304	0.404846	0.564125	0.748851	#N/A	#N/A
orf19.316	SEC13	0.277249	9.2946e-07	-0.204812	0.0234184	-0.0832555	0.644297
orf19.3160	HSP12	1.61432	1.08096e-137	2.33997	2.61955e-108	0.334228	0.155425
orf19.3161		-0.398226	5.14236e-09	0.233698	0.00309165	0.427481	0.0900481
orf19.3163		0.40339	5.26071e-05	0.0850511	0.347322	-0.540017	0.0231126
orf19.3166		0.381349	5.04712e-11	-0.612457	6.59835e-12	-0.26172	0.1822
orf19.3167		0.533161	3.62463e-23	-1.00524	6.55351e-63	-0.0650635	0.844137
orf19.3168	RPN8	0.0195227	0.740403	0.200887	0.0464296	-0.262048	0.234317
orf19.3169		-0.297887	0.00018946	-0.141235	0.0766425	-6.96537e-05	0.99981
orf19.317	PNP1	0.217246	0.000213778	0.562639	6.12358e-17	-0.409629	0.0470729
orf19.3170		-0.467074	1.26245e-14	-0.18751	0.109275	0.811747	0.00240392
orf19.3171	ACH1	1.53132	1.93976e-185	-0.332291	0.000561047	-0.510517	0.141175
orf19.3172		2.09164	0.00662339	-2.55782	0.000828644	0.282415	0.813359
orf19.3173		0.019697	0.800219	0.225009	0.0360494	-0.198633	0.398369
orf19.3174	CDC24	0.500877	1.20076e-12	-1.11244	3.28714e-22	-0.572335	0.00432083
orf19.3175		-0.426889	1.28244e-12	0.0245697	0.770855	0.0746693	0.673546
orf19.3176	RIM21	0.0657691	0.459108	-0.155885	0.106736	-0.836359	0.000304333
orf19.3177		0.00269258	0.963288	0.086183	0.298772	0.337909	0.166045
orf19.3178		-0.497041	2.15221e-09	0.540787	3.14349e-09	0.418438	0.0593746
orf19.318		0.321243	1.71635e-08	-0.621693	1.13829e-18	-0.181321	0.469827
orf19.3180		0.155824	0.0433396	0.754127	6.64773e-18	0.0726621	0.706568
orf19.3181.1		0.433795	1.81393e-05	-0.490564	0.000403322	0.106268	0.66591
orf19.3182	GIS2	-0.289873	6.15403e-10	-0.364697	5.30456e-07	0.49446	0.0185709
orf19.3183		0.00515482	0.931395	0.545008	3.25398e-12	-0.0855683	0.688357
orf19.3184		0.104789	0.192787	0.464433	3.50665e-08	0.0717208	0.800739
orf19.3185		-0.230317	3.02852e-06	0.180012	0.00366458	0.0785786	0.695522
orf19.3186		-0.169979	0.957819	#N/A	#N/A	#N/A	#N/A
orf19.3187	ZNC1	0.147245	0.0231805	0.04228	0.586186	-0.433093	0.0700429
orf19.3188	TAC1	0.278129	2.0417e-05	-0.089329	0.263067	-0.130465	0.538229
orf19.319		0.0332242	0.664503	0.222113	0.0107817	0.0832051	0.74959
orf19.3190	HAL9	-0.153184	0.0415342	-0.486486	1.83091e-06	-0.511184	0.141359
orf19.3192	STI1	0.0571408	0.406689	0.237092	0.028816	-0.107472	0.68056
orf19.3193	FCR3	-0.216408	0.0044975	-0.110096	0.225323	-0.13299	0.514814
orf19.3195	HIP1	0.0135648	0.835056	0.299251	0.0115458	-0.64942	0.0392083
orf19.3196		-0.70078	0.213198	0.136261	0.806634	-0.184971	0.798274
orf19.3197	PAP1	-0.327044	8.14709e-08	-0.361328	2.32804e-07	0.542131	0.0254294
orf19.3198	OBPA	0.154248	0.00300028	0.677766	1.51762e-10	-0.167239	0.396332
orf19.3199	PIKA	0.47093	5.24729e-13	-0.646944	6.98066e-18	-0.390416	0.126708
orf19.320		0.360359	0.000389596	1.28949	5.04783e-24	-0.798004	0.00110503
orf19.3200	MTLA2	0.490089	0.286009	-1.2896	0.00856466	-0.684656	0.368336
orf19.3201	MTLA1	0.230568	0.00763426	0.290659	0.03233	0.725589	0.00103645
orf19.3202		-0.0435729	0.632287	-0.0721422	0.463789	0.575298	0.0547982
orf19.3203	RCY1	-0.25088	0.00057172	0.123909	0.166671	0.730336	0.00143272
orf19.3204		-0.557165	9.03726e-09	-0.142453	0.274747	1.16124	0.00233257
orf19.3205	MPRL36	-0.103328	0.078506	-1.14218	1.63238e-51	1.46121	5.68665e-06
orf19.3206	CCT7	-0.387099	4.87391e-16	-0.243853	0.00117523	0.747472	0.000444477
orf19.3207	CCN1	-0.665281	2.28182e-13	0.162317	0.285292	-0.188122	0.583765
orf19.3208	DAL52	-0.188032	0.606875	1.79238	3.68737e-12	-0.509814	0.72906
orf19.3209	FGR42	0.302987	0.627763	-0.690944	0.313901	0.519803	0.709417
orf19.321		-0.0145302	0.887375	-0.509977	3.16318e-07	-0.377017	0.13356
orf19.3210		0.0998977	0.667885	-0.217796	0.367102	0.343145	0.404993
orf19.3211	RCF3	0.0520726	0.369668	0.331929	4.17884e-06	0.307177	0.111815
orf19.3212	MID1	0.0844484	0.224553	0.179344	0.0506621	0.0112062	0.953675
[truncated: 4,344 more rows]
