# Supplementary material for: Candida albicans exploits N-acetylglucosamine as a gut signal to establish the balance between commensalism and pathogenesis
Source: Nat Commun. 2023 Jun 26;14:3796. doi: 10.1038/s41467-023-39284-w (PMC10293180; doi:10.1038/s41467-023-39284-w)
Supplement: Supplementary file 5 — Data 3 [file 41467_2023_39284_MOESM5_ESM.xlsx]

## Sheet: Sheet1
Supplentary Data 3. Primers used in this study.
Primer	Sequence (5’-3’)a	Purpose and features
1	CATACTATTATGACTGAGACTAGCATTAGTGGGTTGCGTGGCCCCAAGTCCATGTGTTTTATGGAGATTGTGTGGAATTGTGAGCGGATA	HXK1 NAG1 DAC1 disruption
2	CAGCAGTTAATTTATCAGTAGCTCTATCTAAAGGTATATCTGACGATTGAACTTCACGTCCCAACTTGTATTTCCCAGTCACGACGTT
3	ATTTGCGAGGCGTGCTTATAGTTTCG	sgRNA for WOR1 disruption
4	AAAACGAAACTATAAGCACGCCTCGC
5	ACCTGTTTCCAGAAGACCCCATGAACGTGAACGAGGCGTGCTTATAGTTTCTTAAGCTT	repair template for WOR1 disruption
6	ATCTTTTGATTCCCGACAGTTGTTCAATAAACACAAATAAAGCTTAAGAAACTATAAGC
7	ATCATCAGTGGGATCATTAGCATATGGTCGAGCGTCAAAACTAGAG	pBES116-SAT1
8	GGTATCGATAAGCTTGATATCGAATTCCTGCAGGACCACCTTTGATTG
9	CTAGGGCCCAACATAACTGTGACAGTG	GIG1-NAT-UF
10	GTACTCGAGTGATGCGAATGTAACGTG	GIG1-NAT-UR
11	ATAAGAATGCGGCCGCGATTAGTGGTGGAAGTG	GIG1-NAT-DF
12	TCCCCGCGGTTGGTTAGGCACACAC	GIG1-NAT-DR
13	TTACAATCAAATTAATTAACACTGCAGATGATTACCCATATGGTTACAC	pBES116-TDH3p-UME6
14	GACTCACTATAGGGCGAATTGGGTACCCTTAGCCTAATTTCAATCATTGG
	TGGATTAGCTCGAGCATTTG	CDC28-qRTPCR
	CCAACAGACCACATATCTACCC
	ACGACGAGTACGACCAC	WOR1-qRTPCR
	CCTGTACCAGTCGCAAG
	GGATTCCAGACTCAAAAGCCA	SAP6-qRTPCR
	GTTCTGGTAGCTTCGTTGGC
	CTGCAACTGCAGCAAGCT	UME6-qRTPCR
	TGTAAGTGGAGCCAGATG
	CCACCCACTTCACCAG	GIG1-qRTPCR
	CTGTCGTGATCGAGCA
	CTGACTTGCAGTCGTAC	NAG1-qRTPCR
	CACACTCCTCGTCGATG
	CTGGTATAACCTGGTCGT	HXK1-qRTPCR
	CTCTTGTCTCAACGTGTC
	TGGAGGAGCACAACTGTC	OFI1-qRTPCR
	GTGTAAACCCTTGAGCAC
	AGTCGATGCTACTCCAAC	SAP2-qRTPCR
	GTCACTGGGACAGCTTG
	GTCTTTACCACGATAGCTC	RBT1-qRTPCR
	GCATTAGACACGACAAATG
	GCATCATCAGAGCTAGATC	RFX2-qRTPCR
	GCTGACCTTGAGGAGTAG
	CTACGCTTCATCAATGATG	AAF1-qRTPCR
	GTTTGAAGAGGTGGCATG
	TGGTCCATTCCCATATCAC	SOD5-qRTPCR
	CAACTTCATGAGCAGCAG
	TACGTGTCCTACTGTCAC	DAC1-qRTPCR
	CTCAACATGAGCTCCAAG
	TTGTTTGCGTCATCAAGACTTTG	HYR1-qRTPCR
	GTCTTCATCAGCAGTAACACAACCA
	CCATGACTTCTGTTGCTTCT	ECE1-qRTPCR
	ATCTGGAACGCCATCTCTCT
	a Restriction sites are underlined.
