# Supplementary material for: Candida albicans exploits N-acetylglucosamine as a gut signal to establish the balance between commensalism and pathogenesis
Source: Nat Commun. 2023 Jun 26;14:3796. doi: 10.1038/s41467-023-39284-w (PMC10293180; doi:10.1038/s41467-023-39284-w)
Supplement: Supplementary file 7 — Source Data [file 41467_2023_39284_MOESM7_ESM.xlsx]

## Sheet: Fig1c
Fig1c
		WT					hxk1 dac1 nag1					WT vs hxk1 dac1 nag1
	day	Rep1	Rep2	Rep3	Rep4	SEM	Rep1	Rep2	Rep3	Rep4	SEM	Two-tailed paired t test P-value
	0	57.76	57.76	57.76	57.76	0	42.24	42.24	42.24	42.24	0	0.004
	5	82.79	87.09	46.88	81.59	9.31099	17.21	12.91	53.13	18.41	9.31347
	10	79.11	75.21	78.56	94.91	4.40593	20.89	24.79	21.44	5.09	4.40593
	15	99.07	97.43	99.97	100	0.602459	0.93	2.57	0.03	0	0.602459
	20	99.99	99.99	100	100	0.00288675	0.01	0.01	0	0	0.00288675
	25	100	100	100	100	0	0	0	0	0	0

## Sheet: Fig1d
Fig1d
	WT				ngs1				WT vs ngs1
Gene	Rep1	Rep2	Rep3	SEM	Rep1	Rep2	Rep3	SEM	Two-tailed unpaired t test P-value
HXK1	0.632878	0.368567	0.659754	0.0929075	0.025383	0.030395	0.05872	0.0103783	0.0053
DAC1	0.253774	0.257028	0.547147	0.0972533	0.098755	0.047696	0.034674	0.0195547	0.0421
NAG1	0.828619	0.773782	1.17284	0.124885	0.137738	0.091505	0.085378	0.0165271	0.0029
GIG1	0.322556	0.32601	0.37237	0.01606	0.104783	0.068582	0.079849	0.0106957	0.0002

## Sheet: Fig1e
Fig1e
		WT				gig1				WT vs gig1
	day	Rep1	Rep2	Rep3	SEM	Rep1	Rep2	Rep3	SEM	Two-tailed paired t test P-value
	0	51.37	51.37	51.37	0	48.63	48.63	48.63	0	0.1283
	5	26.67	41.84	42.68	5.20232	73.33	58.16	57.32	5.20232
	10	55.6	31.87	38.73	7.05049	44.4	68.13	61.27	7.05049
	15	68.73	37.21	39.65	10.1245	31.27	62.79	60.35	10.1245
	20	35.05	69.8	41.18	10.7089	64.95	30.2	58.82	10.7089
	25	43.94	76	25.26	14.8162	56.06	24	74.74	14.8162

## Sheet: Fig1f
Fig1f
		WT				ngs1				WT vs ngs1
	day	Rep1	Rep2	Rep3	SEM	Rep1	Rep2	Rep3	SEM	Two-tailed paired t test P-value
	0	46.99	46.99	46.99	0	53.01	53.01	53.01	0	0.0102
	5	55.67	45.54	13.31	12.771	44.33	54.46	86.69	12.771
	10	11.17	5.02	19.51	4.1988	88.83	94.98	80.49	4.1988
	15	4	0.3	23.75	7.27879	96	99.7	76.25	7.27879
	20	0	13.65	5.97	3.95071	100	86.35	94.03	3.95071
	25	0	0	0	0	100	100	100	0

## Sheet: Fig1g
Fig1g
		WT_control				ngs1_control				WT_control vs ngs1_control
	day	Rep1	Rep2	Rep3	SEM	Rep1	Rep2	Rep3	SEM	Two-tailed paired t test P-value
	0	46.99	46.99	46.99	0	53.01	53.01	53.01	0	0.0047
	5	9.32	19.13	40	9.04635	90.68	80.87	60	9.04635
	10	9.52	12.86	6.4	1.8652	90.48	87.14	93.6	1.8652
	15	2.11	0.96	2.55	0.474002	97.89	99.04	97.45	0.474002
	20	0.02	0.23	2.36	0.747462	99.98	99.77	97.64	0.747462
	25	0.04	1.57	0	0.516796	99.96	98.43	100	0.516796
		WT_Glucose				ngs1_Glucose				WT_Glucose vs ngs1_Glucose
	day	Rep1	Rep2	Rep3	SEM	Rep1	Rep2	Rep3	SEM	Two-tailed paired t test P-value
	0	46.99	46.99	46.99	0	53.01	53.01	53.01	0	0.7087
	5	58.82	67.53	62.73	2.51873	41.18	32.47	37.27	2.51873
	10	36.07	39.16	34.07	1.48054	63.93	60.84	65.93	1.48054
	15	22.56	48	43.36	7.8222	77.44	52	56.64	7.8222
	20	55.38	45.16	82.86	11.2568	44.62	54.84	17.14	11.2568
	25	63.14	74.7	64.71	3.62015	36.86	25.3	35.29	3.62015

## Sheet: Fig1h
Fig1h
		WT				hex1				WT vs hex1
	day	Rep1	Rep2	Rep3	SEM	Rep1	Rep2	Rep3	SEM	Two-tailed paired t test P-value
	0	50	50	50	0	50	50	50	0	0.0087
	5	60.23	11.88	22.32	14.6892	39.77	88.13	77.68	14.6914
	10	28.76	7.02	0.2	8.61141	71.24	92.98	99.8	8.61141
	15	21.28	4.55	1.23	6.20447	78.72	95.45	98.77	6.20447
	20	10.7	0.01	0	3.565	89.3	99.99	100	3.565
	25	10.64	1.66	0.64	3.17701	89.36	98.34	99.36	3.17701

## Sheet: Fig2b
Fig2b	WT
	GlcNAc			Control			GlcNAc vs Control
day	Line1	Line2	Line3	Line1	Line2	Line3	One-tailed paired t test p value
0	36.44	43.81	54.55	63.56	56.19	45.45	0.0012
5	0	0	0.08	100	100	99.92
10	0	0.01	0	100	99.99	100
15	0	0.01	0	100	99.99	100
20	0.01	0	0	99.99	100	100
25	0.02	0	0	99.98	100	100
	GlcNAc			Glucose			GlcNAc vs Glucose
day	Line1	Line2	Line3	Line1	Line2	Line3	One-tailed paired t test p value
0	38.38	54.12	54.07	61.62	45.88	45.93	0.0019
5	0.08	13.74	5.2	99.92	86.26	94.8
10	0.13	11.79	0.02	99.87	88.21	99.98
15	0.22	1.29	0.01	99.78	98.71	99.99
20	0.16	0.94	0.05	99.84	99.06	99.95
25	0.08	0.16	2.38	99.92	99.84	97.63

## Sheet: Fig2c
Fig2c	ngs1
	GlcNAc			Control			GlcNAc vs Control
day	Line1	Line2	Line3	Line1	Line2	Line3	One-tailed paired t test p value
0	66.07	60	67.04	33.93	40	32.96	0.2766
5	6.04	45.83	68.28	93.96	54.17	31.72
10	9.77	57.02	84.57	90.23	42.98	15.43
15	30.53	110.68	117.59	69.47	-10.68	-17.59
20	25.79	16.19	87.44	74.21	83.81	12.56
25	24.55	34.92	70.76	75.45	65.08	29.24
	GlcNAc			Glucose			GlcNAc vs Glucose
day	Line1	Line2	Line3	Line1	Line2	Line3	One-tailed paired t test p value
0	76.52	70.69	65.02	23.48	29.31	34.98	0.2623
5	64.24	73.83	49.64	35.76	26.17	50.36
10	12.67	97.7	58.92	87.33	2.3	41.08
15	12.28	99.28	42.34	87.72	0.72	57.66
20	9.69	59.23	54.44	90.31	40.77	45.56
25	14.46	64.08	37.24	85.54	35.92	62.76

## Sheet: Fig2d
Fig2d	WT传代后毒力实验（1表示死亡事件，0表示存活事件）
					Log-rank (Mantel-Cox) test p value
	Day	Control	Glucose	GlcNAc	Control vs Glucose	Control vs GlcNAc	Glucose vs GlcNAc
	7			1	0.1006	0.1024	0.0022
	9			1
	9			1
	10
	13	1
	13	1
	15			1
	18		1	1
	19	1
	20	1
	23			1
	23	0	0
	23	0	0
	23		0
	23		0
	23		0

## Sheet: Fig2e
Fig2e	ngs1传代后生存情况（1表示死亡，0表示存活）
					Log-rank (Mantel-Cox) test p value
	DAY	Control	Glucose	GlcNAc	Control vs Glucose	Control vs GlcNAc	Glucose vs GlcNAc
	8	1			0.5992	0.0109	0.0242
	9		1
	12			1
	12			1
	12			1
	13			1
	13
	14
	15			1
	18		1
	19			1
	21	0	0
	21	0	0
	21	0	0
	21	0	0
	21	0

[truncated: 17 more sheets: Fig3c, Fig4b, Fig4c, Fig4d, Fig4e, Fig5a, Fig5b, Fig5c, Fig5d, Fig5e, FigS1a, FigS1b, FigS1c, FigS2a, FigS2b, FigS2c, FigS3]
